# Supplementary material for: A novel cuproptosis-related subtypes and gene signature associates with immunophenotype and predicts prognosis accurately in neuroblastoma
Source: Front Immunol. 2022 Sep 23;13:999849. doi: 10.3389/fimmu.2022.999849 (PMC9540510; doi:10.3389/fimmu.2022.999849)
Supplement: Supplementary file 8 [file Table_1.xlsx]

## Sheet: GSE49711
Table S1: Clinical information of 498 neuroblastoma patients in GSE49711cohort
Sample	OS state	OS day	EFS state	EFS day	Age day	Age	COG risk	Sex	MYCN status	Inss stage
SEQC_NB001	1	1362	1	593	987	>18months	High-risk	Boy	no amplification	Stage IV
SEQC_NB002	1	2836	1	2016	1808	>18months	High-risk	Boy	no amplification	Stage IV
SEQC_NB003	1	1191	1	840	625	>18months	High-risk	Girl	amplified	Stage IV
SEQC_NB004	0	2046	0	2046	335	≤18months	High-risk	Girl	amplified	Stage II
SEQC_NB005	1	220	1	212	536	≤18months	High-risk	Girl	amplified	Stage IV
SEQC_NB006	0	2217	0	2217	147	≤18months	Low-risk	Boy	no amplification	Stage IVs
SEQC_NB007	0	3152	1	562	942	>18months	High-risk	Boy	no amplification	Stage IV
SEQC_NB008	0	3526	0	3526	1652	>18months	High-risk	Boy	amplified	Stage III
SEQC_NB009	0	2306	0	2306	217	≤18months	High-risk	Girl	amplified	Stage IVs
SEQC_NB010	1	1081	1	620	379	≤18months	High-risk	Boy	amplified	Stage III
SEQC_NB011	0	2094	0	2094	414	≤18months	Low-risk	Boy	no amplification	Stage II
SEQC_NB012	0	1799	0	1799	380	≤18months	Low-risk	Boy	no amplification	Stage I
SEQC_NB013	1	479	1	357	3394	>18months	High-risk	Boy	no amplification	Stage IV
SEQC_NB014	0	3064	0	3064	515	≤18months	Low-risk	Girl	no amplification	Stage II
SEQC_NB015	0	1327	1	414	4785	>18months	High-risk	Boy	no amplification	Stage IV
SEQC_NB016	0	2717	0	2717	0	≤18months	Low-risk	Girl	no amplification	Stage IVs
SEQC_NB017	0	2863	0	2863	765	>18months	Low-risk	Boy	no amplification	Stage II
SEQC_NB018	0	3508	0	3508	507	≤18months	Low-risk	Boy	no amplification	Stage II
SEQC_NB019	0	2499	0	2499	303	≤18months	Low-risk	Girl	no amplification	Stage I
SEQC_NB020	0	3468	0	3468	497	≤18months	Low-risk	Boy	no amplification	Stage I
SEQC_NB021	0	3149	0	3149	564	>18months	Low-risk	Girl	no amplification	Stage I
SEQC_NB022	0	5263	0	5263	401	≤18months	Low-risk	Boy	no amplification	Stage I
SEQC_NB023	0	4492	0	4492	420	≤18months	Low-risk	Boy	no amplification	Stage I
SEQC_NB024	0	4051	0	4051	499	≤18months	Low-risk	Girl	no amplification	Stage I
SEQC_NB025	0	2101	0	2101	496	≤18months	Low-risk	Boy	no amplification	Stage I
SEQC_NB026	0	707	0	707	488	≤18months	Low-risk	Girl	no amplification	Stage I
SEQC_NB027	0	3753	0	3753	440	≤18months	Low-risk	Girl	no amplification	Stage I
SEQC_NB028	0	3268	0	3268	468	≤18months	Low-risk	Girl	no amplification	Stage I
SEQC_NB029	0	1372	0	1372	463	≤18months	Low-risk	Boy	no amplification	Stage I
SEQC_NB030	0	4353	0	4353	450	≤18months	Low-risk	Boy	no amplification	Stage I
SEQC_NB031	0	4823	0	4823	494	≤18months	Low-risk	Girl	no amplification	Stage I
SEQC_NB032	0	3675	0	3675	398	≤18months	Low-risk	Girl	no amplification	Stage I
SEQC_NB033	0	4877	0	4877	479	≤18months	Low-risk	Girl	no amplification	Stage I
SEQC_NB034	0	4240	0	4240	467	≤18months	Low-risk	Girl	no amplification	Stage I
SEQC_NB035	0	3807	0	3807	173	≤18months	Low-risk	Boy	no amplification	Stage I
SEQC_NB036	0	4972	0	4972	744	>18months	Low-risk	Boy	no amplification	Stage I
SEQC_NB037	0	4662	0	4662	446	≤18months	Low-risk	Girl	no amplification	Stage I
SEQC_NB038	0	4521	0	4521	466	≤18months	Low-risk	Girl	no amplification	Stage I
SEQC_NB039	0	3750	0	3750	705	>18months	Low-risk	Girl	no amplification	Stage II
SEQC_NB040	0	3753	0	3753	971	>18months	Low-risk	Boy	no amplification	Stage II
SEQC_NB041	0	3312	0	3312	472	≤18months	Low-risk	Girl	no amplification	Stage II
SEQC_NB042	0	4365	0	4365	975	>18months	Low-risk	Girl	no amplification	Stage II
SEQC_NB043	0	1589	0	1589	458	≤18months	Low-risk	Boy	no amplification	Stage II
SEQC_NB044	0	2591	0	2591	528	≤18months	Low-risk	Girl	no amplification	Stage II
SEQC_NB045	0	3452	0	3452	867	>18months	Low-risk	Girl	no amplification	Stage II
SEQC_NB046	0	3984	0	3984	480	≤18months	Low-risk	Girl	no amplification	Stage II
SEQC_NB047	0	3428	0	3428	381	≤18months	Low-risk	Girl	no amplification	Stage II
SEQC_NB048	0	1924	0	1924	715	>18months	Low-risk	Boy	no amplification	Stage II
SEQC_NB049	0	3941	0	3941	638	>18months	Low-risk	Girl	no amplification	Stage II
SEQC_NB050	0	3456	0	3456	546	≤18months	Low-risk	Girl	no amplification	Stage I
SEQC_NB051	0	2753	0	2753	46	≤18months	Low-risk	Boy	no amplification	Stage IVs
SEQC_NB052	0	5435	0	5435	1016	>18months	Low-risk	Girl	no amplification	Stage I
SEQC_NB053	0	2055	0	2055	10	≤18months	Low-risk	Boy	no amplification	Stage I
SEQC_NB054	0	2723	0	2723	824	>18months	Low-risk	Girl	no amplification	Stage I
SEQC_NB055	0	2504	0	2504	94	≤18months	Low-risk	Girl	no amplification	Stage I
SEQC_NB056	0	4556	0	4556	405	≤18months	Low-risk	Boy	no amplification	Stage I
SEQC_NB057	0	3352	0	3352	449	≤18months	Low-risk	Boy	no amplification	Stage I
SEQC_NB058	0	3301	0	3301	743	>18months	Low-risk	Girl	no amplification	Stage I
SEQC_NB059	0	3990	0	3990	546	≤18months	Low-risk	Girl	no amplification	Stage I
SEQC_NB060	0	4061	0	4061	470	≤18months	Low-risk	Boy	no amplification	Stage I
SEQC_NB061	0	3575	0	3575	442	≤18months	Low-risk	Boy	no amplification	Stage II
SEQC_NB062	0	4997	0	4997	408	≤18months	Low-risk	Girl	no amplification	Stage II
SEQC_NB063	0	3635	1	485	472	≤18months	Low-risk	Girl	no amplification	Stage II
SEQC_NB064	0	3675	0	3675	91	≤18months	Low-risk	Boy	no amplification	Stage II
SEQC_NB065	0	1211	0	1211	417	≤18months	Low-risk	Boy	no amplification	Stage II
SEQC_NB066	0	2773	1	651	453	≤18months	Low-risk	Girl	no amplification	Stage II
SEQC_NB067	0	4494	0	4494	243	≤18months	Low-risk	Boy	no amplification	Stage III
SEQC_NB068	0	5131	0	5131	541	≤18months	Low-risk	Girl	no amplification	Stage III
SEQC_NB069	1	846	1	483	1585	>18months	Low-risk	Girl	no amplification	Stage III
SEQC_NB070	0	3691	0	3691	379	≤18months	Low-risk	Girl	no amplification	Stage III
SEQC_NB071	0	3832	0	3832	0	≤18months	Low-risk	Girl	no amplification	Stage III
SEQC_NB072	0	6482	0	6482	202	≤18months	Low-risk	Boy	no amplification	Stage III
SEQC_NB073	0	3566	0	3566	344	≤18months	Low-risk	Girl	no amplification	Stage III
SEQC_NB074	0	3555	1	1246	1126	>18months	Low-risk	Boy	no amplification	Stage III
SEQC_NB075	0	994	0	994	461	≤18months	Low-risk	Girl	no amplification	Stage III
SEQC_NB076	0	4440	0	4440	451	≤18months	Low-risk	Boy	no amplification	Stage III
SEQC_NB077	0	4600	0	4600	66	≤18months	Low-risk	Boy	no amplification	Stage III
SEQC_NB078	0	3111	0	3111	1381	>18months	Low-risk	Boy	no amplification	Stage III
SEQC_NB079	0	5147	0	5147	452	≤18months	Low-risk	Boy	no amplification	Stage III
SEQC_NB080	1	416	1	402	1000	>18months	High-risk	Girl	amplified	Stage III
SEQC_NB081	0	2828	0	2828	2737	>18months	High-risk	Boy	amplified	Stage III
SEQC_NB082	0	3631	0	3631	1012	>18months	High-risk	Boy	no amplification	Stage IV
SEQC_NB083	0	3208	0	3208	1262	>18months	High-risk	Boy	no amplification	Stage IV
SEQC_NB084	0	5234	0	5234	495	≤18months	Low-risk	Girl	no amplification	Stage IV
SEQC_NB085	0	5133	0	5133	321	≤18months	Low-risk	Girl	no amplification	Stage IV
SEQC_NB086	0	3817	1	1752	359	≤18months	Low-risk	Girl	no amplification	Stage IV
SEQC_NB087	0	2884	1	1890	1602	>18months	High-risk	Boy	no amplification	Stage IV
SEQC_NB088	0	5318	0	5318	400	≤18months	Low-risk	Girl	no amplification	Stage IV
SEQC_NB089	0	3576	0	3576	395	≤18months	Low-risk	Boy	no amplification	Stage IV
SEQC_NB090	1	763	1	555	5465	>18months	High-risk	Girl	no amplification	Stage IV
SEQC_NB091	0	3804	1	1480	2429	>18months	High-risk	Boy	no amplification	Stage IV
SEQC_NB092	1	1445	1	497	933	>18months	High-risk	Boy	no amplification	Stage IV
SEQC_NB093	0	3935	0	3935	366	≤18months	Low-risk	Boy	no amplification	Stage IV
SEQC_NB094	1	1293	1	486	4394	>18months	High-risk	Boy	no amplification	Stage IV
SEQC_NB095	0	3883	0	3883	460	≤18months	Low-risk	Boy	no amplification	Stage I
SEQC_NB096	0	3977	0	3977	465	≤18months	Low-risk	Girl	no amplification	Stage I
SEQC_NB097	0	3641	0	3641	529	≤18months	Low-risk	Girl	no amplification	Stage I
SEQC_NB098	0	4042	0	4042	545	≤18months	Low-risk	Boy	no amplification	Stage I
SEQC_NB099	0	2167	0	2167	0	≤18months	Low-risk	Boy	no amplification	Stage I
SEQC_NB100	0	3013	0	3013	218	≤18months	Low-risk	Boy	no amplification	Stage I
SEQC_NB101	0	2355	0	2355	425	≤18months	Low-risk	Boy	no amplification	Stage I
SEQC_NB102	0	2432	0	2432	544	≤18months	Low-risk	Boy	no amplification	Stage I
SEQC_NB103	0	2694	1	363	758	>18months	Low-risk	Girl	no amplification	Stage I
SEQC_NB104	0	2549	0	2549	272	≤18months	Low-risk	Boy	no amplification	Stage I
SEQC_NB105	0	3703	0	3703	887	>18months	Low-risk	Girl	no amplification	Stage I
SEQC_NB106	0	3898	1	33	262	≤18months	Low-risk	Boy	no amplification	Stage I
SEQC_NB107	0	883	0	883	427	≤18months	Low-risk	Girl	no amplification	Stage I
SEQC_NB108	0	2808	0	2808	371	≤18months	Low-risk	Boy	no amplification	Stage IV
SEQC_NB109	0	2941	1	168	101	≤18months	Low-risk	Boy	no amplification	Stage I
SEQC_NB110	0	4480	0	4480	92	≤18months	Low-risk	Boy	no amplification	Stage I
SEQC_NB111	0	3957	0	3957	41	≤18months	Low-risk	Girl	no amplification	Stage I
SEQC_NB112	0	2832	0	2832	734	>18months	Low-risk	Girl	no information	Stage I
SEQC_NB113	0	3283	1	112	451	≤18months	High-risk	Boy	amplified	Stage I
SEQC_NB114	0	2673	0	2673	465	≤18months	Low-risk	Boy	no amplification	Stage I
SEQC_NB115	0	3707	0	3707	417	≤18months	Low-risk	Boy	no amplification	Stage II
SEQC_NB116	0	2458	0	2458	301	≤18months	Low-risk	Girl	no amplification	Stage II
SEQC_NB117	0	3217	1	132	206	≤18months	Low-risk	Girl	no amplification	Stage II
SEQC_NB118	0	1016	0	1016	256	≤18months	Low-risk	Boy	no amplification	Stage II
SEQC_NB119	1	1820	1	674	207	≤18months	Low-risk	Girl	no amplification	Stage II
SEQC_NB120	0	3201	0	3201	228	≤18months	Low-risk	Boy	no amplification	Stage II
SEQC_NB121	0	2500	0	2500	121	≤18months	Low-risk	Boy	no amplification	Stage II
SEQC_NB122	1	1773	1	759	4562	>18months	Low-risk	Girl	no amplification	Stage II
SEQC_NB123	0	3324	0	3324	151	≤18months	Low-risk	Boy	no amplification	Stage II
SEQC_NB124	0	2965	1	54	240	≤18months	Low-risk	Boy	no amplification	Stage II
SEQC_NB125	0	3221	0	3221	9	≤18months	Low-risk	Girl	no amplification	Stage II
SEQC_NB126	0	2405	0	2405	0	≤18months	Low-risk	Girl	no amplification	Stage II
SEQC_NB127	0	5813	0	5813	144	≤18months	Low-risk	Girl	no amplification	Stage III
SEQC_NB128	0	2552	0	2552	222	≤18months	Low-risk	Boy	no amplification	Stage III
SEQC_NB129	0	2365	0	2365	1701	>18months	Low-risk	Boy	no amplification	Stage III
SEQC_NB130	0	3561	1	1128	47	≤18months	Low-risk	Boy	no amplification	Stage III
SEQC_NB131	0	1001	0	1001	2	≤18months	Low-risk	Boy	no amplification	Stage III
SEQC_NB132	0	4522	0	4522	1071	>18months	Low-risk	Boy	no amplification	Stage III
SEQC_NB133	0	3604	1	206	521	≤18months	Low-risk	Girl	no amplification	Stage IV
SEQC_NB134	0	3869	0	3869	0	≤18months	Low-risk	Boy	no amplification	Stage III
SEQC_NB135	0	5117	0	5117	526	≤18months	Low-risk	Boy	no amplification	Stage III
SEQC_NB136	1	1655	1	522	1679	>18months	High-risk	Boy	amplified	Stage III
SEQC_NB137	1	364	1	250	1017	>18months	High-risk	Boy	amplified	Stage III
SEQC_NB138	0	3488	0	3488	823	>18months	High-risk	Boy	amplified	Stage III
SEQC_NB139	0	4195	0	4195	181	≤18months	Low-risk	Girl	no amplification	Stage I
SEQC_NB140	1	899	1	645	8983	>18months	High-risk	Girl	no amplification	Stage IV
SEQC_NB141	0	3660	0	3660	228	≤18months	Low-risk	Boy	no amplification	Stage III
SEQC_NB142	0	3405	0	3405	426	≤18months	Low-risk	Girl	no amplification	Stage III
SEQC_NB143	0	4096	0	4096	1085	>18months	High-risk	Girl	no amplification	Stage IV
SEQC_NB144	0	2484	0	2484	1141	>18months	High-risk	Boy	no amplification	Stage IV
SEQC_NB145	0	2835	0	2835	356	≤18months	Low-risk	Boy	no amplification	Stage II
SEQC_NB146	0	2680	0	2680	108	≤18months	Low-risk	Boy	no amplification	Stage II
SEQC_NB147	0	2029	0	2029	134	≤18months	Low-risk	Boy	no amplification	Stage II
SEQC_NB148	0	2375	0	2375	13	≤18months	Low-risk	Boy	no amplification	Stage III
SEQC_NB149	1	522	1	56	666	>18months	Low-risk	Girl	no amplification	Stage II
SEQC_NB150	0	3250	0	3250	181	≤18months	Low-risk	Girl	no amplification	Stage III
SEQC_NB151	0	1758	0	1758	1099	>18months	Low-risk	Girl	no amplification	Stage II
SEQC_NB152	0	4378	0	4378	37	≤18months	Low-risk	Boy	no amplification	Stage I
SEQC_NB153	0	2651	0	2651	2041	>18months	Low-risk	Girl	no amplification	Stage I
SEQC_NB154	0	3584	0	3584	82	≤18months	Low-risk	Boy	no amplification	Stage I
SEQC_NB155	0	3578	0	3578	63	≤18months	Low-risk	Boy	no amplification	Stage I
SEQC_NB156	0	2774	0	2774	49	≤18months	Low-risk	Boy	no amplification	Stage I
SEQC_NB157	0	1440	0	1440	460	≤18months	Low-risk	Boy	no amplification	Stage I
SEQC_NB158	0	1926	0	1926	23	≤18months	Low-risk	Girl	no amplification	Stage I
SEQC_NB159	0	2534	0	2534	933	>18months	Low-risk	Girl	no amplification	Stage I
SEQC_NB160	0	1211	0	1211	356	≤18months	Low-risk	Boy	no amplification	Stage I
SEQC_NB161	0	1463	0	1463	56	≤18months	Low-risk	Girl	no amplification	Stage I
SEQC_NB162	0	2337	0	2337	700	>18months	Low-risk	Girl	no amplification	Stage I
SEQC_NB163	0	2283	0	2283	20	≤18months	Low-risk	Boy	no amplification	Stage I
SEQC_NB164	0	2175	0	2175	267	≤18months	Low-risk	Boy	no amplification	Stage I
SEQC_NB165	0	1818	0	1818	262	≤18months	Low-risk	Girl	no amplification	Stage I
SEQC_NB166	0	2114	0	2114	103	≤18months	Low-risk	Boy	no amplification	Stage I
SEQC_NB167	0	1663	0	1663	315	≤18months	Low-risk	Boy	no amplification	Stage I
SEQC_NB168	0	1483	0	1483	90	≤18months	Low-risk	Girl	no amplification	Stage I
SEQC_NB169	1	592	1	524	4131	>18months	High-risk	Boy	amplified	Stage I
SEQC_NB170	0	3436	1	192	6	≤18months	Low-risk	Boy	no amplification	Stage II
SEQC_NB171	0	2310	0	2310	7	≤18months	Low-risk	Boy	no amplification	Stage II
SEQC_NB172	0	1406	0	1406	502	≤18months	Low-risk	Boy	no amplification	Stage I
SEQC_NB173	0	3385	1	134	374	≤18months	Low-risk	Girl	no amplification	Stage II
SEQC_NB174	0	3411	0	3411	429	≤18months	Low-risk	Boy	no amplification	Stage II
SEQC_NB175	0	1595	0	1595	134	≤18months	High-risk	Girl	amplified	Stage IVs
SEQC_NB176	0	1514	0	1514	363	≤18months	Low-risk	Boy	no amplification	Stage II
SEQC_NB177	0	2359	1	70	0	≤18months	Low-risk	Girl	no amplification	Stage II
SEQC_NB178	0	2099	0	2099	0	≤18months	Low-risk	Boy	no amplification	Stage II
SEQC_NB179	0	1930	1	83	42	≤18months	Low-risk	Boy	no amplification	Stage II
SEQC_NB180	0	2092	0	2092	890	>18months	Low-risk	Girl	no amplification	Stage II
SEQC_NB181	0	1674	1	390	3	≤18months	Low-risk	Boy	no amplification	Stage II
SEQC_NB182	0	1726	0	1726	217	≤18months	Low-risk	Boy	no amplification	Stage II
SEQC_NB183	0	1995	0	1995	1676	>18months	Low-risk	Boy	no amplification	Stage II
SEQC_NB184	0	1597	0	1597	370	≤18months	Low-risk	Boy	no amplification	Stage II
SEQC_NB185	0	2140	0	2140	300	≤18months	Low-risk	Girl	no amplification	Stage II
SEQC_NB186	0	1445	1	74	121	≤18months	Low-risk	Girl	no amplification	Stage III
SEQC_NB187	0	2462	0	2462	1683	>18months	Low-risk	Boy	no amplification	Stage III
SEQC_NB188	1	1123	1	349	1057	>18months	Low-risk	Girl	no amplification	Stage III
SEQC_NB189	0	1514	1	295	448	≤18months	Low-risk	Boy	no information	Stage III
SEQC_NB190	1	1120	1	540	1408	>18months	Low-risk	Boy	no amplification	Stage III
SEQC_NB191	0	2133	1	321	227	≤18months	Low-risk	Girl	no amplification	Stage III
SEQC_NB192	1	1540	1	866	1004	>18months	Low-risk	Boy	no amplification	Stage III
SEQC_NB193	0	2276	0	2276	385	≤18months	Low-risk	Girl	no amplification	Stage III
SEQC_NB194	1	404	1	330	767	>18months	High-risk	Girl	amplified	Stage III
SEQC_NB195	1	360	1	347	1081	>18months	High-risk	Girl	amplified	Stage III
SEQC_NB196	0	2797	0	2797	571	>18months	High-risk	Boy	amplified	Stage III
SEQC_NB197	1	103	1	98	310	≤18months	High-risk	Girl	amplified	Stage III
SEQC_NB198	1	526	1	417	423	≤18months	High-risk	Girl	amplified	Stage III
SEQC_NB199	0	1513	0	1513	186	≤18months	Low-risk	Boy	no amplification	Stage I
SEQC_NB200	0	2140	0	2140	75	≤18months	Low-risk	Boy	no amplification	Stage I
SEQC_NB201	0	776	0	776	98	≤18months	Low-risk	Boy	no amplification	Stage I
SEQC_NB202	0	1441	0	1441	23	≤18months	Low-risk	Boy	no amplification	Stage I
SEQC_NB203	0	1953	0	1953	101	≤18months	Low-risk	Boy	no amplification	Stage I
SEQC_NB204	0	1810	0	1810	18	≤18months	Low-risk	Girl	no amplification	Stage I
SEQC_NB205	0	1086	0	1086	165	≤18months	Low-risk	Boy	no amplification	Stage I
SEQC_NB206	0	2812	0	2812	35	≤18months	Low-risk	Boy	no amplification	Stage I
SEQC_NB207	0	1546	0	1546	118	≤18months	Low-risk	Girl	no amplification	Stage I
SEQC_NB208	0	1866	0	1866	29	≤18months	Low-risk	Girl	no amplification	Stage I
SEQC_NB209	0	2008	0	2008	226	≤18months	Low-risk	Girl	no amplification	Stage I
SEQC_NB210	0	2263	0	2263	204	≤18months	Low-risk	Boy	no amplification	Stage I
SEQC_NB211	0	1294	0	1294	11	≤18months	Low-risk	Boy	no amplification	Stage I
SEQC_NB212	0	1919	1	68	0	≤18months	Low-risk	Boy	no amplification	Stage II
SEQC_NB213	0	1645	0	1645	560	>18months	Low-risk	Boy	no amplification	Stage I
SEQC_NB214	0	1493	0	1493	437	≤18months	Low-risk	Girl	no amplification	Stage I
SEQC_NB215	0	1994	0	1994	98	≤18months	Low-risk	Boy	no amplification	Stage I
SEQC_NB216	0	2656	0	2656	262	≤18months	Low-risk	Boy	no amplification	Stage I
SEQC_NB217	0	1306	0	1306	129	≤18months	Low-risk	Boy	no amplification	Stage II
SEQC_NB218	0	1757	0	1757	8	≤18months	Low-risk	Boy	no amplification	Stage II
SEQC_NB219	0	1518	0	1518	2	≤18months	Low-risk	Boy	no amplification	Stage II
SEQC_NB220	0	1818	0	1818	0	≤18months	Low-risk	Girl	no amplification	Stage II
SEQC_NB221	0	4373	0	4373	1841	>18months	Low-risk	Boy	no amplification	Stage II
SEQC_NB222	0	1008	1	928	2225	>18months	Low-risk	Girl	no amplification	Stage II
SEQC_NB223	0	1694	1	188	28	≤18months	Low-risk	Girl	no amplification	Stage III
SEQC_NB224	0	5860	1	1576	8926	>18months	Low-risk	Girl	no amplification	Stage I
SEQC_NB225	0	1683	0	1683	84	≤18months	Low-risk	Boy	no amplification	Stage II
SEQC_NB226	0	1783	0	1783	680	>18months	Low-risk	Boy	no amplification	Stage II
SEQC_NB227	0	2556	1	155	87	≤18months	Low-risk	Boy	no amplification	Stage II
SEQC_NB228	0	1553	0	1553	170	≤18months	Low-risk	Girl	no amplification	Stage II
SEQC_NB229	0	1690	0	1690	218	≤18months	Low-risk	Girl	no amplification	Stage III
SEQC_NB230	0	390	0	390	9	≤18months	Low-risk	Boy	no amplification	Stage III
SEQC_NB231	0	1624	1	738	279	≤18months	Low-risk	Boy	no amplification	Stage III
SEQC_NB232	0	1705	1	59	49	≤18months	Low-risk	Girl	no amplification	Stage III
SEQC_NB233	0	1847	1	75	152	≤18months	Low-risk	Boy	no amplification	Stage III
SEQC_NB234	0	1323	1	186	0	≤18months	Low-risk	Girl	no amplification	Stage III
SEQC_NB235	0	4922	1	493	352	≤18months	Low-risk	Girl	no amplification	Stage IV
SEQC_NB236	0	1260	0	1260	1742	>18months	High-risk	Boy	amplified	Stage III
SEQC_NB237	0	2197	0	2197	1798	>18months	Low-risk	Girl	no amplification	Stage I
SEQC_NB238	0	2807	0	2807	386	≤18months	Low-risk	Boy	no amplification	Stage IV
SEQC_NB239	0	2100	0	2100	1909	>18months	High-risk	Boy	no amplification	Stage IV
SEQC_NB240	0	3568	1	1399	215	≤18months	Low-risk	Girl	no amplification	Stage IV
SEQC_NB241	0	1401	0	1401	1101	>18months	High-risk	Boy	no amplification	Stage IV
SEQC_NB242	1	626	1	532	1841	>18months	High-risk	Girl	no amplification	Stage IV
SEQC_NB243	0	2790	0	2790	1640	>18months	High-risk	Boy	no amplification	Stage IV
SEQC_NB244	1	601	1	475	724	>18months	High-risk	Boy	no amplification	Stage IV
SEQC_NB245	1	2808	1	753	1319	>18months	High-risk	Boy	no amplification	Stage IV
SEQC_NB246	0	1925	1	1863	2324	>18months	High-risk	Boy	no amplification	Stage IV
SEQC_NB247	0	1560	1	886	1267	>18months	High-risk	Boy	no amplification	Stage IV
SEQC_NB248	0	1624	0	1624	1273	>18months	High-risk	Boy	no amplification	Stage IV
SEQC_NB249	0	2208	0	2208	1590	>18months	High-risk	Boy	no amplification	Stage IV
SEQC_NB250	1	1118	1	532	1529	>18months	High-risk	Girl	no amplification	Stage IV
SEQC_NB251	0	4508	0	4508	1486	>18months	High-risk	Boy	no amplification	Stage IV
SEQC_NB252	1	843	1	780	658	>18months	High-risk	Girl	no amplification	Stage IV
SEQC_NB253	0	1647	0	1647	247	≤18months	Low-risk	Girl	no amplification	Stage IV
SEQC_NB254	0	2149	0	2149	219	≤18months	High-risk	Boy	amplified	Stage IV
SEQC_NB255	1	602	1	518	982	>18months	High-risk	Girl	no information	Stage IV
SEQC_NB256	1	889	1	482	279	≤18months	High-risk	Girl	amplified	Stage IV
SEQC_NB257	1	478	1	441	1964	>18months	High-risk	Girl	amplified	Stage IV
SEQC_NB258	0	2092	0	2092	3749	>18months	High-risk	Girl	amplified	Stage IV
SEQC_NB259	1	711	1	433	517	≤18months	High-risk	Girl	amplified	Stage IV
SEQC_NB260	0	1792	0	1792	710	>18months	High-risk	Girl	amplified	Stage IV
SEQC_NB261	0	3570	0	3570	1029	>18months	High-risk	Boy	amplified	Stage IV
SEQC_NB262	1	454	1	431	633	>18months	High-risk	Girl	amplified	Stage IV
SEQC_NB263	1	360	1	214	8278	>18months	High-risk	Girl	amplified	Stage IV
SEQC_NB264	1	784	1	443	2105	>18months	High-risk	Girl	amplified	Stage IV
SEQC_NB265	0	2275	0	2275	769	>18months	High-risk	Boy	amplified	Stage IV
SEQC_NB266	0	2086	0	2086	880	>18months	High-risk	Girl	amplified	Stage IV
SEQC_NB267	1	1695	1	1197	978	>18months	High-risk	Girl	amplified	Stage IV
SEQC_NB268	1	499	1	363	3842	>18months	High-risk	Boy	amplified	Stage IV
SEQC_NB269	1	1375	1	946	583	>18months	High-risk	Girl	amplified	Stage IV
SEQC_NB270	1	391	1	326	121	≤18months	High-risk	Boy	amplified	Stage IV
SEQC_NB271	1	375	1	305	589	>18months	High-risk	Boy	amplified	Stage IV
SEQC_NB272	0	1699	1	468	1174	>18months	High-risk	Boy	amplified	Stage IV
SEQC_NB273	0	2907	1	318	165	≤18months	Low-risk	Boy	no amplification	Stage IVs
SEQC_NB274	0	1047	0	1047	35	≤18months	Low-risk	Girl	no amplification	Stage IVs
SEQC_NB275	0	3571	0	3571	52	≤18months	Low-risk	Girl	no amplification	Stage IVs
SEQC_NB276	0	3163	0	3163	12	≤18months	Low-risk	Boy	no amplification	Stage IVs
SEQC_NB277	0	4844	0	4844	194	≤18months	Low-risk	Girl	no amplification	Stage IVs
SEQC_NB278	0	3328	0	3328	121	≤18months	Low-risk	Boy	no amplification	Stage IVs
SEQC_NB279	0	3245	0	3245	66	≤18months	Low-risk	Boy	no amplification	Stage IVs
SEQC_NB280	0	3493	0	3493	193	≤18months	Low-risk	Girl	no amplification	Stage IVs
SEQC_NB281	0	5060	0	5060	0	≤18months	Low-risk	Boy	no amplification	Stage IVs
SEQC_NB282	0	2280	1	286	202	≤18months	Low-risk	Boy	no amplification	Stage IVs
SEQC_NB283	0	3340	0	3340	118	≤18months	Low-risk	Boy	no amplification	Stage IVs
SEQC_NB284	0	2785	1	296	10	≤18months	Low-risk	Boy	no amplification	Stage IVs
SEQC_NB285	0	3901	0	3901	79	≤18months	Low-risk	Boy	no amplification	Stage IVs
SEQC_NB286	0	3451	0	3451	3	≤18months	Low-risk	Boy	no amplification	Stage IVs
SEQC_NB287	1	2410	1	1262	50	≤18months	Low-risk	Girl	no amplification	Stage IVs
SEQC_NB288	0	2641	0	2641	93	≤18months	Low-risk	Girl	no amplification	Stage IVs
SEQC_NB289	1	419	1	399	144	≤18months	Low-risk	Girl	no amplification	Stage IVs
SEQC_NB290	0	2631	0	2631	139	≤18months	Low-risk	Boy	no amplification	Stage IVs
SEQC_NB291	0	2588	0	2588	128	≤18months	Low-risk	Girl	no amplification	Stage IVs
SEQC_NB292	0	1579	0	1579	75	≤18months	Low-risk	Boy	no amplification	Stage IVs
SEQC_NB293	0	2425	0	2425	21	≤18months	Low-risk	Boy	no amplification	Stage IVs
SEQC_NB294	0	2249	0	2249	121	≤18months	Low-risk	Girl	no amplification	Stage IVs
SEQC_NB295	0	1647	1	17	146	≤18months	Low-risk	Girl	no amplification	Stage IVs
SEQC_NB296	0	2245	0	2245	69	≤18months	Low-risk	Boy	no amplification	Stage IVs
SEQC_NB297	0	2169	1	301	305	≤18months	Low-risk	Boy	no amplification	Stage IVs
SEQC_NB298	0	998	0	998	180	≤18months	Low-risk	Girl	no amplification	Stage IVs
SEQC_NB299	0	2113	0	2113	263	≤18months	Low-risk	Boy	no amplification	Stage IVs
SEQC_NB300	0	3303	1	1567	11	≤18months	Low-risk	Boy	no amplification	Stage IVs
SEQC_NB301	0	1393	0	1393	313	≤18months	Low-risk	Boy	no amplification	Stage IVs
SEQC_NB302	0	1689	1	86	105	≤18months	Low-risk	Girl	no amplification	Stage IV
SEQC_NB303	0	1323	0	1323	443	≤18months	Low-risk	Boy	no amplification	Stage I
SEQC_NB304	0	2005	0	2005	3	≤18months	Low-risk	Boy	no amplification	Stage IVs
SEQC_NB305	1	66	1	66	12	≤18months	Low-risk	Girl	no amplification	Stage IVs
SEQC_NB306	0	2482	0	2482	16	≤18months	Low-risk	Girl	no amplification	Stage IVs
SEQC_NB307	0	1439	0	1439	121	≤18months	Low-risk	Girl	no amplification	Stage IVs
SEQC_NB308	0	1998	0	1998	143	≤18months	Low-risk	Girl	no amplification	Stage IVs
SEQC_NB309	0	1907	1	164	3	≤18months	Low-risk	Boy	no amplification	Stage IVs
SEQC_NB310	0	2103	0	2103	116	≤18months	Low-risk	Boy	no amplification	Stage IVs
SEQC_NB311	0	2798	1	207	0	≤18months	Low-risk	Girl	no amplification	Stage IVs
SEQC_NB312	0	2724	0	2724	97	≤18months	Low-risk	Boy	no information	Stage IVs
SEQC_NB313	0	2101	0	2101	92	≤18months	High-risk	Boy	amplified	Stage IVs
SEQC_NB314	1	539	1	351	196	≤18months	High-risk	Boy	amplified	Stage IV
SEQC_NB315	0	1870	0	1870	14	≤18months	Low-risk	Boy	no amplification	Stage II
SEQC_NB316	1	209	1	161	85	≤18months	High-risk	Boy	amplified	Stage IVs
SEQC_NB317	0	1069	0	1069	732	>18months	Low-risk	Girl	no amplification	Stage II
SEQC_NB318	0	1140	0	1140	300	≤18months	Low-risk	Girl	no amplification	Stage I
SEQC_NB319	1	412	1	286	357	≤18months	High-risk	Boy	amplified	Stage IV
SEQC_NB320	1	735	1	375	1113	>18months	High-risk	Boy	no amplification	Stage IV
SEQC_NB321	1	846	1	181	870	>18months	High-risk	Boy	amplified	Stage IV
SEQC_NB322	1	487	1	323	1611	>18months	High-risk	Boy	amplified	Stage IV
SEQC_NB323	1	510	1	302	450	≤18months	Low-risk	Boy	no amplification	Stage IV
SEQC_NB324	0	1740	0	1740	120	≤18months	Low-risk	Boy	no amplification	Stage I
SEQC_NB325	0	1110	0	1110	360	≤18months	Low-risk	Boy	no amplification	Stage I
SEQC_NB326	1	90	1	90	3240	>18months	High-risk	Girl	amplified	Stage IV
SEQC_NB327	1	720	1	570	690	>18months	High-risk	Boy	amplified	Stage II
SEQC_NB328	1	330	1	300	1560	>18months	High-risk	Girl	amplified	Stage IV
SEQC_NB329	0	4669	0	4669	387	≤18months	Low-risk	Boy	no amplification	Stage IV
SEQC_NB330	0	2947	0	2947	516	≤18months	Low-risk	Boy	no amplification	Stage IV
SEQC_NB331	1	1049	1	576	1676	>18months	High-risk	Boy	amplified	Stage IV
SEQC_NB332	0	2871	0	2871	549	>18months	High-risk	Boy	no amplification	Stage IV
SEQC_NB333	1	1229	1	602	1545	>18months	High-risk	Boy	no amplification	Stage IV
SEQC_NB334	0	2135	0	2135	432	≤18months	Low-risk	Girl	no amplification	Stage IV
SEQC_NB335	1	1341	1	349	1764	>18months	High-risk	Girl	no amplification	Stage IV
SEQC_NB336	0	2051	1	837	1067	>18months	High-risk	Boy	amplified	Stage IV
SEQC_NB337	1	239	1	112	1968	>18months	High-risk	Boy	no amplification	Stage IV
SEQC_NB338	0	2432	0	2432	1413	>18months	High-risk	Girl	amplified	Stage IV
SEQC_NB339	1	269	1	269	714.6	>18months	High-risk	Girl	amplified	Stage IV
SEQC_NB340	0	810	0	810	300	≤18months	Low-risk	Girl	no amplification	Stage I
SEQC_NB341	0	1440	1	120	750	>18months	High-risk	Boy	no amplification	Stage IV
SEQC_NB342	0	1410	0	1410	210	≤18months	Low-risk	Girl	no amplification	Stage I
SEQC_NB343	0	150	0	150	300	≤18months	Low-risk	Girl	no amplification	Stage I
SEQC_NB344	0	720	0	720	300	≤18months	Low-risk	Boy	no amplification	Stage I
SEQC_NB345	0	1470	0	1470	240	≤18months	Low-risk	Boy	no amplification	Stage I
SEQC_NB346	0	1590	0	1590	310	≤18months	Low-risk	Girl	no amplification	Stage I
SEQC_NB347	0	1080	0	1080	60	≤18months	Low-risk	Girl	no amplification	Stage I
SEQC_NB348	0	1984	0	1984	47	≤18months	Low-risk	Boy	no amplification	Stage I
SEQC_NB349	0	5040	0	5040	270	≤18months	Low-risk	Girl	no amplification	Stage III
SEQC_NB350	0	4890	0	4890	271	≤18months	Low-risk	Girl	no amplification	Stage III
SEQC_NB351	0	6600	0	6600	1290	>18months	High-risk	Boy	no amplification	Stage IV
SEQC_NB352	0	2280	0	2280	1050	>18months	High-risk	Boy	no amplification	Stage IV
SEQC_NB353	1	2010	1	1170	1200	>18months	Low-risk	Boy	no amplification	Stage III
SEQC_NB354	1	441	1	354	267	≤18months	Low-risk	Girl	no amplification	Stage IV
SEQC_NB355	0	2804	0	2804	0	≤18months	Low-risk	Boy	no amplification	Stage I
SEQC_NB356	0	4602	0	4602	1074	>18months	Low-risk	Boy	no amplification	Stage II
SEQC_NB357	0	3903	1	74	364	≤18months	Low-risk	Girl	no amplification	Stage III
SEQC_NB358	0	4410	1	98	304	≤18months	Low-risk	Girl	no amplification	Stage III
SEQC_NB359	1	1152	1	708	1570	>18months	High-risk	Boy	no amplification	Stage IV
SEQC_NB360	1	1063	1	454	2135	>18months	High-risk	Boy	no amplification	Stage IV
SEQC_NB361	0	1628	1	418	416	≤18months	Low-risk	Boy	no information	Stage IV
SEQC_NB362	1	1073	1	563	641	>18months	High-risk	Boy	amplified	Stage IV
SEQC_NB363	0	1330	0	1330	49	≤18months	Low-risk	Boy	no amplification	Stage IVs
SEQC_NB364	0	1890	0	1890	8	≤18months	Low-risk	Boy	no amplification	Stage IVs
SEQC_NB365	0	1567	0	1567	80	≤18months	Low-risk	Boy	no amplification	Stage IVs
SEQC_NB366	0	3625	0	3625	0	≤18months	Low-risk	Boy	no amplification	Stage IVs
SEQC_NB367	0	3131	0	3131	56	≤18months	Low-risk	Girl	no amplification	Stage I
SEQC_NB368	0	2852	0	2852	58	≤18months	Low-risk	Girl	no amplification	Stage I
SEQC_NB369	1	727	1	634	1132	>18months	High-risk	Boy	no amplification	Stage IV
SEQC_NB370	0	2015	0	2015	216	≤18months	Low-risk	Boy	no amplification	Stage I
SEQC_NB371	1	541	1	262	1488	>18months	High-risk	Girl	no amplification	Stage IV
SEQC_NB372	0	2174	1	164	1890	>18months	High-risk	Boy	no amplification	Stage IV
SEQC_NB373	1	209	1	187	489	≤18months	High-risk	Girl	amplified	Stage IV
SEQC_NB374	0	3234	1	147	1024	>18months	High-risk	Boy	no amplification	Stage IV
SEQC_NB375	1	364	1	218	924	>18months	High-risk	Boy	no amplification	Stage IV
SEQC_NB376	1	498	1	227	1071	>18months	High-risk	Boy	no amplification	Stage IV
SEQC_NB377	1	2324	1	1455	1437	>18months	High-risk	Boy	no amplification	Stage IV
SEQC_NB378	1	415	1	245	3072	>18months	High-risk	Girl	amplified	Stage IV
SEQC_NB379	0	2054	0	2054	810	>18months	High-risk	Boy	no amplification	Stage IV
SEQC_NB380	0	2771	0	2771	21	≤18months	Low-risk	Girl	no amplification	Stage IV
SEQC_NB381	1	345	1	314	633	>18months	High-risk	Girl	amplified	Stage IV
SEQC_NB382	0	5070	0	5070	660	>18months	Low-risk	Girl	no amplification	Stage II
SEQC_NB383	1	207	1	201	1904	>18months	High-risk	Boy	amplified	Stage IV
SEQC_NB384	1	3809	1	705	1424	>18months	High-risk	Girl	no amplification	Stage IV
SEQC_NB385	1	1454	1	812	2544	>18months	High-risk	Girl	no amplification	Stage IV
SEQC_NB386	1	2132	1	622	2264	>18months	High-risk	Girl	no amplification	Stage IV
SEQC_NB387	0	3011	0	3011	431	≤18months	Low-risk	Boy	no amplification	Stage IV
SEQC_NB388	1	1014	1	196	1363	>18months	High-risk	Boy	no amplification	Stage IV
SEQC_NB389	0	4090	0	4090	660	>18months	High-risk	Boy	amplified	Stage IV
SEQC_NB390	1	467	1	377	822	>18months	High-risk	Girl	no amplification	Stage IV
SEQC_NB391	0	2818	0	2818	1644	>18months	High-risk	Boy	no amplification	Stage IV
SEQC_NB392	1	766	1	593	1282	>18months	High-risk	Boy	no amplification	Stage IV
SEQC_NB393	1	1235	1	615	1537	>18months	High-risk	Boy	no amplification	Stage IV
SEQC_NB394	0	2269	1	828	1524	>18months	High-risk	Boy	no amplification	Stage IV
SEQC_NB395	0	2442	0	2442	2111	>18months	Low-risk	Girl	no amplification	Stage II
SEQC_NB396	1	1401	1	970	1221	>18months	High-risk	Girl	no amplification	Stage IV
SEQC_NB397	0	3571	0	3571	107	≤18months	Low-risk	Boy	no amplification	Stage IVs
SEQC_NB398	0	2807	1	293	227	≤18months	Low-risk	Boy	no amplification	Stage IVs
SEQC_NB399	0	978	0	978	1215	>18months	High-risk	Boy	no amplification	Stage IV
SEQC_NB400	0	834	1	499	1812	>18months	High-risk	Boy	no amplification	Stage IV
SEQC_NB401	0	1382	1	1002	1875	>18months	High-risk	Boy	no amplification	Stage IV
SEQC_NB402	0	1242	1	833	1325	>18months	High-risk	Girl	no amplification	Stage IV
SEQC_NB403	1	203	1	55	447	≤18months	High-risk	Boy	amplified	Stage IV
SEQC_NB404	1	425	1	407	529	≤18months	High-risk	Girl	amplified	Stage IV
SEQC_NB405	0	608	0	608	2338	>18months	High-risk	Boy	amplified	Stage IV
SEQC_NB406	1	380	1	336	1053	>18months	High-risk	Girl	amplified	Stage IV
SEQC_NB407	1	463	1	382	1272	>18months	High-risk	Boy	amplified	Stage III
SEQC_NB408	1	555	1	454	907	>18months	High-risk	Boy	amplified	Stage IV
SEQC_NB409	0	588	0	588	827	>18months	High-risk	Boy	no amplification	Stage IV
SEQC_NB410	0	259	0	259	2621	>18months	High-risk	Girl	no amplification	Stage IV
SEQC_NB411	0	1266	1	834	2186	>18months	High-risk	Girl	no amplification	Stage IV
SEQC_NB412	0	2141	1	874	1553	>18months	High-risk	Boy	no amplification	Stage IV
SEQC_NB413	0	232	0	232	1431	>18months	High-risk	Girl	amplified	Stage IV
SEQC_NB414	1	663	1	287	989	>18months	High-risk	Boy	amplified	Stage IV
SEQC_NB415	0	785	1	623	849	>18months	High-risk	Girl	amplified	Stage IV
SEQC_NB416	0	966	1	337	5225	>18months	Low-risk	Boy	no amplification	Stage II
SEQC_NB417	0	1176	0	1176	235	≤18months	Low-risk	Boy	no amplification	Stage IVs
SEQC_NB418	0	1035	0	1035	1383	>18months	High-risk	Boy	no amplification	Stage IV
SEQC_NB419	0	264	0	264	133	≤18months	Low-risk	Girl	no amplification	Stage II
SEQC_NB420	0	1862	0	1862	3488	>18months	Low-risk	Girl	no amplification	Stage I
SEQC_NB421	0	1916	0	1916	87	≤18months	Low-risk	Boy	no amplification	Stage IVs
SEQC_NB422	0	1174	1	668	1708	>18months	High-risk	Boy	no amplification	Stage IV
SEQC_NB423	0	1423	1	1122	207	≤18months	Low-risk	Boy	no amplification	Stage IV
SEQC_NB424	0	1239	0	1239	533	≤18months	High-risk	Girl	amplified	Stage IV
SEQC_NB425	0	1813	0	1813	227	≤18months	Low-risk	Boy	no amplification	Stage IV
SEQC_NB426	0	2669	0	2669	1010	>18months	High-risk	Boy	no amplification	Stage IV
SEQC_NB427	0	1598	0	1598	214	≤18months	Low-risk	Boy	no amplification	Stage IV
SEQC_NB428	0	1053	0	1053	441	≤18months	High-risk	Boy	amplified	Stage IV
SEQC_NB429	0	2977	0	2977	236	≤18months	Low-risk	Girl	no amplification	Stage IV
SEQC_NB430	0	1379	1	566	837	>18months	High-risk	Boy	amplified	Stage IV
SEQC_NB431	0	280	0	280	448	≤18months	High-risk	Girl	amplified	Stage IV
SEQC_NB432	0	3238	0	3238	582	>18months	High-risk	Girl	amplified	Stage IV
SEQC_NB433	0	1242	0	1242	343	≤18months	Low-risk	Girl	no amplification	Stage IV
SEQC_NB434	0	3045	0	3045	309	≤18months	Low-risk	Boy	no amplification	Stage IV
SEQC_NB435	0	1705	0	1705	282	≤18months	Low-risk	Girl	no amplification	Stage IV
SEQC_NB436	0	3846	0	3846	972	>18months	High-risk	Boy	no amplification	Stage IV
SEQC_NB437	1	12	1	8	792	>18months	High-risk	Girl	amplified	Stage IV
SEQC_NB438	1	454	1	438	936	>18months	High-risk	Boy	amplified	Stage IV
SEQC_NB439	1	928	1	814	3636	>18months	High-risk	Boy	no amplification	Stage IV
SEQC_NB440	1	798	1	475	3189	>18months	High-risk	Boy	no amplification	Stage IV
SEQC_NB441	0	2989	0	2989	435	≤18months	Low-risk	Boy	no amplification	Stage IV
SEQC_NB442	1	1174	1	45	1026	>18months	High-risk	Girl	no amplification	Stage IV
SEQC_NB443	1	476	1	453	935.4	>18months	High-risk	Girl	amplified	Stage IV
SEQC_NB444	1	593	1	322	1547	>18months	High-risk	Boy	amplified	Stage IV
SEQC_NB445	1	218	1	147	1113	>18months	High-risk	Boy	no amplification	Stage IV
SEQC_NB446	1	1187	1	83	1404	>18months	High-risk	Boy	no amplification	Stage IV
SEQC_NB447	1	1058	1	424	1275	>18months	High-risk	Boy	no amplification	Stage IV
SEQC_NB448	0	600	1	123	1573	>18months	High-risk	Girl	no amplification	Stage IV
SEQC_NB449	0	2739	0	2739	521	≤18months	High-risk	Girl	amplified	Stage IV
SEQC_NB450	0	4890	0	4890	360	≤18months	Low-risk	Boy	no amplification	Stage II
SEQC_NB451	0	4110	0	4110	330	≤18months	Low-risk	Boy	no amplification	Stage II
SEQC_NB452	0	1560	0	1560	240	≤18months	Low-risk	Girl	no amplification	Stage I
SEQC_NB453	0	1290	0	1290	30	≤18months	Low-risk	Boy	no amplification	Stage II
SEQC_NB454	1	200	1	47	711	>18months	High-risk	Boy	no amplification	Stage IV
SEQC_NB455	0	2222	0	2222	519	≤18months	Low-risk	Boy	no amplification	Stage IV
SEQC_NB456	1	495	1	317	410	≤18months	High-risk	Boy	amplified	Stage IV
SEQC_NB457	1	870	1	870	960	>18months	High-risk	Boy	amplified	Stage IV
SEQC_NB458	1	1397	1	631	1931	>18months	High-risk	Girl	no amplification	Stage IV
SEQC_NB459	0	1195	0	1195	34	≤18months	High-risk	Boy	amplified	Stage I
SEQC_NB460	0	1391	1	657	112	≤18months	High-risk	Girl	amplified	Stage II
SEQC_NB461	0	577	0	577	267	≤18months	High-risk	Boy	amplified	Stage IV
SEQC_NB462	0	652	0	652	166	≤18months	Low-risk	Girl	no amplification	Stage IV
SEQC_NB463	0	629	1	239	0	≤18months	Low-risk	Girl	no amplification	Stage I
SEQC_NB464	1	167	1	101	1289	>18months	High-risk	Boy	no amplification	Stage IV
SEQC_NB465	0	404	0	404	137	≤18months	High-risk	Girl	amplified	Stage IV
SEQC_NB466	0	651	1	647	1443	>18months	High-risk	Girl	no amplification	Stage IV
SEQC_NB467	0	268	0	268	2786	>18months	High-risk	Boy	no amplification	Stage IV
SEQC_NB468	0	176	1	121	456	≤18months	Low-risk	Boy	no amplification	Stage IV
SEQC_NB469	0	648	1	636	1022	>18months	High-risk	Boy	amplified	Stage IV
SEQC_NB470	0	2886	0	2886	225	≤18months	Low-risk	Boy	no amplification	Stage I
SEQC_NB471	0	2591	0	2591	25	≤18months	Low-risk	Girl	no amplification	Stage I
SEQC_NB472	0	1235	0	1235	245	≤18months	Low-risk	Girl	no amplification	Stage I
SEQC_NB473	0	1788	0	1788	146	≤18months	Low-risk	Girl	no amplification	Stage I
SEQC_NB474	0	1903	1	33	17	≤18months	Low-risk	Girl	no amplification	Stage III
SEQC_NB475	1	262	1	250	1575	>18months	High-risk	Boy	amplified	Stage IV
SEQC_NB476	0	1059	0	1059	860	>18months	Low-risk	Girl	no amplification	Stage III
SEQC_NB477	0	981	0	981	323	≤18months	Low-risk	Boy	no amplification	Stage III
SEQC_NB478	0	3567	0	3567	1468	>18months	High-risk	Boy	no amplification	Stage IV
SEQC_NB479	0	1531	0	1531	1516	>18months	Low-risk	Girl	no amplification	Stage I
SEQC_NB480	0	229	0	229	1897	>18months	High-risk	Boy	no amplification	Stage IV
SEQC_NB481	0	383	0	383	2045	>18months	High-risk	Boy	amplified	Stage IV
SEQC_NB482	0	152	0	152	465	≤18months	Low-risk	Boy	no amplification	Stage IV
SEQC_NB483	0	1854	1	715	259	≤18months	Low-risk	Girl	no amplification	Stage I
SEQC_NB484	0	187	0	187	1546	>18months	High-risk	Girl	amplified	Stage II
SEQC_NB485	0	92	0	92	712	>18months	High-risk	Girl	amplified	Stage III
SEQC_NB486	0	413	1	394	478	≤18months	High-risk	Boy	amplified	Stage II
SEQC_NB487	0	1117	0	1117	162	≤18months	High-risk	Boy	amplified	Stage IV
SEQC_NB488	0	995	0	995	212	≤18months	Low-risk	Girl	no amplification	Stage IV
SEQC_NB489	0	877	0	877	865	>18months	High-risk	Girl	amplified	Stage IV
SEQC_NB490	0	1098	1	1094	1759	>18months	High-risk	Girl	amplified	Stage IV
SEQC_NB491	0	987	1	691	2326	>18months	High-risk	Boy	no amplification	Stage IV
SEQC_NB492	1	892	1	738	947	>18months	High-risk	Boy	amplified	Stage IV
SEQC_NB493	0	4487	0	4487	190	≤18months	Low-risk	Boy	no amplification	Stage I
SEQC_NB494	0	4828	0	4828	56	≤18months	Low-risk	Boy	no amplification	Stage I
SEQC_NB495	0	2467	0	2467	163	≤18months	Low-risk	Boy	no amplification	Stage I
SEQC_NB496	0	5780	1	105	132	≤18months	Low-risk	Boy	no amplification	Stage I
SEQC_NB497	0	4883	0	4883	379	≤18months	Low-risk	Girl	no amplification	Stage I
SEQC_NB498	0	2772	0	2772	530	≤18months	Low-risk	Girl	no amplification	Stage I

## Sheet: TARGET-NB
Table S1: Clinical information of 247 neuroblastoma patients in TARGET-NB cohort
TARGET USI	Sex	Race	Age at Diagnosis in Days	Age	First Event	EFS statu	Event Free Survival Time in Days	OS statu	Overall Survival Time in Days	INSS Stage	MYCN status	Ploidy	Histology	MKI	COG Risk Group
TARGET-30-PAAPFA	Boy	White	1762	> 18months	Event	1	444	1	487	Stage IV	Not Amplified	Unknown	Unfavorable	Unknown	High Risk
TARGET-30-PACLJN	Boy	White	1475	> 18months	Censored	0	5550	0	5550	Stage IV	Not Amplified	Unknown	Unknown	Unknown	High Risk
TARGET-30-PACRYY	Boy	Unknown	1314	> 18months	Censored	0	5296	0	5296	Stage IV	Not Amplified	Unknown	Unfavorable	Unknown	High Risk
TARGET-30-PACRZM	Boy	White	3686	> 18months	Event	1	922	1	922	Stage IV	Not Amplified	Unknown	Unfavorable	Unknown	High Risk
TARGET-30-PACSNL	Girl	White	2157	> 18months	Event	1	205	1	322	Stage IV	Not Amplified	Unknown	Unfavorable	Unknown	High Risk
TARGET-30-PACSSR	Girl	White	565	> 18months	Event	1	47	1	203	Stage IV	Not Amplified	Unknown	Unfavorable	Unknown	High Risk
TARGET-30-PACUGP	Girl	White	773	> 18months	Event	1	401	1	467	Stage IV	Not Amplified	Unknown	Unfavorable	Unknown	High Risk
TARGET-30-PACVNB	Girl	White	1610	> 18months	Death	1	245	1	245	Stage IV	Not Amplified	Unknown	Unfavorable	Unknown	High Risk
TARGET-30-PACYGY	Girl	White	1509	> 18months	Event	1	263	1	542	Stage IV	Unknown	Unknown	Unknown	Unknown	High Risk
TARGET-30-PACZPX	Boy	Black or African American	1046	> 18months	Censored	0	5564	0	5564	Stage IV	Not Amplified	Unknown	Unknown	Unknown	High Risk
TARGET-30-PADENF	Boy	White	987	> 18months	Censored	0	4863	0	4863	Stage IV	Not Amplified	Unknown	Unfavorable	Unknown	High Risk
TARGET-30-PADFLI	Boy	White	557	> 18months	Censored	0	2872	0	2872	Stage IV	Not Amplified	Unknown	Unfavorable	High	High Risk
TARGET-30-PADHWC	Boy	Black or African American	1152	> 18months	Event	1	541	1	1122	Stage IV	Not Amplified	Unknown	Unfavorable	Low	High Risk
TARGET-30-PADIEY	Girl	Unknown	1817	> 18months	Censored	0	4715	0	4715	Stage IV	Not Amplified	Unknown	Unfavorable	Intermediate	High Risk
TARGET-30-PADIHC	Boy	White	1916	> 18months	Event	1	165	0	4596	Stage IV	Not Amplified	Unknown	Unfavorable	Low	High Risk
TARGET-30-PADINC	Boy	Black or African American	1004	> 18months	Event	1	252	1	409	Stage IV	Amplified	Unknown	Unfavorable	Low	High Risk
TARGET-30-PADIRB	Girl	Unknown	1191	> 18months	Event	1	798	0	3855	Stage IV	Not Amplified	Unknown	Unfavorable	Low	High Risk
TARGET-30-PADKFS	Boy	Unknown	1567	> 18months	Event	1	603	1	1230	Stage IV	Not Amplified	Unknown	Unknown	Unknown	High Risk
TARGET-30-PADKFU	Boy	Unknown	1778	> 18months	Censored	0	3866	0	3866	Stage IV	Not Amplified	Unknown	Unfavorable	Low	High Risk
TARGET-30-PADKGF	Boy	White	554	> 18months	Censored	0	2644	0	2644	Stage IV	Not Amplified	Unknown	Unfavorable	High	High Risk
TARGET-30-PADKNE	Girl	White	1748	> 18months	Event	1	387	1	588	Stage IV	Amplified	Unknown	Unfavorable	High	High Risk
TARGET-30-PADKRU	Girl	White	1426	> 18months	Event	1	78	1	621	Stage IV	Not Amplified	Unknown	Unfavorable	Intermediate	High Risk
TARGET-30-PADKVV	Girl	White	807	> 18months	Event	1	354	1	437	Stage IV	Not Amplified	Unknown	Unfavorable	Low	High Risk
TARGET-30-PADKXS	Girl	White	648	> 18months	Event	1	310	1	341	Stage IV	Amplified	Unknown	Unfavorable	Low	High Risk
TARGET-30-PADKYP	Boy	White	1723	> 18months	Event	1	579	1	1083	Stage IV	Amplified	Unknown	Unfavorable	High	High Risk
TARGET-30-PADLDA	Boy	White	4594	> 18months	Event	1	165	1	791	Stage IV	Not Amplified	Unknown	Unfavorable	Low	High Risk
TARGET-30-PADLDT	Girl	White	805	> 18months	Event	1	9	1	13	Stage IV	Amplified	Unknown	Unfavorable	Intermediate	High Risk
TARGET-30-PADLES	Girl	White	1787	> 18months	Event	1	350	1	1342	Stage IV	Not Amplified	Unknown	Unfavorable	Intermediate	High Risk
TARGET-30-PADLIC	Boy	White	1837	> 18months	Censored	0	4670	0	4670	Stage IV	Not Amplified	Unknown	Unfavorable	High	High Risk
TARGET-30-PADLJN	Girl	White	1041	> 18months	Event	1	802	1	1175	Stage IV	Not Amplified	Unknown	Unfavorable	Low	High Risk
TARGET-30-PADLKJ	Boy	White	780	> 18months	Censored	0	1749	0	1749	Stage IV	Amplified	Unknown	Unknown	Unknown	High Risk
TARGET-30-PADLNM	Boy	Unknown	948	> 18months	Event	1	439	1	455	Stage IV	Amplified	Unknown	Unfavorable	High	High Risk
TARGET-30-PADLPR	Boy	Black or African American	806	> 18months	Event	1	336	1	444	Stage IV	Not Amplified	Unknown	Unfavorable	Low	High Risk
TARGET-30-PADLPZ	Girl	White	2577	> 18months	Event	1	1022	1	1409	Stage IV	Not Amplified	Unknown	Unfavorable	Intermediate	High Risk
TARGET-30-PADLTD	Girl	Unknown	950	> 18months	Event	1	454	1	477	Stage IV	Amplified	Unknown	Unfavorable	Intermediate	High Risk
TARGET-30-PADMGA	Boy	Black or African American	1827	> 18months	Event	1	932	0	4287	Stage IV	Not Amplified	Unknown	Unfavorable	Low	High Risk
TARGET-30-PADMTD	Boy	White	1040	> 18months	Event	1	148	0	3235	Stage IV	Amplified	Unknown	Unfavorable	High	High Risk
TARGET-30-PADMVB	Boy	White	936	> 18months	Event	1	219	1	365	Stage IV	Not Amplified	Unknown	Unknown	Unknown	High Risk
TARGET-30-PADMXD	Boy	White	1084	> 18months	Event	1	838	0	2052	Stage IV	Amplified	Unknown	Unfavorable	High	High Risk
TARGET-30-PADMYD	Boy	White	1528	> 18months	Event	1	203	1	443	Stage IV	Not Amplified	Unknown	Unfavorable	Intermediate	High Risk
TARGET-30-PADNFT	Boy	White	1494	> 18months	Event	1	447	1	729	Stage IV	Not Amplified	Unknown	Unfavorable	Intermediate	High Risk
TARGET-30-PADNNX	Boy	White	1087	> 18months	Event	1	228	1	499	Stage IV	Not Amplified	Unknown	Unfavorable	Intermediate	High Risk
TARGET-30-PADNXC	Girl	Unknown	561	> 18months	Censored	0	1375	0	1375	Stage IV	Amplified	Unknown	Unfavorable	High	High Risk
TARGET-30-PADPCI	Boy	White	1996	> 18months	Event	1	113	1	240	Stage IV	Not Amplified	Unknown	Unfavorable	Intermediate	High Risk
TARGET-30-PADPEY	Girl	White	1435	> 18months	Censored	0	3788	0	3788	Stage IV	Amplified	Unknown	Unfavorable	Low	High Risk
TARGET-30-PADPHP	Boy	Black or African American	1128	> 18months	Event	1	148	1	219	Stage IV	Not Amplified	Unknown	Unfavorable	Low	High Risk
TARGET-30-PADPMU	Girl	Unknown	1589	> 18months	Event	1	141	0	609	Stage IV	Amplified	Unknown	Unfavorable	Intermediate	High Risk
TARGET-30-PADPRJ	Boy	White	1423	> 18months	Event	1	84	1	1188	Stage IV	Not Amplified	Unknown	Unfavorable	Low	High Risk
TARGET-30-PADRYN	Boy	Black or African American	670	> 18months	Event	1	423	1	698	Stage IV	Amplified	Unknown	Unfavorable	High	High Risk
TARGET-30-PADSEC	Girl	White	1476	> 18months	Event	1	428	1	665	Stage IV	Not Amplified	Unknown	Unfavorable	Intermediate	High Risk
TARGET-30-PADSMF	Girl	White	1222	> 18months	Death	1	2998	1	2998	Stage IV	Not Amplified	Unknown	Unfavorable	Intermediate	High Risk
TARGET-30-PADSXE	Girl	White	1174	> 18months	Censored	0	4286	0	4286	Stage IV	Not Amplified	Unknown	Unfavorable	Intermediate	High Risk
TARGET-30-PADSXU	Girl	White	654	> 18months	Event	1	68	1	331	Stage IV	Not Amplified	Unknown	Unfavorable	Low	High Risk
TARGET-30-PADTCU	Boy	White	1294	> 18months	Event	1	425	1	1059	Stage IV	Not Amplified	Unknown	Unfavorable	Low	High Risk
TARGET-30-PADTJJ	Girl	White	529	≤ 18months	Censored	0	2740	0	2740	Stage IV	Amplified	Unknown	Unfavorable	High	High Risk
TARGET-30-PADTRV	Girl	White	562	> 18months	Censored	0	3742	0	3742	Stage IV	Not Amplified	Unknown	Unknown	Unknown	High Risk
TARGET-30-PADUKP	Boy	White	1659	> 18months	Event	1	104	1	618	Stage IV	Not Amplified	Unknown	Favorable	Low	High Risk
TARGET-30-PADUWR	Boy	Asian	1682	> 18months	Event	1	4908	0	5216	Stage IV	Not Amplified	Unknown	Unfavorable	Low	High Risk
TARGET-30-PADUYJ	Girl	White	3115	> 18months	Event	1	246	1	416	Stage IV	Amplified	Unknown	Unfavorable	Intermediate	High Risk
TARGET-30-PADVSN	Boy	White	834	> 18months	Censored	0	2565	0	2565	Stage IV	Not Amplified	Unknown	Unfavorable	Unknown	High Risk
TARGET-30-PADVWW	Girl	White	1988	> 18months	Censored	0	3563	0	3563	Stage IV	Not Amplified	Unknown	Unfavorable	Unknown	High Risk
TARGET-30-PADWEN	Boy	Black or African American	2042	> 18months	Event	1	359	1	411	Stage IV	Not Amplified	Unknown	Unfavorable	Unknown	High Risk
TARGET-30-PADWIM	Girl	White	2413	> 18months	Event	1	1170	1	1590	Stage IV	Not Amplified	Unknown	Unfavorable	Unknown	High Risk
TARGET-30-PADWSM	Girl	White	2957	> 18months	Censored	0	2282	0	2282	Stage IV	Not Amplified	Unknown	Unfavorable	Unknown	High Risk
TARGET-30-PADWVR	Boy	White	2158	> 18months	Censored	0	2776	0	2776	Stage IV	Not Amplified	Unknown	Unfavorable	Unknown	High Risk
TARGET-30-PADXAS	Girl	White	2274	> 18months	Death	1	3691	1	3691	Stage IV	Not Amplified	Unknown	Unfavorable	Unknown	High Risk
TARGET-30-PADXBB	Boy	White	1992	> 18months	Event	1	632	1	1561	Stage IV	Not Amplified	Unknown	Unfavorable	Unknown	High Risk
TARGET-30-PAIDJS	Boy	White	298	≤ 18months	Censored	0	4191	0	4191	Stage I-III	Not Amplified	Hyperdiploid (DI>1)	Favorable	Low	Low Risk
TARGET-30-PAIEIF	Boy	Black or African American	1710	> 18months	Death	1	440	1	440	Stage IV	Not Amplified	Diploid (DI=1)	Unknown	Unknown	High Risk
TARGET-30-PAILZJ	Boy	White	1261	> 18months	Event	1	242	1	765	Stage IV	Not Amplified	Hyperdiploid (DI>1)	Unknown	Unknown	High Risk
TARGET-30-PAIMDS	Girl	White	1332	> 18months	Event	1	454	1	1013	Stage IV	Not Amplified	Diploid (DI=1)	Unknown	Unknown	High Risk
TARGET-30-PAIPGU	Girl	White	898	> 18months	Death	1	436	1	436	Stage IV	Not Amplified	Hyperdiploid (DI>1)	Unknown	Unknown	High Risk
TARGET-30-PAIPUD	Boy	Black or African American	659	> 18months	Censored	0	1843	0	1843	Stage IV	Not Amplified	Diploid (DI=1)	Favorable	Low	High Risk
TARGET-30-PAIRDP	Girl	White	895	> 18months	Event	1	135	1	410	Stage IV	Amplified	Hyperdiploid (DI>1)	Unfavorable	High	High Risk
TARGET-30-PAIRIK	Boy	White	594	> 18months	Censored	0	2894	0	2894	Stage IV	Not Amplified	Hyperdiploid (DI>1)	Unfavorable	Low	High Risk
TARGET-30-PAIRLN	Boy	White	854	> 18months	Censored	0	2828	0	2828	Stage IV	Amplified	Hyperdiploid (DI>1)	Unfavorable	Intermediate	High Risk
TARGET-30-PAISNS	Boy	White	1070	> 18months	Event	1	410	1	421	Stage IV	Not Amplified	Diploid (DI=1)	Unknown	Unknown	High Risk
TARGET-30-PAITCI	Boy	White	728	> 18months	Event	1	232	1	324	Stage IV	Not Amplified	Hyperdiploid (DI>1)	Favorable	Low	High Risk
TARGET-30-PAITEG	Boy	White	1034	> 18months	Event	1	692	1	812	Stage IV	Not Amplified	Diploid (DI=1)	Unknown	Unknown	High Risk
TARGET-30-PAITRM	Girl	Unknown	1499	> 18months	Death	1	1836	1	1836	Stage IV	Not Amplified	Diploid (DI=1)	Unfavorable	Intermediate	High Risk
TARGET-30-PAITZV	Boy	White	1689	> 18months	Censored	0	2147	0	2147	Stage IV	Not Amplified	Hyperdiploid (DI>1)	Unfavorable	High	High Risk
TARGET-30-PAIUJB	Girl	Unknown	549	> 18months	Death	1	703	1	703	Stage IV	Amplified	Diploid (DI=1)	Unfavorable	High	High Risk
TARGET-30-PAIVHE	Boy	White	1123	> 18months	Event	1	672	1	1605	Stage IV	Not Amplified	Hyperdiploid (DI>1)	Unfavorable	Low	High Risk
TARGET-30-PAIVMJ	Boy	White	202	≤ 18months	Censored	0	2359	0	2359	Stage I-III	Not Amplified	Hyperdiploid (DI>1)	Favorable	Intermediate	Low Risk
TARGET-30-PAIVZR	Girl	Unknown	1227	> 18months	Death	1	787	1	787	Stage IV	Amplified	Diploid (DI=1)	Unfavorable	High	High Risk
TARGET-30-PAIWHU	Boy	White	242	≤ 18months	Censored	0	3678	0	3678	Stage I-III	Not Amplified	Hyperdiploid (DI>1)	Favorable	Intermediate	Low Risk
TARGET-30-PAIWVG	Girl	White	645	> 18months	Event	1	775	1	1624	Stage IV	Not Amplified	Diploid (DI=1)	Unfavorable	Unknown	High Risk
TARGET-30-PAIXLC	Boy	White	270	≤ 18months	Censored	0	5048	0	5048	Stage I-III	Not Amplified	Hyperdiploid (DI>1)	Favorable	Intermediate	Low Risk
TARGET-30-PAIXNG	Boy	White	1221	> 18months	Censored	0	629	0	629	Stage IV	Not Amplified	Diploid (DI=1)	Unknown	Unknown	High Risk
TARGET-30-PAJYHP	Girl	Unknown	1409	> 18months	Death	1	190	1	190	Stage IV	Not Amplified	Unknown	Unknown	Unknown	High Risk
TARGET-30-PAJYLA	Boy	Unknown	562	> 18months	Event	1	266	1	368	Stage IV	Not Amplified	Unknown	Unfavorable	Unknown	High Risk
TARGET-30-PAJYVA	Girl	Unknown	708	> 18months	Event	1	238	1	306	Stage IV	Not Amplified	Unknown	Unfavorable	Unknown	High Risk
TARGET-30-PAJZUU	Boy	Unknown	3231	> 18months	Event	1	476	1	790	Stage IV	Not Amplified	Unknown	Unfavorable	Low	High Risk
TARGET-30-PAJZWL	Girl	Unknown	547	≤ 18months	Event	1	377	1	415	Stage IV	Amplified	Unknown	Unknown	Unknown	High Risk
TARGET-30-PAKACY	Boy	Unknown	1114	> 18months	Event	1	680	1	1366	Stage IV	Amplified	Unknown	Unfavorable	High	High Risk
TARGET-30-PAKADI	Boy	Unknown	1456	> 18months	Event	1	1456	1	2325	Stage IV	Not Amplified	Unknown	Unfavorable	Low	High Risk
TARGET-30-PAKAFK	Boy	Unknown	1509	> 18months	Censored	0	2025	0	2025	Stage IV	Not Amplified	Unknown	Unfavorable	Low	High Risk
TARGET-30-PAKANZ	Boy	White	1975	> 18months	Event	1	795	1	1235	Stage IV	Not Amplified	Unknown	Unfavorable	Unknown	High Risk
TARGET-30-PAKDHL	Boy	White	1031	> 18months	Event	1	1626	0	1626	Stage IV	Not Amplified	Hyperdiploid (DI>1)	Unfavorable	Unknown	High Risk
TARGET-30-PAKGCI	Girl	White	300	≤ 18months	Censored	0	3723	0	3723	Stage I-III	Not Amplified	Hyperdiploid (DI>1)	Favorable	Unknown	Low Risk
TARGET-30-PAKGKH	Boy	Black or African American	882	> 18months	Death	1	1795	1	1795	Stage IV	Not Amplified	Diploid (DI=1)	Unfavorable	Unknown	High Risk
TARGET-30-PAKGMY	Boy	Black or African American	673	> 18months	Censored	0	2	0	2	Stage IV	Amplified	Diploid (DI=1)	Unknown	Unknown	High Risk
TARGET-30-PAKHAV	Boy	Unknown	150	≤ 18months	Censored	0	1659	0	1659	Stage I-III	Not Amplified	Hyperdiploid (DI>1)	Favorable	Unknown	Low Risk
TARGET-30-PAKINP	Girl	White	813	> 18months	Censored	0	3672	0	3672	Stage I-III	Not Amplified	Hyperdiploid (DI>1)	Favorable	Unknown	Low Risk
TARGET-30-PAKJBA	Boy	White	802	> 18months	Censored	0	1962	0	1962	Stage IV	Amplified	Hyperdiploid (DI>1)	Unfavorable	Unknown	High Risk
TARGET-30-PAKSWB	Boy	White	156	≤ 18months	Censored	0	4998	0	4998	Stage I-III	Not Amplified	Hyperdiploid (DI>1)	Favorable	Low	Low Risk
TARGET-30-PAKUXT	Boy	White	971	> 18months	Relapse	1	491	1	731	Stage IV	Not Amplified	Diploid (DI=1)	Favorable	Low	High Risk
TARGET-30-PAKWCJ	Girl	White	392	≤ 18months	Censored	0	4773	0	4773	Stage I-III	Not Amplified	Hyperdiploid (DI>1)	Favorable	Low	Low Risk
TARGET-30-PAKXDZ	Girl	White	828	> 18months	Relapse	1	614	1	1115	Stage IV	Amplified	Diploid (DI=1)	Unfavorable	High	High Risk
TARGET-30-PAKYZS	Boy	White	659	> 18months	Progression	1	238	0	3587	Stage IV	Not Amplified	Hyperdiploid (DI>1)	Unknown	Unknown	High Risk
TARGET-30-PALAWZ	Boy	Black or African American	1338	> 18months	Death	1	956	1	956	Stage IV	Not Amplified	Diploid (DI=1)	Unfavorable	Low	High Risk
TARGET-30-PALBFV	Girl	White	1500	> 18months	Progression	1	152	1	315	Stage IV	Amplified	Diploid (DI=1)	Unfavorable	High	High Risk
TARGET-30-PALBFW	Boy	White	804	> 18months	Relapse	1	611	1	1073	Stage IV	Not Amplified	Diploid (DI=1)	Unfavorable	Low	High Risk
TARGET-30-PALEAC	Boy	White	66	≤ 18months	Censored	0	4263	0	4263	Stage I-III	Not Amplified	Hyperdiploid (DI>1)	Favorable	Low	Low Risk
TARGET-30-PALEBK	Boy	White	19	≤ 18months	Censored	0	3792	0	3792	Stage I-III	Not Amplified	Hyperdiploid (DI>1)	Favorable	Low	Low Risk
TARGET-30-PALETP	Girl	White	1466	> 18months	Death	1	251	1	251	Stage IV	Not Amplified	Diploid (DI=1)	Unfavorable	Intermediate	High Risk
TARGET-30-PALFRE	Boy	Unknown	918	> 18months	Relapse	1	751	1	1663	Stage IV	Not Amplified	Hyperdiploid (DI>1)	Unfavorable	High	High Risk
TARGET-30-PALFSE	Boy	White	200	≤ 18months	Censored	0	2873	0	2873	Stage I-III	Not Amplified	Hyperdiploid (DI>1)	Favorable	Low	Low Risk
TARGET-30-PALGFF	Girl	American Indian or Alaska Native	117	≤ 18months	Censored	0	1446	0	1446	Stage I-III	Not Amplified	Hyperdiploid (DI>1)	Favorable	Low	Low Risk
TARGET-30-PALHVD	Girl	White	1634	> 18months	Relapse	1	347	1	433	Stage IV	Not Amplified	Hyperdiploid (DI>1)	Unfavorable	Intermediate	High Risk
TARGET-30-PALIIN	Boy	White	1279	> 18months	Relapse	1	684	1	1395	Stage IV	Not Amplified	Hyperdiploid (DI>1)	Unfavorable	High	High Risk
TARGET-30-PALKKV	Boy	White	283	≤ 18months	Censored	0	2613	0	2613	Stage I-III	Not Amplified	Hyperdiploid (DI>1)	Favorable	Low	Low Risk
TARGET-30-PALKUC	Girl	Black or African American	823	> 18months	Censored	0	4399	0	4399	Stage IV	Amplified	Diploid (DI=1)	Unfavorable	High	High Risk
TARGET-30-PALLJJ	Girl	White	388	≤ 18months	Censored	0	3355	0	3355	Stage I-III	Not Amplified	Hyperdiploid (DI>1)	Favorable	Low	Low Risk
TARGET-30-PALNFE	Girl	White	551	> 18months	Censored	0	4622	0	4622	Stage I-III	Not Amplified	Hyperdiploid (DI>1)	Favorable	Low	Low Risk
TARGET-30-PALNHZ	Boy	White	622	> 18months	Relapse	1	298	1	314	Stage IV	Amplified	Hyperdiploid (DI>1)	Unfavorable	Unknown	High Risk
TARGET-30-PALNVP	Girl	White	1155	> 18months	Censored	0	4936	0	4936	Stage IV	Not Amplified	Hyperdiploid (DI>1)	Unfavorable	Low	High Risk
TARGET-30-PALPIN	Boy	White	46	≤ 18months	Censored	0	2155	0	2155	Stage I-III	Not Amplified	Hyperdiploid (DI>1)	Favorable	Low	Low Risk
TARGET-30-PALPSY	Girl	White	307	≤ 18months	Censored	0	2679	0	2679	Stage I-III	Not Amplified	Hyperdiploid (DI>1)	Favorable	Low	Low Risk
TARGET-30-PALSAE	Boy	White	782	> 18months	Progression	1	598	1	656	Stage IV	Not Amplified	Hyperdiploid (DI>1)	Unfavorable	Low	High Risk
TARGET-30-PALTYB	Girl	Unknown	1536	> 18months	Death	1	232	1	232	Stage IV	Not Amplified	Diploid (DI=1)	Favorable	Low	High Risk
TARGET-30-PALUDH	Girl	White	1105	> 18months	Censored	0	4306	0	4306	Stage IV	Not Amplified	Hyperdiploid (DI>1)	Unfavorable	Intermediate	High Risk
TARGET-30-PALUYS	Girl	White	1214	> 18months	Relapse	1	693	1	1284	Stage IV	Not Amplified	Hyperdiploid (DI>1)	Unfavorable	High	High Risk
TARGET-30-PALVKK	Girl	White	1810	> 18months	Event	1	217	1	1033	Stage IV	Not Amplified	Diploid (DI=1)	Unfavorable	Low	High Risk
TARGET-30-PALVUC	Boy	White	194	≤ 18months	Censored	0	4368	0	4368	Stage I-III	Not Amplified	Hyperdiploid (DI>1)	Favorable	Low	Low Risk
TARGET-30-PALVVH	Boy	White	219	≤ 18months	Censored	0	2183	0	2183	Stage I-III	Not Amplified	Hyperdiploid (DI>1)	Favorable	Low	Low Risk
TARGET-30-PALWBT	Boy	White	399	≤ 18months	Censored	0	2637	0	2637	Stage I-III	Not Amplified	Hyperdiploid (DI>1)	Favorable	Low	Low Risk
TARGET-30-PALWSJ	Girl	White	12	≤ 18months	Censored	0	4136	0	4136	Stage I-III	Not Amplified	Hyperdiploid (DI>1)	Favorable	Low	Low Risk
TARGET-30-PALWVJ	Boy	Black or African American	1544	> 18months	Relapse	1	417	1	803	Stage IV	Not Amplified	Hyperdiploid (DI>1)	Unfavorable	Intermediate	High Risk
TARGET-30-PALWXP	Boy	White	70	≤ 18months	Censored	0	2510	0	2510	Stage I-III	Not Amplified	Hyperdiploid (DI>1)	Favorable	Low	Low Risk
TARGET-30-PALXTB	Boy	White	635	> 18months	Censored	0	4621	0	4621	Stage IV	Not Amplified	Hyperdiploid (DI>1)	Unfavorable	Low	High Risk
TARGET-30-PALXTE	Girl	White	45	≤ 18months	Censored	0	2916	0	2916	Stage I-III	Not Amplified	Hyperdiploid (DI>1)	Favorable	Low	Low Risk
TARGET-30-PALXUM	Girl	White	20	≤ 18months	Censored	0	1638	0	1638	Stage I-III	Not Amplified	Hyperdiploid (DI>1)	Favorable	Low	Low Risk
TARGET-30-PALYEC	Boy	White	1240	> 18months	Progression	1	74	1	159	Stage IV	Amplified	Hyperdiploid (DI>1)	Unfavorable	High	High Risk
TARGET-30-PALYLZ	Boy	White	488	≤ 18months	Censored	0	3083	0	3083	Stage I-III	Not Amplified	Hyperdiploid (DI>1)	Favorable	Intermediate	Low Risk
TARGET-30-PALYPW	Boy	White	858	> 18months	Relapse	1	887	1	2543	Stage IV	Not Amplified	Diploid (DI=1)	Unfavorable	Unknown	High Risk
TARGET-30-PALZRG	Girl	White	577	> 18months	Relapse	1	422	1	580	Stage IV	Amplified	Hyperdiploid (DI>1)	Unfavorable	High	High Risk
TARGET-30-PALZZV	Girl	Black or African American	699	> 18months	Event	1	1494	0	1934	Stage IV	Amplified	Hyperdiploid (DI>1)	Unfavorable	Intermediate	High Risk
TARGET-30-PAMACS	Boy	White	1352	> 18months	Progression	1	233	1	243	Stage IV	Not Amplified	Diploid (DI=1)	Unfavorable	Intermediate	High Risk
TARGET-30-PAMAFV	Boy	White	303	≤ 18months	Censored	0	4067	0	4067	Stage I-III	Not Amplified	Hyperdiploid (DI>1)	Favorable	Low	Low Risk
TARGET-30-PAMAJT	Girl	White	105	≤ 18months	Censored	0	2744	0	2744	Stage I-III	Not Amplified	Hyperdiploid (DI>1)	Favorable	Low	Low Risk
TARGET-30-PAMBDH	Boy	White	797	> 18months	Censored	0	4774	0	4774	Stage IV	Amplified	Diploid (DI=1)	Unfavorable	High	High Risk
TARGET-30-PAMBMJ	Boy	White	954	> 18months	Relapse	1	449	1	491	Stage IV	Amplified	Hyperdiploid (DI>1)	Unfavorable	Intermediate	High Risk
TARGET-30-PAMBYG	Boy	White	614	> 18months	Death	1	332	1	332	Stage IV	Amplified	Diploid (DI=1)	Unfavorable	High	High Risk
TARGET-30-PAMCXF	Boy	White	765	> 18months	Progression	1	376	1	718	Stage IV	Amplified	Hyperdiploid (DI>1)	Unfavorable	High	High Risk
TARGET-30-PAMEHH	Girl	Black or African American	915	> 18months	Relapse	1	725	1	934	Stage IV	Not Amplified	Diploid (DI=1)	Unfavorable	Unknown	High Risk
TARGET-30-PAMEZH	Girl	Black or African American	746	> 18months	Death	1	330	1	330	Stage IV	Amplified	Hyperdiploid (DI>1)	Unknown	Unknown	High Risk
TARGET-30-PAMJED	Boy	White	909	> 18months	Relapse	1	663	0	3910	Stage IV	Amplified	Diploid (DI=1)	Unfavorable	Unknown	High Risk
TARGET-30-PAMLMY	Girl	White	952	> 18months	Censored	0	2593	0	2593	Stage IV	Not Amplified	Hyperdiploid (DI>1)	Unfavorable	High	High Risk
TARGET-30-PAMLNB	Boy	White	6	≤ 18months	Censored	0	1880	0	1880	Stage I-III	Not Amplified	Hyperdiploid (DI>1)	Favorable	Low	Low Risk
TARGET-30-PAMMXF	Boy	Unknown	1661	> 18months	Relapse	1	140	1	197	Stage IV	Amplified	Hyperdiploid (DI>1)	Unfavorable	Low	High Risk
TARGET-30-PAMMYR	Boy	White	1548	> 18months	Relapse	1	659	1	1169	Stage IV	Not Amplified	Hyperdiploid (DI>1)	Unfavorable	Intermediate	High Risk
TARGET-30-PAMNAL	Girl	Black or African American	1235	> 18months	Censored	0	4499	0	4499	Stage IV	Not Amplified	Hyperdiploid (DI>1)	Unfavorable	Intermediate	High Risk
TARGET-30-PAMNLH	Girl	White	1531	> 18months	Relapse	1	361	1	837	Stage IV	Not Amplified	Hyperdiploid (DI>1)	Unfavorable	Intermediate	High Risk
TARGET-30-PAMVCL	Girl	Black or African American	87	≤ 18months	Censored	0	2387	0	2387	Stage I-III	Not Amplified	Hyperdiploid (DI>1)	Favorable	Low	Low Risk
TARGET-30-PAMXWF	Boy	Black or African American	932	> 18months	Relapse	1	1039	1	1735	Stage IV	Not Amplified	Hyperdiploid (DI>1)	Unknown	Unknown	High Risk
TARGET-30-PAMYCE	Girl	White	1059	> 18months	Relapse	1	392	1	995	Stage IV	Not Amplified	Diploid (DI=1)	Unfavorable	Intermediate	High Risk
TARGET-30-PAMYVA	Boy	Native Hawaiian or other Pacific Islander	988	> 18months	Censored	0	5188	0	5188	Stage IV	Not Amplified	Hyperdiploid (DI>1)	Unfavorable	Low	High Risk
TARGET-30-PAMZCE	Boy	White	847	> 18months	Censored	0	5081	0	5081	Stage IV	Amplified	Diploid (DI=1)	Unfavorable	High	High Risk
TARGET-30-PAMZMG	Girl	White	614	> 18months	Relapse	1	533	1	763	Stage IV	Amplified	Diploid (DI=1)	Unfavorable	Intermediate	High Risk
TARGET-30-PAMZYM	Boy	White	1191	> 18months	Censored	0	3586	0	3586	Stage IV	Not Amplified	Diploid (DI=1)	Unfavorable	Intermediate	High Risk
TARGET-30-PANBJH	Girl	Black or African American	1030	> 18months	Progression	1	168	1	920	Stage IV	Not Amplified	Diploid (DI=1)	Unfavorable	Intermediate	High Risk
TARGET-30-PANBMJ	Boy	White	993	> 18months	Relapse	1	577	1	3776	Stage IV	Not Amplified	Diploid (DI=1)	Unfavorable	Low	High Risk
TARGET-30-PANBSP	Girl	White	1064	> 18months	Relapse	1	470	1	659	Stage IV	Not Amplified	Diploid (DI=1)	Unfavorable	Low	High Risk
TARGET-30-PANCYF	Girl	White	1646	> 18months	Censored	0	1696	0	1696	Stage IV	Amplified	Diploid (DI=1)	Unfavorable	High	High Risk
TARGET-30-PANDHZ	Boy	Unknown	1129	> 18months	Progression	1	303	1	821	Stage IV	Not Amplified	Hyperdiploid (DI>1)	Unfavorable	Low	High Risk
TARGET-30-PANGTS	Boy	White	1639	> 18months	Censored	0	3929	0	3929	Stage IV	Not Amplified	Hyperdiploid (DI>1)	Unfavorable	Intermediate	High Risk
TARGET-30-PANHUA	Girl	White	1430	> 18months	Death	1	206	1	206	Stage IV	Not Amplified	Diploid (DI=1)	Unfavorable	Intermediate	High Risk
TARGET-30-PANLSG	Girl	White	1073	> 18months	Event	1	715	1	891	Stage IV	Amplified	Hyperdiploid (DI>1)	Unfavorable	High	High Risk
TARGET-30-PANNIJ	Boy	White	1084	> 18months	Relapse	1	603	1	944	Stage IV	Amplified	Hyperdiploid (DI>1)	Unknown	Unknown	High Risk
TARGET-30-PANRRW	Boy	White	1730	> 18months	Relapse	1	408	0	2178	Stage IV	Not Amplified	Diploid (DI=1)	Unfavorable	Unknown	High Risk
TARGET-30-PANUKV	Boy	White	1486	> 18months	Relapse	1	356	1	404	Stage IV	Amplified	Diploid (DI=1)	Unfavorable	Intermediate	High Risk
TARGET-30-PANUVK	Girl	White	1031	> 18months	Death	1	1933	1	1933	Stage IV	Not Amplified	Hyperdiploid (DI>1)	Unfavorable	Unknown	High Risk
TARGET-30-PANVAN	Girl	White	1518	> 18months	Relapse	1	646	0	4663	Stage IV	Amplified	Hyperdiploid (DI>1)	Unfavorable	High	High Risk
TARGET-30-PANYGR	Boy	Unknown	993	> 18months	Progression	1	281	1	283	Stage IV	Not Amplified	Diploid (DI=1)	Unfavorable	Unknown	High Risk
TARGET-30-PANZHT	Boy	White	1454	> 18months	Death	1	2528	1	2528	Stage IV	Not Amplified	Hyperdiploid (DI>1)	Unfavorable	Intermediate	High Risk
TARGET-30-PANZPV	Girl	White	1757	> 18months	Relapse	1	1013	1	1261	Stage IV	Not Amplified	Diploid (DI=1)	Unfavorable	Unknown	High Risk
TARGET-30-PAPAKS	Girl	White	677	> 18months	Censored	0	2777	0	2777	Stage IV	Amplified	Hyperdiploid (DI>1)	Unfavorable	Low	High Risk
TARGET-30-PAPBGH	Girl	Native Hawaiian or other Pacific Islander	1074	> 18months	Relapse	1	470	1	723	Stage IV	Not Amplified	Diploid (DI=1)	Unfavorable	Unknown	High Risk
TARGET-30-PAPBZI	Boy	White	1710	> 18months	Progression	1	172	1	430	Stage IV	Not Amplified	Hyperdiploid (DI>1)	Unfavorable	Unknown	High Risk
TARGET-30-PAPEFE	Boy	Black or African American	990	> 18months	Progression	1	138	1	150	Stage IV	Amplified	Diploid (DI=1)	Unfavorable	Intermediate	High Risk
TARGET-30-PAPEJW	Girl	Asian	757	> 18months	Death	1	392	1	392	Stage IV	Amplified	Diploid (DI=1)	Unfavorable	Intermediate	High Risk
TARGET-30-PAPHPE	Boy	Black or African American	806	> 18months	Relapse	1	453	1	470	Stage IV	Not Amplified	Hyperdiploid (DI>1)	Unfavorable	Unknown	High Risk
TARGET-30-PAPJLD	Boy	White	1309	> 18months	Relapse	1	2007	1	2679	Stage IV	Not Amplified	Hyperdiploid (DI>1)	Unfavorable	High	High Risk
TARGET-30-PAPKWN	Girl	White	710	> 18months	Relapse	1	260	1	465	Stage IV	Amplified	Hyperdiploid (DI>1)	Unfavorable	High	High Risk
TARGET-30-PAPRTD	Boy	White	1568	> 18months	Censored	0	1030	0	1030	Stage IV	Not Amplified	Diploid (DI=1)	Unfavorable	Unknown	High Risk
TARGET-30-PAPSEI	Girl	White	573	> 18months	Relapse	1	1710	1	2056	Stage IV	Amplified	Diploid (DI=1)	Unfavorable	Intermediate	High Risk
TARGET-30-PAPSKM	Boy	Native Hawaiian or other Pacific Islander	1330	> 18months	Relapse	1	573	1	1019	Stage IV	Not Amplified	Hyperdiploid (DI>1)	Unfavorable	High	High Risk
TARGET-30-PAPTIP	Boy	White	1208	> 18months	Relapse	1	372	1	1492	Stage IV	Amplified	Hyperdiploid (DI>1)	Unfavorable	High	High Risk
TARGET-30-PAPTLD	Boy	White	1244	> 18months	Relapse	1	617	1	2679	Stage IV	Not Amplified	Hyperdiploid (DI>1)	Unfavorable	High	High Risk
TARGET-30-PAPTLY	Girl	White	1514	> 18months	Censored	0	3941	0	3941	Stage IV	Amplified	Hyperdiploid (DI>1)	Unfavorable	Unknown	High Risk
TARGET-30-PAPTMM	Girl	White	559	> 18months	Event	1	3898	0	3963	Stage IV	Amplified	Diploid (DI=1)	Unfavorable	Unknown	High Risk
TARGET-30-PAPUAR	Girl	Asian	515	≤ 18months	Censored	0	3787	0	3787	Stage IV	Not Amplified	Diploid (DI=1)	Favorable	Intermediate	High Risk
TARGET-30-PAPUEB	Girl	White	1595	> 18months	Censored	0	2772	0	2772	Stage IV	Not Amplified	Hyperdiploid (DI>1)	Unfavorable	Unknown	High Risk
TARGET-30-PAPUNH	Girl	White	3425	> 18months	Censored	0	3314	0	3314	Stage I-III	Amplified	Hyperdiploid (DI>1)	Unfavorable	High	High Risk
TARGET-30-PAPUTN	Boy	White	1223	> 18months	Relapse	1	284	1	284	Stage IV	Amplified	Diploid (DI=1)	Unknown	Unknown	High Risk
TARGET-30-PAPWUC	Boy	White	983	> 18months	Censored	0	3634	0	3634	Stage IV	Not Amplified	Hyperdiploid (DI>1)	Unfavorable	Intermediate	High Risk
TARGET-30-PAPZYP	Girl	White	1010	> 18months	Censored	0	2386	0	2386	Stage IV	Amplified	Diploid (DI=1)	Unfavorable	Unknown	High Risk
TARGET-30-PARABN	Boy	White	974	> 18months	Relapse	1	607	1	827	Stage IV	Amplified	Hyperdiploid (DI>1)	Unknown	Unknown	High Risk
TARGET-30-PARACM	Girl	Black or African American	1442	> 18months	Censored	0	3736	0	3736	Stage IV	Not Amplified	Hyperdiploid (DI>1)	Unfavorable	High	High Risk
TARGET-30-PARAHE	Boy	White	1326	> 18months	Relapse	1	646	1	2232	Stage IV	Not Amplified	Diploid (DI=1)	Unfavorable	Intermediate	High Risk
TARGET-30-PARCWT	Boy	White	1026	> 18months	Event	1	968	1	2522	Stage IV	Not Amplified	Diploid (DI=1)	Unfavorable	Unknown	High Risk
TARGET-30-PARDUJ	Girl	Black or African American	1052	> 18months	Progression	1	523	0	4040	Stage IV	Not Amplified	Unknown	Unfavorable	Low	High Risk
TARGET-30-PAREGK	Boy	White	568	> 18months	Censored	0	3702	0	3702	Stage IV	Not Amplified	Hyperdiploid (DI>1)	Unfavorable	High	High Risk
TARGET-30-PARFBW	Boy	Black or African American	759	> 18months	Censored	0	3988	0	3988	Stage IV	Unknown	Unknown	Unknown	Unknown	High Risk
TARGET-30-PARGDJ	Boy	Black or African American	1112	> 18months	Relapse	1	386	1	781	Stage IV	Not Amplified	Hyperdiploid (DI>1)	Favorable	Low	High Risk
TARGET-30-PARGUX	Girl	Black or African American	1704	> 18months	Censored	0	1869	0	1869	Stage IV	Not Amplified	Diploid (DI=1)	Unfavorable	Low	High Risk
TARGET-30-PARHYL	Girl	Black or African American	1394	> 18months	Censored	0	3844	0	3844	Stage IV	Not Amplified	Hyperdiploid (DI>1)	Unfavorable	Intermediate	High Risk
TARGET-30-PARIKF	Boy	White	832	> 18months	Censored	0	2810	0	2810	Stage IV	Amplified	Diploid (DI=1)	Unfavorable	High	High Risk
TARGET-30-PARIKT	Girl	Unknown	1031	> 18months	Death	1	1707	1	1707	Stage IV	Unknown	Unknown	Unknown	Unknown	High Risk
TARGET-30-PARIRD	Boy	White	733	> 18months	Death	1	108	1	108	Stage IV	Amplified	Hyperdiploid (DI>1)	Unfavorable	Unknown	High Risk
TARGET-30-PARJAR	Boy	White	1459	> 18months	Relapse	1	721	1	2999	Stage IV	Not Amplified	Hyperdiploid (DI>1)	Unfavorable	Low	High Risk
TARGET-30-PARJTB	Boy	White	656	> 18months	Relapse	1	1002	1	1912	Stage IV	Amplified	Diploid (DI=1)	Unfavorable	High	High Risk
TARGET-30-PARMFA	Boy	White	1205	> 18months	Censored	0	3675	0	3675	Stage IV	Not Amplified	Diploid (DI=1)	Unfavorable	Unknown	High Risk
TARGET-30-PARMTT	Girl	White	945	> 18months	Progression	1	291	1	1722	Stage IV	Not Amplified	Hyperdiploid (DI>1)	Unfavorable	High	High Risk
TARGET-30-PARNCW	Girl	Unknown	1639	> 18months	Progression	1	606	1	972	Stage IV	Not Amplified	Diploid (DI=1)	Unfavorable	Low	High Risk
TARGET-30-PARNEE	Girl	White	1071	> 18months	Death	1	318	1	318	Stage IV	Amplified	Diploid (DI=1)	Unfavorable	Intermediate	High Risk
TARGET-30-PARRBU	Boy	White	1448	> 18months	Progression	1	415	1	907	Stage IV	Amplified	Hyperdiploid (DI>1)	Unfavorable	High	High Risk
TARGET-30-PARSEA	Boy	White	1779	> 18months	Censored	0	3825	0	3825	Stage IV	Not Amplified	Diploid (DI=1)	Unfavorable	Intermediate	High Risk
TARGET-30-PARSHT	Boy	White	752	> 18months	Censored	0	3687	0	3687	Stage IV	Amplified	Hyperdiploid (DI>1)	Unfavorable	Intermediate	High Risk
TARGET-30-PARUXY	Boy	White	1767	> 18months	Death	1	2523	1	2523	Stage IV	Unknown	Unknown	Unknown	Unknown	High Risk
TARGET-30-PARVME	Boy	White	1495	> 18months	Relapse	1	1086	0	3890	Stage IV	Not Amplified	Hyperdiploid (DI>1)	Unfavorable	High	High Risk
TARGET-30-PARVRR	Boy	White	705	> 18months	Relapse	1	478	1	572	Stage IV	Amplified	Hyperdiploid (DI>1)	Unfavorable	Intermediate	High Risk
TARGET-30-PARXLM	Girl	White	658	> 18months	Progression	1	516	1	752	Stage IV	Not Amplified	Hyperdiploid (DI>1)	Unfavorable	Intermediate	High Risk
TARGET-30-PASATK	Boy	White	893	> 18months	Relapse	1	441	1	1459	Stage IV	Not Amplified	Hyperdiploid (DI>1)	Unfavorable	High	High Risk
TARGET-30-PASAZJ	Boy	Unknown	1764	> 18months	Censored	0	2365	0	2365	Stage IV	Not Amplified	Hyperdiploid (DI>1)	Unfavorable	High	High Risk
TARGET-30-PASBEN	Boy	White	1543	> 18months	Death	1	1297	1	1297	Stage IV	Not Amplified	Hyperdiploid (DI>1)	Unfavorable	Low	High Risk
TARGET-30-PASCKI	Girl	White	911	> 18months	Censored	0	3653	0	3653	Stage IV	Not Amplified	Diploid (DI=1)	Unfavorable	Intermediate	High Risk
TARGET-30-PASCLP	Boy	White	644	> 18months	Relapse	1	964	0	3667	Stage IV	Amplified	Hyperdiploid (DI>1)	Unfavorable	High	High Risk
TARGET-30-PASCUF	Boy	Black or African American	1622	> 18months	Relapse	1	610	1	833	Stage IV	Not Amplified	Hyperdiploid (DI>1)	Unknown	High	High Risk
TARGET-30-PASDZJ	Girl	White	902	> 18months	Progression	1	282	1	330	Stage IV	Amplified	Diploid (DI=1)	Unfavorable	Intermediate	High Risk
TARGET-30-PASFRV	Girl	White	1057	> 18months	Progression	1	305	1	398	Stage IV	Not Amplified	Hyperdiploid (DI>1)	Unfavorable	High	High Risk
TARGET-30-PASGPY	Girl	White	1972	> 18months	Relapse	1	438	1	1438	Stage IV	Not Amplified	Hyperdiploid (DI>1)	Unfavorable	Low	High Risk
TARGET-30-PASJRT	Girl	White	741	> 18months	Censored	0	1411	0	1411	Stage IV	Amplified	Diploid (DI=1)	Unfavorable	High	High Risk
TARGET-30-PASJYB	Girl	White	522	≤ 18months	Relapse	1	455	1	682	Stage IV	Amplified	Diploid (DI=1)	Unfavorable	High	High Risk
TARGET-30-PASKJX	Boy	White	7446	> 18months	Relapse	1	595	1	1682	Stage IV	Not Amplified	Diploid (DI=1)	Unfavorable	Intermediate	High Risk
TARGET-30-PASLGS	Boy	Unknown	1218	> 18months	Event	1	546	1	830	Stage IV	Not Amplified	Hyperdiploid (DI>1)	Unfavorable	Intermediate	High Risk

## Sheet: E-MTAB-8248
Table S1: Clinical information of 223 neuroblastoma patients in E-MTAB-8248 cohort
Source Name	Age day	Age	EFS(1=dead, 0=alive w/o event)	OS(1=dead, 0=alive w/o event)]	EFS(year)	OS(year)	[1p del/im]	[tert status]	MYCN status	[alt status]	Inss Stage
NBC-1	1053	>18months	1	1	0.919918	1.04038	normal	TERT-RA	amplified	negative	4
NBC-10	944	>18months	0	0	4.89254	4.89254	del/im	TERT-RA	non amplified	negative	4
NBC-100	0	≤18months	0	0	6.41752	6.41752	normal	wild type	non amplified	negative	5
NBC-101	536	≤18months	0	0	5.7796	5.7796	normal	wild type	non amplified	negative	4
NBC-102	1982	>18months	0	0	5.04312	5.04312	normal	wild type	non amplified	negative	1
NBC-103	62	≤18months	1	0	0.0711841	0.235455	normal	wild type	non amplified	negative	5
NBC-104	382	≤18months	0	0	5.69199	5.69199	normal	wild type	non amplified	negative	4
NBC-105	0	≤18months	0	0	4.44627	4.44627	normal	wild type	non amplified	negative	1
NBC-106	116	≤18months	0	0	4.98289	4.98289	normal	wild type	non amplified	negative	2,1
NBC-107	299	≤18months	0	0	5.66461	5.66461	normal	wild type	non amplified	negative	4
NBC-108	558	>18months	0	0	4.72005	4.72005	normal	wild type	non amplified	negative	1
NBC-109	1230	>18months	1	1	1.05955	1.8371	normal	wild type	non amplified	negative	4
NBC-11	1221	>18months	1	1	2.6256	3.83573	del/im	TERT-RA	non amplified	negative	4
NBC-111	179	≤18months	0	0	5.42642	5.42642	normal	wild type	non amplified	negative	1
NBC-112	39	≤18months	0	0	4.88706	4.88706	normal	wild type	non amplified	negative	1
NBC-113	6	≤18months	0	0	2.37098	2.37098	normal	wild type	non amplified	negative	5
NBC-114	1183	>18months	1	1	0.728268	0.941821	normal	wild type	non amplified	negative	4
NBC-115	244	≤18months	0	0	2.26146	2.26146	normal	wild type	non amplified	negative	3
NBC-118	150	≤18months	0	0	5.53867	5.53867	normal	wild type	non amplified	negative	4
NBC-12	1585	>18months	1	1	1.32238	2.31622	del/im	TERT-RA	non amplified	negative	3
NBC-120	883	>18months	1	0	0.539357	5.31143	normal	wild type	non amplified	negative	1
NBC-122	92	≤18months	0	0	3.76728	3.76728	normal	wild type	non amplified	negative	1
NBC-123	65	≤18months	0	0	5.19097	5.19097	normal	wild type	non amplified	negative	5
NBC-124	14	≤18months	0	0	5.27584	5.27584	normal	wild type	non amplified	negative	3
NBC-125	1288	>18months	0	0	1.64545	1.64545	normal	wild type	non amplified	negative	1
NBC-126	251	≤18months	0	0	5.0705	5.0705	normal	wild type	non amplified	negative	3
NBC-128	34	≤18months	0	0	4.01369	4.01369	normal	wild type	non amplified	negative	1
NBC-129	163	≤18months	0	0	3.90965	3.90965	normal	wild type	non amplified	negative	1
NBC-130	49	≤18months	0	0	3.94251	3.94251	normal	wild type	non amplified	negative	1
NBC-131	350	≤18months	0	0	4.44901	4.44901	normal	wild type	non amplified	negative	4
NBC-133	29	≤18months	0	0	4.3614	4.3614	normal	wild type	non amplified	negative	1
NBC-134	77	≤18months	0	0	4.24641	4.24641	normal	wild type	non amplified	negative	5
NBC-135	1224	>18months	0	0	3.65503	3.65503	normal	wild type	non amplified	negative	3
NBC-136	114	≤18months	0	0	1.93018	1.93018	normal	wild type	non amplified	negative	5
NBC-138	38	≤18months	0	0	3.39493	3.39493	normal	wild type	non amplified	negative	2,1
NBC-139	218	≤18months	0	0	4.04381	4.04381	normal	wild type	non amplified	negative	-2,2
NBC-141	380	≤18months	0	0	3.52909	3.52909	normal	wild type	non amplified	negative	3
NBC-142	440	≤18months	0	0	3.77002	3.77002	normal	wild type	non amplified	negative	1
NBC-143	2	≤18months	0	0	4.23272	4.23272	normal	wild type	non amplified	negative	1
NBC-144	116	≤18months	0	0	4.00821	4.00821	normal	wild type	non amplified	negative	1
NBC-145	732	>18months	1	0	2.33812	4.00548	normal	wild type	non amplified	negative	4
NBC-146	27	≤18months	0	0	3.20055	3.20055	normal	wild type	non amplified	negative	5
NBC-148	385	≤18months	0	0	3.1102	3.1102	normal	wild type	non amplified	negative	4
NBC-149	278	≤18months	0	0	3.55647	3.55647	normal	wild type	non amplified	negative	5
NBC-150	121	≤18months	1	1	0.892539	1.0705	del/im	wild type	amplified	negative	4
NBC-151	1964	>18months	1	1	1.20739	1.30869	del/im	wild type	amplified	negative	4
NBC-152	92	≤18months	0	0	7.16769	7.16769	del/im	wild type	amplified	negative	5
NBC-153	880	>18months	0	0	10.5599	10.5599	del/im	wild type	amplified	negative	4
NBC-154	1742	>18months	0	0	5.50582	5.50582	del/im	wild type	amplified	negative	3
NBC-155	416	≤18months	1	0	1.14442	10.5955	del/im	wild type	amplified	negative	4
NBC-156	134	≤18months	0	0	9.69199	9.69199	del/im	wild type	amplified	negative	5
NBC-157	1000	>18months	1	1	1.10062	1.13895	del/im	wild type	amplified	negative	3
NBC-158	444	≤18months	0	0	0.77755	0.77755	del/im	wild type	amplified	negative	4
NBC-159	716	>18months	0	0	5.53046	5.53046	del/im	wild type	amplified	negative	4
NBC-16	8983	>18months	1	1	1.76591	2.46133	normal	wild type	non amplified	positive	4
NBC-160	2781	>18months	0	0	0.750171	0.750171	del/im	wild type	amplified	negative	4
NBC-164	1174	>18months	1	0	1.28131	10.4914	del/im	wild type	amplified	negative	4
NBC-166	34	≤18months	0	0	9.73306	9.73306	del/im	wild type	amplified	negative	1
NBC-167	837	>18months	1	0	1.54962	9.3306	del/im	wild type	amplified	negative	4
NBC-168	162	≤18months	0	0	5.70842	5.70842	del/im	wild type	amplified	negative	4
NBC-169	849	>18months	1	1	1.70568	2.59548	del/im	wild type	amplified	negative	4
NBC-17	827	>18months	1	0	2.16564	7.54825	del/im	TERT-RA	non amplified	negative	4
NBC-170	865	>18months	0	0	8.62697	8.62697	del/im	wild type	amplified	negative	4
NBC-171	1764	>18months	1	1	2.93498	3.61944	del/im	wild type	amplified	negative	4
NBC-172	989	>18months	1	1	0.785763	1.8152	del/im	wild type	amplified	negative	4
NBC-173	953	>18months	1	1	1.10883	1.56605	del/im	wild type	amplified	negative	4
NBC-174	1431	>18months	0	0	0.635181	0.635181	del/im	wild type	amplified	negative	4
NBC-175	137	≤18months	1	0	3.05818	6.47228	del/im	wild type	amplified	negative	4
NBC-176	2045	>18months	0	0	6.51061	6.51061	del/im	wild type	amplified	negative	4
NBC-177	1546	>18months	0	0	1.41821	1.41821	del/im	wild type	amplified	negative	2,1
NBC-178	478	≤18months	1	1	1.07871	1.40726	del/im	wild type	amplified	negative	2,1
NBC-179	1188	>18months	1	1	0.684463	1.45654	del/im	wild type	amplified	negative	4
NBC-18	2786	>18months	0	0	0.733744	0.733744	del/im	TERT-RA	non amplified	negative	4
NBC-180	712	>18months	0	0	5.67556	5.67556	del/im	wild type	amplified	negative	3
NBC-181	1371	>18months	1	1	1.2293	2.92129	del/im	wild type	amplified	negative	4
NBC-182	1022	>18months	1	1	0.900753	1.30869	del/im	wild type	amplified	negative	3
NBC-183	930	>18months	1	0	2.94867	4.39151	del/im	wild type	amplified	negative	4
NBC-185	2153	>18months	1	1	1.6345	4.16975	del/im	wild type	amplified	negative	4
NBC-187	144	≤18months	0	0	4.29295	4.29295	del/im	wild type	amplified	negative	5
NBC-188	780	>18months	1	1	1.83162	3.44969	del/im	wild type	amplified	negative	4
NBC-189	89	≤18months	1	1	0.0876112	0.0876112	del/im	wild type	amplified	negative	5
NBC-190	425	≤18months	0	0	0.323066	0.323066	del/im	wild type	amplified	negative	2,1
NBC-191	980	>18months	0	0	3.2909	3.2909	del/im	wild type	amplified	negative	3
NBC-193	666	>18months	1	1	0.15332	1.42916	del/im	wild type	non amplified	negative	2,1
NBC-194	363	≤18months	0	0	10.0123	10.0123	del/im	wild type	non amplified	negative	2,1
NBC-195	86	≤18months	0	0	8.75291	8.75291	del/im	wild type	non amplified	negative	2,1
NBC-197	264	≤18months	0	0	7.06366	7.06366	del/im	wild type	non amplified	negative	2,1
NBC-199	351	≤18months	0	0	6.69678	6.69678	del/im	wild type	non amplified	negative	4
NBC-20	4216	>18months	1	0	1.56605	5.87543	del/im	TERT-RA	non amplified	negative	3
NBC-200	81	≤18months	0	0	5.50308	5.50308	del/im	wild type	non amplified	negative	5
NBC-201	534	≤18months	0	0	4.18617	4.18617	del/im	wild type	non amplified	negative	3
NBC-202	877	>18months	0	0	1.013	1.013	del/im	wild type	non amplified	negative	4
NBC-204	185	≤18months	0	0	2.55441	2.55441	del/im	wild type	non amplified	negative	4
NBC-205	1351	>18months	0	0	3.72621	3.72621	del/im	wild type	non amplified	negative	4
NBC-206	1316	>18months	0	0	3.52909	3.52909	del/im	wild type	non amplified	negative	2,1
NBC-207	200	≤18months	0	0	3.46612	3.46612		wild type	amplified	negative	4
NBC-21	968	>18months	0	0	0.383299	0.383299	del/im	TERT-RA	non amplified	negative	4
NBC-210	553	>18months	1	0	1.30322	4.06023		wild type	amplified	negative	4
NBC-211	4131	>18months	1	1	1.43463	1.62081		wild type	amplified	negative	1
NBC-212	112	≤18months	1	0	1.79877	4.03559		wild type	amplified	negative	2,1
NBC-215	1710	>18months	0	0	4.90897	4.90897		wild type	non amplified	negative	1
NBC-217	800	>18months	1	1	1.13621	1.72758		wild type	non amplified	negative	4
NBC-218	4	≤18months	0	0	5.85626	5.85626		wild type	non amplified	negative	4
NBC-219	541	≤18months	0	0	14.0479	14.0479		wild type	non amplified	negative	3
NBC-22	4698	>18months	1	1	1.90828	2.42026	del/im	TERT-RA	non amplified	negative	4
NBC-220	1057	>18months	1	1	0.95551	3.07461		wild type	non amplified	negative	3
NBC-221	724	>18months	1	1	1.30048	1.64545		wild type	non amplified	negative	4
NBC-223	81	≤18months	0	0	5.13621	5.13621		wild type	non amplified	negative	2,1
NBC-224	669	>18months	0	0	5.10335	5.10335		wild type	non amplified	negative	2,1
NBC-225	352	≤18months	1	0	1.34976	19.7372	normal	wild type	non amplified	positive	4
NBC-226	1126	>18months	1	0	3.41136	15.7536	normal	wild type	non amplified	positive	3
NBC-227	22	≤18months	0	0	10.9897	10.9897	normal	wild type	non amplified	positive	1
NBC-228	1319	>18months	1	1	2.0616	7.68789	normal	wild type	non amplified	positive	4
NBC-229	2831	>18months	1	0	1.87543	15.5236	normal	wild type	non amplified	positive	3
NBC-23	1729	>18months	0	0	3.36482	3.36482	del/im	TERT-RA	non amplified	negative	4
NBC-230	1602	>18months	1	0	5.17454	13.6099	normal	wild type	non amplified	positive	4
NBC-231	1644	>18months	0	0	10.5708	10.5708	normal	wild type	non amplified	positive	4
NBC-233	934	>18months	0	0	11.5784	11.5784	normal	wild type	non amplified	positive	4
NBC-234	1558	>18months	1	0	2.37919	12.1478	normal	wild type	non amplified	positive	4
NBC-235	1706	>18months	1	1	1.83436	6.63381	normal	wild type	non amplified	positive	4
NBC-236	5073	>18months	1	0	5.79877	12.0438	normal	wild type	non amplified	positive	4
NBC-237	1787	>18months	1	1	0.668036	9.0924	normal	wild type	non amplified	positive	2,2
NBC-239	1419	>18months	1	0	1.88364	8.34223	normal	wild type	non amplified	positive	4
NBC-24	2464	>18months	1	1	1.2293	2.53525	del/im	TERT-RA	non amplified	negative	4
NBC-240	6215	>18months	1	0	1.31964	5.79055	normal	wild type	non amplified	positive	2,1
NBC-241	1298	>18months	1	1	0.251882	0.43258	normal	wild type	non amplified	positive	4
NBC-242	3366	>18months	1	1	0.224504	2.44216	normal	wild type	non amplified	positive	2,2
NBC-243	1264	>18months	0	0	6.43395	6.43395	normal	wild type	non amplified	positive	4
NBC-246	1489	>18months	0	0	5.61533	5.61533	normal	wild type	non amplified	positive	3
NBC-247	1365	>18months	1	1	1.97399	4.99384	normal	wild type	non amplified	positive	4
NBC-248	2551	>18months	1	0	2.79808	4.45448	normal	wild type	non amplified	positive	3
NBC-249	3080	>18months	1	0	1.33881	4.28474	normal	wild type	non amplified	positive	2,2
NBC-25	1022	>18months	1	0	1.74127	7.69884		TERT-RA	amplified	negative	4
NBC-250	1656	>18months	1	0	1.51129	3.75907	normal	wild type	non amplified	positive	4
NBC-251	1414	>18months	0	0	4.38604	4.38604	normal	wild type	non amplified	positive	4
NBC-252	3914	>18months	1	1	1.47296	1.74401	normal	wild type	non amplified	positive	4
NBC-255	1324	>18months	0	0	2.71869	2.71869	normal	wild type	non amplified	positive	4
NBC-256	2225	>18months	1	0	2.54073	2.75975	del/im	wild type	non amplified	positive	2,2
NBC-257	1012	>18months	1	0	12.7392	16.898	del/im	wild type	non amplified	positive	4
NBC-258	1604	>18months	0	0	9.73854	9.73854	del/im	wild type	non amplified	positive	4
NBC-259	1914	>18months	1	1	2.20397	4.58316	del/im	wild type	non amplified	positive	3
NBC-26	711	>18months	1	1	0.536619	1.31417		TERT-RA	non amplified	negative	3
NBC-260	5578	>18months	1	0	5.26215	9.82615	del/im	wild type	non amplified	positive	3
NBC-263	1507	>18months	1	0	1.39904	8.47639	del/im	wild type	non amplified	positive	3
NBC-264	1812	>18months	1	0	1.36619	7.47433	del/im	wild type	non amplified	positive	4
NBC-265	3572	>18months	1	0	1.56605	6.6475	del/im	wild type	non amplified	positive	2,1
NBC-266	1897	>18months	1	0	1.81793	6.29979	del/im	wild type	non amplified	positive	4
NBC-269	1445	>18months	1	1	1.68925	1.75222		wild type	non amplified	positive	4
NBC-27	1443	>18months	1	1	1.77139	4.4627		TERT-RA	non amplified	negative	4
NBC-270	8926	>18months	1	0	4.31485	16.0438		wild type	non amplified	positive	1
NBC-273	771	>18months	1	0	3.10198	8.93361		wild type	non amplified	positive	3
NBC-29	2401	>18months	1	0	1.82888	3.32375		TERT-RA	non amplified	negative	4
NBC-3	2186	>18months	1	0	2.28337	8.49008	normal	TERT-RA	non amplified	negative	4
NBC-30	420	≤18months	0	0	7.82478	7.82478	normal	wild type	amplified	negative	4
NBC-31	1407	>18months	1	1	1.25667	2.15195	normal	wild type	amplified	negative	4
NBC-32	738	>18months	0	0	3.6386	3.6386	normal	wild type	amplified	negative	4
NBC-34	744	>18months	0	0	14.59	14.59	normal	wild type	non amplified	negative	1
NBC-35	461	≤18months	0	0	2.72142	2.72142	normal	wild type	non amplified	negative	3
NBC-36	479	≤18months	0	0	18.9925	18.9925	normal	wild type	non amplified	negative	1
NBC-37	1071	>18months	0	0	15.7016	15.7016	normal	wild type	non amplified	negative	3
NBC-38	243	≤18months	0	0	15.8385	15.8385	normal	wild type	non amplified	negative	3
NBC-39	121	≤18months	0	0	13.911	13.911	normal	wild type	non amplified	negative	5
NBC-4	1383	>18months	0	0	8.6078	8.6078	normal	TERT-RA	non amplified	negative	4
NBC-40	107	≤18months	0	0	9.77687	9.77687	normal	wild type	non amplified	negative	5
NBC-41	507	≤18months	0	0	9.60438	9.60438	normal	wild type	non amplified	negative	2,2
NBC-42	344	≤18months	0	0	15.7235	15.7235	normal	wild type	non amplified	negative	3
NBC-43	1	≤18months	0	0	10.0479	10.0479	normal	wild type	non amplified	negative	2
NBC-44	1381	>18months	0	0	15.1951	15.1951	normal	wild type	non amplified	negative	3
NBC-45	0	≤18months	0	0	11.9316	11.9316	normal	wild type	non amplified	negative	1
NBC-46	4	≤18months	0	0	11.0116	11.0116	normal	wild type	non amplified	negative	5
NBC-47	139	≤18months	0	0	11.2115	11.2115	normal	wild type	non amplified	negative	5
NBC-48	2111	>18months	0	0	11.5127	11.5127	normal	wild type	non amplified	negative	2,1
NBC-49	890	>18months	0	0	9.88638	9.88638	normal	wild type	non amplified	negative	2,1
NBC-5	2621	>18months	0	0	0.709103	0.709103	normal	TERT-RA	non amplified	negative	4
NBC-50	229	≤18months	0	0	8.16153	8.16153	normal	wild type	non amplified	negative	2,2
NBC-51	1408	>18months	1	1	1.47844	3.06639	normal	wild type	non amplified	negative	3
NBC-52	300	≤18months	0	0	10.3682	10.3682	normal	wild type	non amplified	negative	2,1
NBC-53	116	≤18months	0	0	11.7864	11.7864	normal	wild type	non amplified	negative	5
NBC-54	3	≤18months	1	0	0.449008	11.8905	normal	wild type	non amplified	negative	5
NBC-55	73	≤18months	0	0	10.5243	10.5243	normal	wild type	non amplified	negative	5
NBC-56	9	≤18months	0	0	11.3101	11.3101	normal	wild type	non amplified	negative	3
NBC-57	8	≤18months	0	0	10.3655	10.3655	normal	wild type	non amplified	negative	5
NBC-58	3488	>18months	0	0	6.28884	6.28884	normal	wild type	non amplified	negative	1
NBC-59	1099	>18months	0	0	4.81314	4.81314	normal	wild type	non amplified	negative	2,2
NBC-60	262	≤18months	0	0	10.0753	10.0753	normal	wild type	non amplified	negative	1
NBC-61	121	≤18months	0	0	9.90554	9.90554	normal	wild type	non amplified	negative	5
NBC-62	437	≤18months	0	0	5.22382	5.22382	normal	wild type	non amplified	negative	1
NBC-63	453	≤18months	1	0	1.78234	7.59206	normal	wild type	non amplified	negative	2,1
NBC-64	359	≤18months	1	0	4.79671	11.5264	normal	wild type	non amplified	negative	4
NBC-66	247	≤18months	0	0	10.7214	10.7214	normal	wild type	non amplified	negative	4
NBC-67	2324	>18months	1	0	5.10062	10.809	normal	wild type	non amplified	negative	4
NBC-68	1516	>18months	0	0	6.3217	6.3217	normal	wild type	non amplified	negative	1
NBC-69	84	≤18months	0	0	5.25394	5.25394	normal	wild type	non amplified	negative	5
NBC-70	329	≤18months	0	0	8.76386	8.76386	normal	wild type	non amplified	negative	5
NBC-71	245	≤18months	0	0	3.8987	3.8987	normal	wild type	non amplified	negative	1
NBC-72	235	≤18months	0	0	8.70637	8.70637	normal	wild type	non amplified	negative	5
NBC-73	5225	>18months	1	0	0.922656	7.3128	normal	wild type	non amplified	negative	2,2
NBC-75	492	≤18months	1	0	0.511978	8.45448	normal	wild type	non amplified	negative	4
NBC-77	692	>18months	1	0	0.290212	8.61054	normal	wild type	non amplified	negative	2,1
NBC-78	634	>18months	0	0	2.42574	2.42574	normal	wild type	non amplified	negative	3
NBC-79	50	≤18months	0	0	6.95962	6.95962	normal	wild type	non amplified	negative	5
NBC-8	1218	>18months	1	1	1.15264	2.39836	normal	TERT-RA	non amplified	negative	4
NBC-80	451	≤18months	0	0	8.08761	8.08761	normal	wild type	non amplified	negative	2,2
NBC-81	323	≤18months	0	0	8.56947	8.56947	normal	wild type	non amplified	negative	3
NBC-82	413	≤18months	0	0	8.31759	8.31759	normal	wild type	non amplified	negative	2,2
NBC-83	155	≤18months	0	0	0.66256	0.66256	normal	wild type	non amplified	negative	2,2
NBC-84	493	≤18months	0	0	7.28542	7.28542	normal	wild type	non amplified	negative	2,2
NBC-85	598	>18months	0	0	7.80287	7.80287	normal	wild type	non amplified	negative	2,2
NBC-86	394	≤18months	1	0	0.462697	2.42574	normal	wild type	non amplified	negative	3
NBC-87	50	≤18months	0	0	6.17112	6.17112	normal	wild type	non amplified	negative	5
NBC-88	119	≤18months	1	0	2.27789	7.24435	normal	wild type	non amplified	negative	5
NBC-89	988	>18months	0	0	4.99658	4.99658	normal	wild type	non amplified	negative	2,2
NBC-9	961	>18months	1	1	1.24572	2.41205	del/im	TERT-RA	amplified	negative	4
NBC-90	119	≤18months	0	0	4.91444	4.91444	normal	wild type	non amplified	negative	5
NBC-91	0	≤18months	1	0	0.654346	6.80903	normal	wild type	non amplified	negative	1
NBC-92	4	≤18months	1	0	0.479124	7.44969	normal	wild type	non amplified	negative	2,1
NBC-93	473	≤18months	0	0	7.14853	7.14853	normal	wild type	non amplified	negative	3
NBC-94	729	>18months	0	0	7.13484	7.13484	normal	wild type	non amplified	negative	2,2
NBC-95	143	≤18months	0	0	4.88159	4.88159	normal	wild type	non amplified	negative	2,1
NBC-96	377	≤18months	0	0	6.72964	6.72964	normal	wild type	non amplified	negative	4
NBC-97	49	≤18months	0	0	6.63381	6.63381	normal	wild type	non amplified	negative	5
NBC-98	784	>18months	0	0	6.37098	6.37098	normal	wild type	non amplified	negative	3
NBC-99	1035	>18months	1	0	4.60507	6.47775	normal	wild type	non amplified	negative	4
