# Supplementary material for: A novel cuproptosis-related subtypes and gene signature associates with immunophenotype and predicts prognosis accurately in neuroblastoma
Source: Front Immunol. 2022 Sep 23;13:999849. doi: 10.3389/fimmu.2022.999849 (PMC9540510; doi:10.3389/fimmu.2022.999849)
Supplement: Supplementary file 9 [file Table_2.xlsx]

## Sheet: GSE49711 cohort
TME score of stromal, immune, and ESTIMATE score of neuroblastoma patients in GSE49711cohort by the ESTIMATE algorithm
ID	StromalScore	ImmuneScore	ESTIMATEScore
SEQC_NB001	-631.244	1262	630.752
SEQC_NB002	-1002.11	-91.7138	-1093.82
SEQC_NB003	-950.437	-1456.83	-2407.26
SEQC_NB004	-229.272	-547.413	-776.686
SEQC_NB005	335.162	-839.459	-504.297
SEQC_NB006	-1021.3	-935.829	-1957.12
SEQC_NB007	386.645	1585.96	1972.6
SEQC_NB008	-1313.5	-1644.89	-2958.38
SEQC_NB009	-906.149	-820.036	-1726.18
SEQC_NB010	-1327.98	-1597.49	-2925.47
SEQC_NB011	-159.119	785.974	626.855
SEQC_NB012	-898.803	-372.251	-1271.05
SEQC_NB013	-594.418	-660.701	-1255.12
SEQC_NB014	303.973	737.183	1041.16
SEQC_NB015	-1642.3	-1575.98	-3218.29
SEQC_NB016	-404.734	-881.381	-1286.12
SEQC_NB017	-867.027	684.276	-182.75
SEQC_NB018	-777.322	-161.884	-939.206
SEQC_NB019	-455.548	24.8817	-430.667
SEQC_NB020	265.17	1732.86	1998.03
SEQC_NB021	-53.2915	2301.78	2248.49
SEQC_NB022	-96.648	230.993	134.345
SEQC_NB023	-602.094	147.96	-454.134
SEQC_NB024	426.381	453.767	880.148
SEQC_NB025	-229.701	-286.82	-516.521
SEQC_NB026	290.248	1725.75	2016
SEQC_NB027	45.8356	1360.37	1406.2
SEQC_NB028	-896.914	-663.175	-1560.09
SEQC_NB029	-722.041	145.375	-576.666
SEQC_NB030	-652.089	218.301	-433.788
SEQC_NB031	-185.158	-471.537	-656.695
SEQC_NB032	-39.8203	1698.82	1659
SEQC_NB033	-622.823	-991.078	-1613.9
SEQC_NB034	-325.606	-731.078	-1056.68
SEQC_NB035	-60.7257	1493.59	1432.86
SEQC_NB036	808.687	1332.31	2141
SEQC_NB037	-211.993	35.3288	-176.664
SEQC_NB038	-304.566	902.065	597.5
SEQC_NB039	-875.943	-418.464	-1294.41
SEQC_NB040	298.849	1663.7	1962.55
SEQC_NB041	-560.631	-324.411	-885.042
SEQC_NB042	354.319	712.608	1066.93
SEQC_NB043	-585.555	440.763	-144.792
SEQC_NB044	-694.852	-897.189	-1592.04
SEQC_NB045	-887.529	637.05	-250.479
SEQC_NB046	-143.353	1158.42	1015.07
SEQC_NB047	-646.383	198.121	-448.262
SEQC_NB048	-22.3576	1311.83	1289.47
SEQC_NB049	421.852	760.382	1182.23
SEQC_NB050	206.988	1103.28	1310.27
SEQC_NB051	-411.508	-430.222	-841.73
SEQC_NB052	-324.564	-462.016	-786.58
SEQC_NB053	-1094.16	-1608.57	-2702.73
SEQC_NB054	-504.203	646.58	142.377
SEQC_NB055	-297.919	-46.1857	-344.104
SEQC_NB056	-820.463	-169.881	-990.344
SEQC_NB057	-690.465	360.242	-330.223
SEQC_NB058	-815.27	-382.19	-1197.46
SEQC_NB059	-486.402	223.722	-262.68
SEQC_NB060	-122.108	531.623	409.515
SEQC_NB061	-793.221	387.273	-405.948
SEQC_NB062	312.014	1971.81	2283.82
SEQC_NB063	-217.984	-377.271	-595.255
SEQC_NB064	-1056.43	-597.259	-1653.69
SEQC_NB065	284.398	1783.08	2067.48
SEQC_NB066	-1138.25	-389.671	-1527.92
SEQC_NB067	-949.098	-341.856	-1290.95
SEQC_NB068	282.39	673.386	955.776
SEQC_NB069	-823.602	-1054.96	-1878.56
SEQC_NB070	228.039	1710.67	1938.71
SEQC_NB071	-318.047	-770.206	-1088.25
SEQC_NB072	-965.199	-364.856	-1330.06
SEQC_NB073	-648.972	15.5316	-633.441
SEQC_NB074	-285.94	-578.379	-864.319
SEQC_NB075	-921.976	-359.775	-1281.75
SEQC_NB076	-1000.23	-612.898	-1613.12
SEQC_NB077	16.1082	-220.312	-204.203
SEQC_NB078	-862.412	-115.526	-977.938
SEQC_NB079	-536.76	-434.538	-971.298
SEQC_NB080	-958.68	-1509.8	-2468.48
SEQC_NB081	-259.134	-806.667	-1065.8
SEQC_NB082	-1451.54	-934.104	-2385.64
SEQC_NB083	-1480.56	-1299.4	-2779.96
SEQC_NB084	-807.432	585.83	-221.602
SEQC_NB085	869.507	1149.44	2018.95
SEQC_NB086	-535.527	345.108	-190.42
SEQC_NB087	53.2275	173.505	226.732
SEQC_NB088	-1075.54	-1040.77	-2116.31
SEQC_NB089	-930.705	-831.144	-1761.85
SEQC_NB090	-695.144	-747.912	-1443.06
SEQC_NB091	1188.18	2343.74	3531.92
SEQC_NB092	305.267	1626.18	1931.44
SEQC_NB093	438.915	1983.72	2422.64
SEQC_NB094	-269.722	830.031	560.309
SEQC_NB095	-412.083	975.674	563.592
SEQC_NB096	-964.912	-279.922	-1244.83
SEQC_NB097	-342.225	314.744	-27.4805
SEQC_NB098	-1002.76	-729.476	-1732.24
SEQC_NB099	-412.348	-432.995	-845.343
SEQC_NB100	97.0959	150.304	247.399
SEQC_NB101	311.474	532.557	844.03
SEQC_NB102	-144.569	888.824	744.255
SEQC_NB103	-592.885	-333.964	-926.849
SEQC_NB104	-245.067	-606.046	-851.113
SEQC_NB105	174.393	140.13	314.523
SEQC_NB106	202.958	161.471	364.429
SEQC_NB107	-591.899	420.325	-171.574
SEQC_NB108	-512.425	-752.628	-1265.05
SEQC_NB109	-739.765	543.266	-196.499
SEQC_NB110	-455.031	-384.89	-839.921
SEQC_NB111	-1168.46	-740.149	-1908.61
SEQC_NB112	-677.267	552.707	-124.56
SEQC_NB113	-1388.39	-1566.68	-2955.08
SEQC_NB114	-498.217	-182.78	-680.997
SEQC_NB115	-729.927	537.702	-192.225
SEQC_NB116	-155.089	951.601	796.512
SEQC_NB117	-684.192	71.5568	-612.635
SEQC_NB118	-17.9934	-148.64	-166.634
SEQC_NB119	-343.818	115.904	-227.914
SEQC_NB120	-759.192	-249.83	-1009.02
SEQC_NB121	349.826	1217.84	1567.66
SEQC_NB122	-648.973	248.806	-400.167
SEQC_NB123	-788.288	-71.6677	-859.956
SEQC_NB124	-23.75	151.264	127.514
SEQC_NB125	-751.957	-520.61	-1272.57
SEQC_NB126	133.531	-429.507	-295.976
SEQC_NB127	-847.823	783.768	-64.0552
SEQC_NB128	-201.827	-495.991	-697.818
SEQC_NB129	-928.637	-844.763	-1773.4
SEQC_NB130	-491.537	-32.3392	-523.877
SEQC_NB131	-176.981	209.617	32.6363
SEQC_NB132	-844.133	-248	-1092.13
SEQC_NB133	527.658	2206.25	2733.9
SEQC_NB134	-209.292	-257.112	-466.404
SEQC_NB135	300.131	812.685	1112.82
SEQC_NB136	220.635	229.001	449.636
SEQC_NB137	-120.483	-1085.91	-1206.4
SEQC_NB138	-828.746	-1325.36	-2154.1
SEQC_NB139	-52.3397	383.566	331.226
SEQC_NB140	-626.358	-754.133	-1380.49
SEQC_NB141	-556.326	902.511	346.185
SEQC_NB142	-800.295	255.665	-544.63
SEQC_NB143	-997.314	-586.079	-1583.39
SEQC_NB144	281.698	1625.21	1906.91
SEQC_NB145	404.874	1248.2	1653.07
SEQC_NB146	-97.5074	6.47841	-91.029
SEQC_NB147	-1346.95	-527.151	-1874.1
SEQC_NB148	-993.011	-407.596	-1400.61
SEQC_NB149	-994.872	-897.686	-1892.56
SEQC_NB150	242.101	-254.093	-11.992
SEQC_NB151	-1225.65	-1441.01	-2666.66
SEQC_NB152	-730.43	-485.105	-1215.53
SEQC_NB153	-1034.36	-169.893	-1204.25
SEQC_NB154	-222.472	-51.1947	-273.666
SEQC_NB155	-50.4499	-290.054	-340.504
SEQC_NB156	-884.714	-1406.01	-2290.73
SEQC_NB157	-418.879	1375.66	956.778
SEQC_NB158	-838.106	-684.738	-1522.84
SEQC_NB159	562.157	926.714	1488.87
SEQC_NB160	-554.262	-602.443	-1156.71
SEQC_NB161	-507.781	-202.544	-710.324
SEQC_NB162	32.9903	-55.2067	-22.2164
SEQC_NB163	-614.658	-861.574	-1476.23
SEQC_NB164	-538.88	269.704	-269.176
SEQC_NB165	-769.49	-570.223	-1339.71
SEQC_NB166	-401.375	-348.735	-750.11
SEQC_NB167	214.811	1275.35	1490.16
SEQC_NB168	275.201	869.324	1144.53
SEQC_NB169	-850.532	-956.165	-1806.7
SEQC_NB170	-52.5063	-430.947	-483.453
SEQC_NB171	-731.783	-400.75	-1132.53
SEQC_NB172	-733.988	-469.779	-1203.77
SEQC_NB173	-410.014	-934.339	-1344.35
SEQC_NB174	-895.912	-87.376	-983.288
SEQC_NB175	465.801	1468.22	1934.02
SEQC_NB176	-261.524	195.102	-66.4212
SEQC_NB177	-630.73	-643.195	-1273.93
SEQC_NB178	-1290.53	-542.664	-1833.19
SEQC_NB179	-788.362	-251.695	-1040.06
SEQC_NB180	-496.191	-209.521	-705.712
SEQC_NB181	-486.266	190.677	-295.589
SEQC_NB182	-797.629	426.58	-371.049
SEQC_NB183	-1351.76	-623.342	-1975.1
SEQC_NB184	-558.379	875.852	317.473
SEQC_NB185	-292.995	45.9558	-247.039
SEQC_NB186	-154.163	492.828	338.664
SEQC_NB187	-930.327	-1043.9	-1974.23
SEQC_NB188	-545.809	-521.329	-1067.14
SEQC_NB189	-695.63	-1183.16	-1878.79
SEQC_NB190	-978.628	-428.753	-1407.38
SEQC_NB191	-748.211	807.561	59.3497
SEQC_NB192	-837.232	-540.531	-1377.76
SEQC_NB193	-80.0723	1110.87	1030.8
SEQC_NB194	-520.51	-426.271	-946.781
SEQC_NB195	-924.73	-1418.03	-2342.76
SEQC_NB196	-823.41	-977.622	-1801.03
SEQC_NB197	-1514.5	-2082.51	-3597.01
SEQC_NB198	153.603	-120.956	32.6473
SEQC_NB199	-162.937	545.858	382.921
SEQC_NB200	-611.823	-431.036	-1042.86
SEQC_NB201	269.457	80.1668	349.624
SEQC_NB202	-923.687	-1285.28	-2208.97
SEQC_NB203	-670.219	462.97	-207.249
SEQC_NB204	-437.654	-668.516	-1106.17
SEQC_NB205	-578.533	-40.6587	-619.191
SEQC_NB206	-334.741	-250.735	-585.476
SEQC_NB207	-260.408	332.26	71.8525
SEQC_NB208	-520.038	-577.855	-1097.89
SEQC_NB209	-498.605	-27.5754	-526.18
SEQC_NB210	-1057.74	-45.1486	-1102.89
SEQC_NB211	-362.99	582.496	219.506
SEQC_NB212	-1157.03	-33.2159	-1190.25
SEQC_NB213	-427.678	450.773	23.0945
SEQC_NB214	-1426.58	-1395.8	-2822.38
SEQC_NB215	-559.425	25.9488	-533.476
SEQC_NB216	-751.367	261.11	-490.257
SEQC_NB217	-519.135	4.65354	-514.482
SEQC_NB218	-521.825	-654.143	-1175.97
SEQC_NB219	-438.167	-666.942	-1105.11
SEQC_NB220	618.095	989.038	1607.13
SEQC_NB221	-6.88267	355.033	348.15
SEQC_NB222	-21.8904	600.923	579.033
SEQC_NB223	-656.089	389.516	-266.572
SEQC_NB224	-1281.16	-674.121	-1955.28
SEQC_NB225	-420.795	-282.148	-702.943
SEQC_NB226	-303.711	182.863	-120.848
SEQC_NB227	-810.688	24.0895	-786.598
SEQC_NB228	-1338	-274.844	-1612.84
SEQC_NB229	724.385	1822.93	2547.32
SEQC_NB230	-822.789	-172.623	-995.413
SEQC_NB231	-1500.97	-1338.37	-2839.34
SEQC_NB232	-309.634	901.915	592.281
SEQC_NB233	-629.778	-152.844	-782.622
SEQC_NB234	-370.02	-464.728	-834.748
SEQC_NB235	240.805	3466.32	3707.13
SEQC_NB236	-500.32	-445.802	-946.123
SEQC_NB237	-729.431	83.8114	-645.619
SEQC_NB238	915.703	101.578	1017.28
SEQC_NB239	-889.723	-83.3888	-973.112
SEQC_NB240	-387.829	-269.527	-657.355
SEQC_NB241	-1453.38	-1142.67	-2596.05
SEQC_NB242	-1371.78	-1188.61	-2560.4
SEQC_NB243	-861.88	-1166.77	-2028.65
SEQC_NB244	-328.615	231.205	-97.4106
SEQC_NB245	-101.823	1829.51	1727.69
SEQC_NB246	220.347	1087.07	1307.42
SEQC_NB247	265.769	255.19	520.959
SEQC_NB248	-331.148	1530.44	1199.29
SEQC_NB249	-609.51	1139.44	529.934
SEQC_NB250	-921.349	-682.26	-1603.61
SEQC_NB251	196.783	181.059	377.842
SEQC_NB252	-1421.88	-1240.59	-2662.47
SEQC_NB253	394.482	378.615	773.097
SEQC_NB254	-908.061	-279.122	-1187.18
SEQC_NB255	-181.496	-607.963	-789.459
SEQC_NB256	-1227.5	-1734.62	-2962.12
SEQC_NB257	-830.015	-746.627	-1576.64
SEQC_NB258	-128.769	-577.789	-706.558
SEQC_NB259	-2099.48	-2050.01	-4149.5
SEQC_NB260	-403.852	-515.784	-919.636
SEQC_NB261	-747.156	-1165.95	-1913.1
SEQC_NB262	-1512.19	-729.652	-2241.85
SEQC_NB263	-553.294	-162.174	-715.468
SEQC_NB264	585.436	149.348	734.785
SEQC_NB265	35.0829	-237.282	-202.199
SEQC_NB266	-953.914	-923.188	-1877.1
SEQC_NB267	-547.381	-1176.04	-1723.42
SEQC_NB268	-1508.74	-1533.65	-3042.39
SEQC_NB269	630.023	-6.08496	623.938
SEQC_NB270	-1054.4	-1336.09	-2390.49
SEQC_NB271	-264.089	-71.1951	-335.284
SEQC_NB272	-588.822	-680.072	-1268.89
SEQC_NB273	642.668	254.679	897.346
SEQC_NB274	328.129	-276.613	51.5165
SEQC_NB275	-27.8379	-222.672	-250.51
SEQC_NB276	-279.485	163.253	-116.232
SEQC_NB277	-599.731	-712.721	-1312.45
SEQC_NB278	-478.307	-1146.33	-1624.63
SEQC_NB279	-235.43	-48.5544	-283.985
SEQC_NB280	-255.689	1997.85	1742.16
SEQC_NB281	-393.749	29.6197	-364.129
SEQC_NB282	-231.458	488.836	257.378
SEQC_NB283	-201.169	-700.1	-901.269
SEQC_NB284	-679.827	-764.64	-1444.47
SEQC_NB285	-38.7556	581.152	542.397
SEQC_NB286	-329.782	-711.401	-1041.18
SEQC_NB287	253.268	-176.73	76.5384
SEQC_NB288	-651.274	-47.8339	-699.108
SEQC_NB289	98.6023	746.656	845.258
SEQC_NB290	-903.233	-1006.32	-1909.56
SEQC_NB291	-24.483	-107.71	-132.193
SEQC_NB292	7.59172	-241.31	-233.718
SEQC_NB293	113.167	175.345	288.512
SEQC_NB294	-337.675	409.592	71.9166
SEQC_NB295	-825.09	-646.444	-1471.53
SEQC_NB296	-102.001	-42.6953	-144.696
SEQC_NB297	-172.59	419.37	246.78
SEQC_NB298	-260.249	-39.1253	-299.374
SEQC_NB299	15.5774	932.15	947.727
SEQC_NB300	128.331	-421.319	-292.988
SEQC_NB301	464.594	1795.7	2260.29
SEQC_NB302	-327.174	1142.09	814.917
SEQC_NB303	-440.512	1551.06	1110.55
SEQC_NB304	-966.752	-1281.56	-2248.31
SEQC_NB305	-980.634	-913.155	-1893.79
SEQC_NB306	-737.633	-801.217	-1538.85
SEQC_NB307	-422.637	-269.823	-692.461
SEQC_NB308	-320.27	-456.753	-777.023
SEQC_NB309	-266.365	-744.16	-1010.53
SEQC_NB310	-465.42	59.9058	-405.514
SEQC_NB311	-903.085	-857.838	-1760.92
SEQC_NB312	17.5673	842.704	860.271
SEQC_NB313	-831.887	-1384.93	-2216.81
SEQC_NB314	-557.138	-1256.94	-1814.08
SEQC_NB315	-781.625	-631.396	-1413.02
SEQC_NB316	-84.1339	-299.471	-383.605
SEQC_NB317	-695.58	-479.162	-1174.74
SEQC_NB318	-475.795	1287.48	811.683
SEQC_NB319	-741.401	1631.61	890.213
SEQC_NB320	-1403.17	-1443.31	-2846.48
SEQC_NB321	-1129.7	-1477.91	-2607.61
SEQC_NB322	-1495.75	-1655.55	-3151.3
SEQC_NB323	-450.773	-282.844	-733.617
SEQC_NB324	-1116.03	-1423.56	-2539.59
SEQC_NB325	-141.348	1573.85	1432.5
SEQC_NB326	-956.529	-997.763	-1954.29
SEQC_NB327	902.604	2708.89	3611.5
SEQC_NB328	-2115.63	-2170.13	-4285.76
SEQC_NB329	-1611.45	-1411.69	-3023.14
SEQC_NB330	599.505	864.062	1463.57
SEQC_NB331	-1141.87	-1564.14	-2706.01
SEQC_NB332	-1473.99	-1410.22	-2884.21
SEQC_NB333	76.4237	387.875	464.299
SEQC_NB334	-1048.25	153.245	-895.005
SEQC_NB335	-1031.5	-7.8765	-1039.37
SEQC_NB336	-1089.27	-1002.63	-2091.9
SEQC_NB337	-1718.89	-1257.24	-2976.13
SEQC_NB338	-2026.89	-1977.1	-4003.99
SEQC_NB339	32.5919	-662.348	-629.756
SEQC_NB340	-558.724	290.973	-267.752
SEQC_NB341	-1472.7	-1874.19	-3346.89
SEQC_NB342	-1719.14	-1519.7	-3238.84
SEQC_NB343	-284.037	1166.71	882.674
SEQC_NB344	-1042.11	-1415.67	-2457.78
SEQC_NB345	-371.564	410.307	38.7433
SEQC_NB346	-885.489	420.46	-465.029
SEQC_NB347	-792.582	-880.525	-1673.11
SEQC_NB348	-749.287	273.449	-475.838
SEQC_NB349	-1347.28	-295.694	-1642.97
SEQC_NB350	-1835.3	-1272.15	-3107.45
SEQC_NB351	-984.398	-23.7964	-1008.19
SEQC_NB352	-734.801	200.082	-534.719
SEQC_NB353	112.227	737.934	850.16
SEQC_NB354	-780.575	-475.087	-1255.66
SEQC_NB355	-655.221	322.2	-333.021
SEQC_NB356	-261.139	2587.02	2325.89
SEQC_NB357	37.7567	705.76	743.517
SEQC_NB358	351.498	485.628	837.126
SEQC_NB359	729.778	1537.93	2267.71
SEQC_NB360	-1259.32	-501.721	-1761.04
SEQC_NB361	-644.299	-334.677	-978.976
SEQC_NB362	502.82	2205.67	2708.49
SEQC_NB363	482.632	-95.8997	386.733
SEQC_NB364	-180.336	-117.017	-297.353
SEQC_NB365	-246.109	413.997	167.889
SEQC_NB366	-523.814	487.298	-36.5153
SEQC_NB367	-687.327	-577.533	-1264.86
SEQC_NB368	-656.983	91.7031	-565.28
SEQC_NB369	-544.353	2201.84	1657.48
SEQC_NB370	-860.647	-607.664	-1468.31
SEQC_NB371	-795.731	896.887	101.156
SEQC_NB372	-1326.57	-1357.45	-2684.02
SEQC_NB373	-1165.95	-1178.72	-2344.67
SEQC_NB374	-2087.06	-1728.66	-3815.72
SEQC_NB375	-272.172	-435.148	-707.32
SEQC_NB376	6.26492	1188.42	1194.68
SEQC_NB377	-990.332	12.7968	-977.535
SEQC_NB378	-1293.77	-1562.07	-2855.84
SEQC_NB379	-917.175	-294.287	-1211.46
SEQC_NB380	-1065.64	262.633	-803.003
SEQC_NB381	-1846.37	-1584.12	-3430.5
SEQC_NB382	-1503.96	-1065.77	-2569.73
SEQC_NB383	-1122.56	-1328.59	-2451.15
SEQC_NB384	-1378.53	-527.049	-1905.58
SEQC_NB385	-5.69438	765.137	759.442
SEQC_NB386	1084.35	1395.24	2479.59
SEQC_NB387	-391.916	263.703	-128.212
SEQC_NB388	-1265.23	-527.988	-1793.22
SEQC_NB389	-1601.76	-1729.15	-3330.9
SEQC_NB390	-1114.28	-1111.17	-2225.44
SEQC_NB391	-829.036	363.6	-465.436
SEQC_NB392	-1524.17	-1122.76	-2646.93
SEQC_NB393	-1305.98	179.894	-1126.09
SEQC_NB394	471.501	2041.86	2513.36
SEQC_NB395	14.855	-262.822	-247.966
SEQC_NB396	-130.457	180.373	49.9161
SEQC_NB397	-647.493	432.919	-214.574
SEQC_NB398	-224.304	-158.012	-382.316
SEQC_NB399	-720.321	-417.466	-1137.79
SEQC_NB400	-637.324	-785.277	-1422.6
SEQC_NB401	-1296.39	-649.336	-1945.73
SEQC_NB402	972.852	352.744	1325.6
SEQC_NB403	-1144.24	-1754.92	-2899.16
SEQC_NB404	-220.219	1193.27	973.055
SEQC_NB405	-1482.1	-1636.23	-3118.34
SEQC_NB406	-197.631	388.12	190.489
SEQC_NB407	-1442.92	-1686.17	-3129.1
SEQC_NB408	-1329.33	-1251.49	-2580.82
SEQC_NB409	471.972	117.227	589.199
SEQC_NB410	-1356.22	-528.823	-1885.04
SEQC_NB411	-82.7837	1806.15	1723.37
SEQC_NB412	-275.96	-109.889	-385.849
SEQC_NB413	-1191.19	-1455.74	-2646.93
SEQC_NB414	-1611.75	-1860.05	-3471.79
SEQC_NB415	-214.5	769.24	554.74
SEQC_NB416	-1035.41	117.642	-917.767
SEQC_NB417	474.88	2307.09	2781.97
SEQC_NB418	-1241.49	-319.648	-1561.14
SEQC_NB419	-461.812	99.8227	-361.989
SEQC_NB420	-1443.18	503.435	-939.747
SEQC_NB421	-814.408	-398.022	-1212.43
SEQC_NB422	7.36481	1571.84	1579.21
SEQC_NB423	273.683	3137.19	3410.87
SEQC_NB424	-760.812	-738.798	-1499.61
SEQC_NB425	-770.938	-1177.73	-1948.67
SEQC_NB426	-1391.24	-305.489	-1696.73
SEQC_NB427	-179.173	638.026	458.854
SEQC_NB428	-240.227	-122.312	-362.539
SEQC_NB429	-396.381	115.422	-280.96
SEQC_NB430	-162.44	857.96	695.52
SEQC_NB431	-1099.94	-1158.09	-2258.03
SEQC_NB432	-1164.19	-999.582	-2163.77
SEQC_NB433	436.328	646.454	1082.78
SEQC_NB434	-1507.11	-218.66	-1725.76
SEQC_NB435	-926.347	-831.506	-1757.85
SEQC_NB436	-1433.39	-172.744	-1606.14
SEQC_NB437	-1668.86	-1965.4	-3634.27
SEQC_NB438	-1230.14	-1628.01	-2858.15
SEQC_NB439	-867.523	-335.347	-1202.87
SEQC_NB440	-1805.51	-1641.71	-3447.22
SEQC_NB441	-1300	-1017.88	-2317.88
SEQC_NB442	-783.702	-20.3152	-804.018
SEQC_NB443	-1537.58	-1547.14	-3084.72
SEQC_NB444	-910.132	795.892	-114.24
SEQC_NB445	-1631.87	-1788.46	-3420.33
SEQC_NB446	-1035.59	381.674	-653.916
SEQC_NB447	-1339.91	-843.171	-2183.08
SEQC_NB448	-1560.25	211.215	-1349.03
SEQC_NB449	-1964.6	-1902.3	-3866.9
SEQC_NB450	-1425.18	-142.108	-1567.29
SEQC_NB451	-136.829	507.375	370.547
SEQC_NB452	-1570.36	-121.705	-1692.06
SEQC_NB453	-94.6711	1303.79	1209.12
SEQC_NB454	-305.7	-118.47	-424.17
SEQC_NB455	-1284.71	-1291.98	-2576.69
SEQC_NB456	-1714.44	-1292.82	-3007.26
SEQC_NB457	-1950.04	-1230.72	-3180.76
SEQC_NB458	-201.187	1372.56	1171.37
SEQC_NB459	-753.719	-980.799	-1734.52
SEQC_NB460	141.599	-50.9752	90.6234
SEQC_NB461	-825.136	-832.476	-1657.61
SEQC_NB462	-799.75	-699.165	-1498.91
SEQC_NB463	-621.263	227.821	-393.442
SEQC_NB464	-1022.13	-1066.57	-2088.69
SEQC_NB465	-1784.65	-2161.85	-3946.49
SEQC_NB466	-332.798	-287.634	-620.432
SEQC_NB467	-931.348	-694.352	-1625.7
SEQC_NB468	-605.526	-650.949	-1256.48
SEQC_NB469	-879.59	674.118	-205.472
SEQC_NB470	-229.631	603.597	373.966
SEQC_NB471	-318.885	-179.273	-498.157
SEQC_NB472	-1011.2	-315.448	-1326.65
SEQC_NB473	-1187.74	-216.226	-1403.96
SEQC_NB474	458.634	-196.849	261.785
SEQC_NB475	-1470.64	-1137.29	-2607.92
SEQC_NB476	-1097.54	83.2496	-1014.29
SEQC_NB477	-662.499	1916.98	1254.48
SEQC_NB478	-201.57	-212.547	-414.117
SEQC_NB479	-707.144	-323.303	-1030.45
SEQC_NB480	-885.747	-916.736	-1802.48
SEQC_NB481	-1280.2	-654.358	-1934.56
SEQC_NB482	-82.7224	1059.99	977.267
SEQC_NB483	-1696.2	-1648.08	-3344.28
SEQC_NB484	-483.571	-149.951	-633.522
SEQC_NB485	-159.224	1603.43	1444.21
SEQC_NB486	-887.252	-1152.35	-2039.61
SEQC_NB487	-946.76	-1302.36	-2249.12
SEQC_NB488	-61.8564	174.402	112.546
SEQC_NB489	-1203.6	-1491.67	-2695.27
SEQC_NB490	-430.889	62.0275	-368.862
SEQC_NB491	-1083.19	1005.23	-77.9625
SEQC_NB492	-144.506	-132.374	-276.881
SEQC_NB493	-1124.4	-863.233	-1987.63
SEQC_NB494	24.3616	48.7092	73.0708
SEQC_NB495	-190.026	482.932	292.906
SEQC_NB496	-535.042	-998.032	-1533.07
SEQC_NB497	-67.0363	349.23	282.193
SEQC_NB498	243.74	1122.35	1366.09

## Sheet: TARGET-NB cohort
TME score of stromal, immune, and ESTIMATE score of neuroblastoma patients in TARGET-NB cohort by the ESTIMATE algorithm
ID	StromalScore	ImmuneScore	ESTIMATEScore
TARGET-30-PAAPFA	-517.186	-456.768	-973.954
TARGET-30-PACLJN	-839.688	-534.481	-1374.17
TARGET-30-PACRYY	-1233.06	509.244	-723.821
TARGET-30-PACRZM	-1071.73	-382.493	-1454.22
TARGET-30-PACSNL	-1337.83	-1073.85	-2411.68
TARGET-30-PACSSR	-1597.87	-1670.12	-3267.99
TARGET-30-PACUGP	-1622.4	-486.12	-2108.52
TARGET-30-PACVNB	-420.064	398.914	-21.1494
TARGET-30-PACYGY	-1177.36	735.593	-441.765
TARGET-30-PACZPX	-268.713	-915.847	-1184.56
TARGET-30-PADENF	-1627.63	-140.811	-1768.44
TARGET-30-PADFLI	-1751.13	-1295.92	-3047.06
TARGET-30-PADHWC	167.864	969.352	1137.22
TARGET-30-PADIEY	-1412.34	-1143.77	-2556.12
TARGET-30-PADIHC	-1528.1	-1361.83	-2889.93
TARGET-30-PADINC	533.557	1225.91	1759.46
TARGET-30-PADIRB	-1845.04	-1814.88	-3659.92
TARGET-30-PADKFS	-90.3854	531.142	440.757
TARGET-30-PADKFU	-1504.43	552.663	-951.77
TARGET-30-PADKGF	454.686	2729.67	3184.36
TARGET-30-PADKNE	-2001.56	-1013.52	-3015.08
TARGET-30-PADKRU	21.4366	801.774	823.211
TARGET-30-PADKVV	-244.565	2435.06	2190.5
TARGET-30-PADKXS	-2030.87	-1412.31	-3443.18
TARGET-30-PADKYP	1150.55	2120.69	3271.23
TARGET-30-PADLDA	-222.037	2600.48	2378.44
TARGET-30-PADLDT	-1801.93	-1981.02	-3782.95
TARGET-30-PADLES	-1223.61	74.6177	-1148.99
TARGET-30-PADLIC	-1155.04	1011.56	-143.477
TARGET-30-PADLJN	-1066.06	-310.744	-1376.8
TARGET-30-PADLKJ	80.1088	578.307	658.416
TARGET-30-PADLNM	-1470.32	-1693.13	-3163.45
TARGET-30-PADLPR	-1029.63	-756.167	-1785.8
TARGET-30-PADLPZ	-976.889	-641.309	-1618.2
TARGET-30-PADLTD	-1599.03	-1418.41	-3017.44
TARGET-30-PADMGA	822.763	1472.98	2295.75
TARGET-30-PADMTD	-2181.89	-1788.5	-3970.39
TARGET-30-PADMVB	-846.81	-660.749	-1507.56
TARGET-30-PADMXD	-1232.15	-1111.31	-2343.46
TARGET-30-PADMYD	-797.375	858.368	60.9928
TARGET-30-PADNFT	-913.198	8.45523	-904.742
TARGET-30-PADNNX	-333.19	459.237	126.047
TARGET-30-PADNXC	-252.788	-790.645	-1043.43
TARGET-30-PADPCI	-1700.91	-1319.12	-3020.03
TARGET-30-PADPEY	-2027.29	-1975	-4002.29
TARGET-30-PADPHP	-1684.78	-1683.76	-3368.54
TARGET-30-PADPMU	-1784.32	-121.292	-1905.61
TARGET-30-PADPRJ	-1447.58	300.623	-1146.96
TARGET-30-PADRYN	-1755.56	-1684.01	-3439.57
TARGET-30-PADSEC	-1687.21	-625.068	-2312.28
TARGET-30-PADSMF	-1346.27	10.5884	-1335.69
TARGET-30-PADSXE	-1015.13	404.117	-611.017
TARGET-30-PADSXU	911.926	939.248	1851.17
TARGET-30-PADTCU	-1373.65	-740.257	-2113.91
TARGET-30-PADTJJ	-2175.14	-2098.56	-4273.69
TARGET-30-PADTRV	-776.169	-322.403	-1098.57
TARGET-30-PADUKP	-1449.31	-1440.89	-2890.2
TARGET-30-PADUWR	-1357.04	-1093.81	-2450.85
TARGET-30-PADUYJ	-1595.41	-1584.61	-3180.02
TARGET-30-PADVSN	-942.702	-259.291	-1201.99
TARGET-30-PADVWW	-890.776	-105.681	-996.457
TARGET-30-PADWEN	-1913.18	-1684.43	-3597.61
TARGET-30-PADWIM	-801.352	407.724	-393.628
TARGET-30-PADWSM	-879.589	34.5209	-845.068
TARGET-30-PADWVR	-1848.36	-685.024	-2533.38
TARGET-30-PADXAS	-554.139	686.192	132.053
TARGET-30-PADXBB	-397.179	802.512	405.333
TARGET-30-PAIDJS	-1083.48	521.685	-561.792
TARGET-30-PAIEIF	-1668.54	-999.669	-2668.21
TARGET-30-PAILZJ	176.064	685.441	861.505
TARGET-30-PAIMDS	-539.293	-242.562	-781.855
TARGET-30-PAIPGU	-1765.25	604.678	-1160.57
TARGET-30-PAIPUD	-761.223	-258.148	-1019.37
TARGET-30-PAIRDP	-1443.41	-1345.22	-2788.63
TARGET-30-PAIRIK	-1476.22	-587.402	-2063.62
TARGET-30-PAIRLN	-559.792	32.5945	-527.197
TARGET-30-PAISNS	-2101.66	-1041.86	-3143.52
TARGET-30-PAITCI	-825.624	-649.443	-1475.07
TARGET-30-PAITEG	999.877	1795.79	2795.66
TARGET-30-PAITRM	-926.92	208.528	-718.392
TARGET-30-PAITZV	-1135.19	-957.011	-2092.2
TARGET-30-PAIUJB	-2068.48	-1692.48	-3760.96
TARGET-30-PAIVHE	-700.941	324.778	-376.163
TARGET-30-PAIVMJ	-883.907	-107.05	-990.957
TARGET-30-PAIVZR	-2156.91	-1851.89	-4008.8
TARGET-30-PAIWHU	-1710.21	-413.138	-2123.35
TARGET-30-PAIWVG	136.506	-346.456	-209.95
TARGET-30-PAIXLC	-529.625	-415.885	-945.51
TARGET-30-PAIXNG	-1928.35	-2019.5	-3947.85
TARGET-30-PAJYHP	-765.438	892.253	126.814
TARGET-30-PAJYLA	-201.457	-162.642	-364.099
TARGET-30-PAJYVA	-765.838	-500.153	-1265.99
TARGET-30-PAJZUU	-1671.75	-1680.61	-3352.36
TARGET-30-PAJZWL	-910.013	6.44326	-903.57
TARGET-30-PAKACY	-2235.14	-2289.3	-4524.43
TARGET-30-PAKADI	-1247.98	-116.426	-1364.41
TARGET-30-PAKAFK	-1211.53	267.594	-943.933
TARGET-30-PAKANZ	-1131.42	-1070.35	-2201.78
TARGET-30-PAKDHL	-1430.26	-1421.68	-2851.94
TARGET-30-PAKGCI	-1519.56	-789.297	-2308.85
TARGET-30-PAKGKH	-1242.67	-1004.29	-2246.96
TARGET-30-PAKGMY	-1617.07	-1356.01	-2973.08
TARGET-30-PAKHAV	-902.834	451.796	-451.038
TARGET-30-PAKINP	-1567.64	-1426.33	-2993.96
TARGET-30-PAKJBA	-1704.28	-1774.14	-3478.42
TARGET-30-PAKSWB	-1624.95	-1046.12	-2671.07
TARGET-30-PAKUXT	-1222.92	-726.52	-1949.44
TARGET-30-PAKWCJ	-1410.83	-828.116	-2238.95
TARGET-30-PAKXDZ	-1568.41	-1660.13	-3228.54
TARGET-30-PAKYZS	-878.701	-623.131	-1501.83
TARGET-30-PALAWZ	-563.492	-328.19	-891.682
TARGET-30-PALBFV	-1878.31	-2006.76	-3885.07
TARGET-30-PALBFW	-1203.56	-339.646	-1543.21
TARGET-30-PALEAC	-1067.38	-736.775	-1804.15
TARGET-30-PALEBK	-1302.78	-796.799	-2099.58
TARGET-30-PALETP	-1222.08	-58.2201	-1280.3
TARGET-30-PALFRE	-954.027	2306.62	1352.6
TARGET-30-PALFSE	-151.189	453.909	302.72
TARGET-30-PALGFF	-1498.81	-650.35	-2149.16
TARGET-30-PALHVD	-1566.31	-978.641	-2544.95
TARGET-30-PALIIN	-1549.14	326.23	-1222.91
TARGET-30-PALKKV	-1310.25	-180.639	-1490.89
TARGET-30-PALKUC	734.448	-288.776	445.672
TARGET-30-PALLJJ	-1235.51	-777.567	-2013.08
TARGET-30-PALNFE	-1962.11	-1308.6	-3270.71
TARGET-30-PALNHZ	-2033.24	-946.278	-2979.51
TARGET-30-PALNVP	-1900.79	-1610.01	-3510.8
TARGET-30-PALPIN	-900.384	-435.078	-1335.46
TARGET-30-PALPSY	-1326.44	-859.726	-2186.17
TARGET-30-PALSAE	-794.878	-824.387	-1619.27
TARGET-30-PALTYB	-648.213	-18.2048	-666.417
TARGET-30-PALUDH	-1946.17	-1571.1	-3517.27
TARGET-30-PALUYS	-1497.2	-230.556	-1727.76
TARGET-30-PALVKK	522.245	1130.19	1652.43
TARGET-30-PALVUC	-1235.16	-827.17	-2062.33
TARGET-30-PALVVH	-1244.55	-818.364	-2062.91
TARGET-30-PALWBT	-377.451	201.214	-176.238
TARGET-30-PALWSJ	-1585.71	-551.872	-2137.59
TARGET-30-PALWVJ	-964.224	-577.175	-1541.4
TARGET-30-PALWXP	-1317.51	-165.51	-1483.02
TARGET-30-PALXTB	-1120.84	124.723	-996.12
TARGET-30-PALXTE	-1520.37	-1153.96	-2674.33
TARGET-30-PALXUM	-1713.67	-2072.1	-3785.77
TARGET-30-PALYEC	-1276.04	-1098.54	-2374.57
TARGET-30-PALYLZ	-1131.4	-407.929	-1539.33
TARGET-30-PALYPW	-86.3041	275.927	189.623
TARGET-30-PALZRG	-1687.25	-1708.33	-3395.58
TARGET-30-PALZZV	-1851.4	-1574.04	-3425.44
TARGET-30-PAMACS	-1305.84	-1433.95	-2739.79
TARGET-30-PAMAFV	-1552.22	-873.431	-2425.65
TARGET-30-PAMAJT	-1576.34	-902.906	-2479.24
TARGET-30-PAMBDH	-1812.2	-1788.97	-3601.16
TARGET-30-PAMBMJ	-704.634	-753.277	-1457.91
TARGET-30-PAMBYG	-1913.02	-1673.01	-3586.03
TARGET-30-PAMCXF	-979.367	-1540.57	-2519.94
TARGET-30-PAMEHH	-627.944	-585.885	-1213.83
TARGET-30-PAMEZH	-891.563	-513.737	-1405.3
TARGET-30-PAMJED	-1448.36	-1443.56	-2891.93
TARGET-30-PAMLMY	-2025.4	-1321.18	-3346.58
TARGET-30-PAMLNB	294.553	-92.9425	201.61
TARGET-30-PAMMXF	-1891.89	-2112.35	-4004.24
TARGET-30-PAMMYR	-732.104	2381.24	1649.14
TARGET-30-PAMNAL	-774.271	-782.971	-1557.24
TARGET-30-PAMNLH	-565.659	256.545	-309.114
TARGET-30-PAMVCL	-1651.69	-1288.31	-2940
TARGET-30-PAMXWF	-1909.47	-1565.18	-3474.65
TARGET-30-PAMYCE	-928.145	-287.387	-1215.53
TARGET-30-PAMYVA	-1252.48	-1158.29	-2410.77
TARGET-30-PAMZCE	-2127.34	-1839.59	-3966.93
TARGET-30-PAMZMG	-1837.8	-1621.42	-3459.22
TARGET-30-PAMZYM	-1647.13	1126.36	-520.774
TARGET-30-PANBJH	-1474.4	-1289.52	-2763.93
TARGET-30-PANBMJ	-440.974	1479.08	1038.11
TARGET-30-PANBSP	-1970.69	-1945.1	-3915.79
TARGET-30-PANCYF	-1374.51	1186.66	-187.849
TARGET-30-PANDHZ	98.2702	1663.67	1761.94
TARGET-30-PANGTS	-1537.6	-1119.99	-2657.58
TARGET-30-PANHUA	-1522.42	497.415	-1025.01
TARGET-30-PANLSG	-1323.9	-1089.57	-2413.47
TARGET-30-PANNIJ	-385.191	-529.595	-914.786
TARGET-30-PANRRW	-1461.16	407.005	-1054.15
TARGET-30-PANUKV	-1788.93	-1488.39	-3277.32
TARGET-30-PANUVK	-10.3137	-329.857	-340.171
TARGET-30-PANVAN	449.136	2015.64	2464.78
TARGET-30-PANYGR	-1623.7	-1240.27	-2863.97
TARGET-30-PANZHT	-545.816	1185.75	639.938
TARGET-30-PANZPV	-804.588	-703.872	-1508.46
TARGET-30-PAPAKS	-1747.02	-1357.21	-3104.23
TARGET-30-PAPBGH	-1418.73	-1514.74	-2933.47
TARGET-30-PAPBZI	-1871.34	-1406.2	-3277.54
TARGET-30-PAPEFE	-979.308	1517.78	538.468
TARGET-30-PAPEJW	-1698.43	-1299.26	-2997.69
TARGET-30-PAPHPE	-1795.27	-685.644	-2480.92
TARGET-30-PAPJLD	-498.397	299.243	-199.154
TARGET-30-PAPKWN	-21.3675	-75.1798	-96.5473
TARGET-30-PAPRTD	74.7727	995.741	1070.51
TARGET-30-PAPSEI	-626.654	183.046	-443.608
TARGET-30-PAPSKM	-899.562	1613.1	713.537
TARGET-30-PAPTIP	-1283.33	-814.008	-2097.34
TARGET-30-PAPTLD	-1656.05	-1098.02	-2754.06
TARGET-30-PAPTLY	-662.43	460.164	-202.266
TARGET-30-PAPTMM	-1495.65	-947.459	-2443.11
TARGET-30-PAPUAR	-1295.8	537.258	-758.538
TARGET-30-PAPUEB	-1137.19	723.029	-414.156
TARGET-30-PAPUNH	-2064.99	-1288.65	-3353.64
TARGET-30-PAPUTN	-805.02	-1179.98	-1985
TARGET-30-PAPWUC	539.434	2353.86	2893.3
TARGET-30-PAPZYP	-525.894	-412.523	-938.417
TARGET-30-PARABN	-333.178	-1040.47	-1373.65
TARGET-30-PARACM	-486.856	863.203	376.347
TARGET-30-PARAHE	132.97	366.379	499.349
TARGET-30-PARCWT	-334.588	-387.297	-721.885
TARGET-30-PARDUJ	-496.843	-561.872	-1058.71
TARGET-30-PAREGK	233.312	-304.565	-71.2522
TARGET-30-PARFBW	-292.883	110.622	-182.261
TARGET-30-PARGDJ	-485.09	-72.277	-557.367
TARGET-30-PARGUX	-1100.85	-653.502	-1754.36
TARGET-30-PARHYL	486.225	340.881	827.105
TARGET-30-PARIKF	-1682.53	-1598.08	-3280.61
TARGET-30-PARIKT	-1264.3	-283.094	-1547.39
TARGET-30-PARIRD	-1582.47	42.3147	-1540.15
TARGET-30-PARJAR	-88.0776	894.486	806.409
TARGET-30-PARJTB	-1002.38	-1339.79	-2342.17
TARGET-30-PARMFA	524.987	1046.85	1571.84
TARGET-30-PARMTT	-1692.01	-1310.96	-3002.97
TARGET-30-PARNCW	-1360.96	770.237	-590.722
TARGET-30-PARNEE	-1827.98	-1583.75	-3411.73
TARGET-30-PARRBU	-1158.88	-1447.71	-2606.59
TARGET-30-PARSEA	-472.424	-144.511	-616.935
TARGET-30-PARSHT	-1502.24	-727.455	-2229.7
TARGET-30-PARUXY	-200.418	135.121	-65.2968
TARGET-30-PARVME	-109.744	465.162	355.418
TARGET-30-PARVRR	-518.408	-725.869	-1244.28
TARGET-30-PARXLM	-998.878	-791.447	-1790.33
TARGET-30-PASATK	-1493.11	315.839	-1177.27
TARGET-30-PASAZJ	-1164.72	1257.3	92.5823
TARGET-30-PASBEN	-946.474	1148.77	202.3
TARGET-30-PASCKI	-1.82053	1069.82	1068
TARGET-30-PASCLP	-2279.77	-2257.13	-4536.9
TARGET-30-PASCUF	-1551.74	-1321.41	-2873.15
TARGET-30-PASDZJ	-26.4805	2666.89	2640.41
TARGET-30-PASFRV	-1205.11	1334.6	129.486
TARGET-30-PASGPY	-1458.48	-601.41	-2059.88
TARGET-30-PASJRT	-1554.31	-1890.79	-3445.1
TARGET-30-PASJYB	-1978.58	-1633.97	-3612.55
TARGET-30-PASKJX	-1888.57	201.178	-1687.39
TARGET-30-PASLGS	-1484.75	-27.8551	-1512.6

## Sheet: E-MTAB-8248 cohort
TME score of stromal, immune, and ESTIMATE score of neuroblastoma patients in E-MTAB-8248 cohort by the ESTIMATE algorithm
ID	StromalScore	ImmuneScore	ESTIMATEScore
NBC-1	440.529	872.618	1313.15
NBC-10	976.74	1990.59	2967.33
NBC-100	-645.767	-539.334	-1185.1
NBC-101	-454.081	-543.095	-997.176
NBC-102	-498.793	-391.341	-890.134
NBC-103	189.884	1554.94	1744.83
NBC-104	50.3525	239.879	290.231
NBC-105	-117.755	-35.1127	-152.868
NBC-106	-590.573	152.018	-438.555
NBC-107	-914.133	-680.65	-1594.78
NBC-108	-484.808	635.294	150.486
NBC-109	344.436	274.012	618.448
NBC-11	348.983	633.365	982.347
NBC-111	-373.336	839.714	466.379
NBC-112	-671.507	-1300.75	-1972.26
NBC-113	14.2744	-137.432	-123.157
NBC-114	-497.108	-582.602	-1079.71
NBC-115	-245.785	100.239	-145.546
NBC-118	-205.655	186.651	-19.0047
NBC-12	-137.97	-410.44	-548.41
NBC-120	-434.263	460.453	26.1907
NBC-122	323.047	610.865	933.912
NBC-123	997.695	1202.1	2199.8
NBC-124	-21.9915	896.49	874.499
NBC-125	296.756	459.992	756.748
NBC-126	-687.322	69.3742	-617.947
NBC-128	148.807	740.236	889.043
NBC-129	-467.047	-363.867	-830.914
NBC-130	105.715	-146.028	-40.3127
NBC-131	-548.986	208.706	-340.28
NBC-133	-101.572	553.523	451.951
NBC-134	4.01247	16.8919	20.9044
NBC-135	-883.614	-740.208	-1623.82
NBC-136	46.1476	-89.0631	-42.9156
NBC-138	386.373	1207.51	1593.88
NBC-139	-267.539	-295.906	-563.445
NBC-141	101.46	28.4347	129.895
NBC-142	-118.628	1263.46	1144.83
NBC-143	-11.4925	72.8002	61.3077
NBC-144	-627.797	-194.178	-821.975
NBC-145	284.487	294.735	579.222
NBC-146	93.8282	2.35053	96.1788
NBC-148	-548.229	-946.809	-1495.04
NBC-149	-200.336	-248.475	-448.811
NBC-150	-462.139	-757.235	-1219.37
NBC-151	-137.217	-2.89269	-140.11
NBC-152	-338.335	-811.477	-1149.81
NBC-153	-458.682	-243.316	-701.998
NBC-154	169.095	206.265	375.36
NBC-155	-21.3163	234.438	213.122
NBC-156	-297.016	-113.318	-410.334
NBC-157	-391.835	-860.151	-1251.99
NBC-158	-571.378	-588.445	-1159.82
NBC-159	720.414	375.254	1095.67
NBC-16	-260.821	-117.25	-378.071
NBC-160	423.035	240.532	663.567
NBC-164	6.41233	-92.9558	-86.5435
NBC-166	-218.117	-297.823	-515.94
NBC-167	326.376	1241.15	1567.53
NBC-168	-364.08	-562.824	-926.903
NBC-169	452.159	960.139	1412.3
NBC-17	995.781	636.825	1632.61
NBC-170	-646.016	-802.029	-1448.05
NBC-171	-14.5711	668.464	653.893
NBC-172	-992.726	-1262.19	-2254.92
NBC-173	-404.176	870.796	466.62
NBC-174	-363.13	-885.699	-1248.83
NBC-175	-1159.54	-1542.47	-2702.01
NBC-176	-390.738	38.2912	-352.447
NBC-177	19.9695	237.857	257.826
NBC-178	91.3911	-432.739	-341.348
NBC-179	792.639	54.7269	847.366
NBC-18	-11.5845	121.995	110.41
NBC-180	696.738	1436.13	2132.87
NBC-181	-811.983	-700.901	-1512.88
NBC-182	-398.605	-643.354	-1041.96
NBC-183	-691.097	297.667	-393.43
NBC-185	218.571	-203.154	15.417
NBC-187	-176.42	-252.031	-428.451
NBC-188	699.7	862.97	1562.67
NBC-189	-236.6	-420.728	-657.328
NBC-190	-924.825	-1164.73	-2089.55
NBC-191	-844.254	-978.059	-1822.31
NBC-193	-550.887	-318.964	-869.851
NBC-194	412.478	751.344	1163.82
NBC-195	-20.3852	-293.743	-314.128
NBC-197	845.356	1531.58	2376.93
NBC-199	-359.153	-194.569	-553.722
NBC-20	57.8725	1359.43	1417.3
NBC-200	641.136	263.856	904.992
NBC-201	-591.315	-40.9441	-632.259
NBC-202	-450.596	-520.771	-971.367
NBC-204	56.0541	78.6811	134.735
NBC-205	656.641	197.79	854.431
NBC-206	-866.354	-207.828	-1074.18
NBC-207	966.364	609.602	1575.97
NBC-21	926.034	1695.56	2621.59
NBC-210	111.781	-415.191	-303.41
NBC-211	-282.033	-486.684	-768.717
NBC-212	733.729	580.306	1314.03
NBC-215	-900.661	-323.472	-1224.13
NBC-217	-11.8277	176.246	164.418
NBC-218	-32.5822	-238.697	-271.279
NBC-219	575.836	1010.35	1586.19
NBC-22	-1014.36	-168.896	-1183.26
NBC-220	136.242	55.8005	192.043
NBC-221	270.968	736.963	1007.93
NBC-223	-747.461	-33.269	-780.73
NBC-224	-731.724	-569.395	-1301.12
NBC-225	652.573	3021.67	3674.24
NBC-226	130.84	23.6333	154.473
NBC-227	-32.5646	183.751	151.186
NBC-228	1464	2428.01	3892.01
NBC-229	-141.78	375.339	233.559
NBC-23	-362.923	658.457	295.534
NBC-230	551.729	706.331	1258.06
NBC-231	-362.692	775.013	412.321
NBC-233	1763.28	1095.38	2858.66
NBC-234	250.993	401.047	652.04
NBC-235	650.602	1628.33	2278.93
NBC-236	-189.975	753.383	563.408
NBC-237	-540.849	-30.2843	-571.133
NBC-239	-145.894	1294.82	1148.92
NBC-24	-269.921	-437.584	-707.505
NBC-240	-61.2532	66.6312	5.37801
NBC-241	-157.454	-361.345	-518.799
NBC-242	-1271.87	-901.76	-2173.63
NBC-243	829.011	1258.99	2088
NBC-246	-850.029	168.681	-681.348
NBC-247	343.059	283.564	626.623
NBC-248	378.994	1415.55	1794.54
NBC-249	-808.635	-635.825	-1444.46
NBC-25	78.8011	1020.93	1099.73
NBC-250	-316.305	451.276	134.971
NBC-251	791.355	1069.75	1861.11
NBC-252	876.403	292.42	1168.82
NBC-255	-1062.17	-758.365	-1820.53
NBC-256	574.451	963.775	1538.23
NBC-257	-919.09	-343.323	-1262.41
NBC-258	-65.4499	-69.5252	-134.975
NBC-259	172.443	604.819	777.262
NBC-26	-133.127	-801.419	-934.546
NBC-260	-578.778	-198.643	-777.421
NBC-263	-1510.48	-1058.36	-2568.84
NBC-264	78.2558	-20.3051	57.9507
NBC-265	490.886	-143.387	347.499
NBC-266	90.9373	-161.62	-70.6822
NBC-269	555.693	1424.15	1979.84
NBC-27	-926.308	-830.225	-1756.53
NBC-270	-757.841	-243.955	-1001.8
NBC-273	495.085	712.653	1207.74
NBC-29	1352.58	1850.25	3202.83
NBC-3	597.033	1774.55	2371.58
NBC-30	-966.121	-1255.21	-2221.33
NBC-31	-379.194	431.761	52.567
NBC-32	853.9	967.94	1821.84
NBC-34	1102.84	1505.25	2608.08
NBC-35	-370.79	237.562	-133.229
NBC-36	-125.564	-500.815	-626.379
NBC-37	-101.898	257.573	155.675
NBC-38	-500.379	114.84	-385.539
NBC-39	119.317	-596.857	-477.54
NBC-4	-375.591	225.926	-149.664
NBC-40	-65.293	815.866	750.573
NBC-41	-385.099	282.377	-102.722
NBC-42	-7.79062	566.142	558.351
NBC-43	-336.815	171.672	-165.142
NBC-44	-415.792	458.793	43.0007
NBC-45	-139.478	878.826	739.348
NBC-46	-347.194	-256.058	-603.252
NBC-47	-294.509	-383.855	-678.364
NBC-48	641.658	379.204	1020.86
NBC-49	-103.769	339.906	236.137
NBC-5	-640.425	155.267	-485.159
NBC-50	-380.533	705.822	325.288
NBC-51	-294.482	348.547	54.065
NBC-52	220.729	489.652	710.38
NBC-53	209.838	630.25	840.088
NBC-54	85.9825	-208.371	-122.389
NBC-55	315.383	857.853	1173.24
NBC-56	-228.636	383.449	154.813
NBC-57	269.445	397.32	666.765
NBC-58	-459.025	925.16	466.135
NBC-59	-780.57	-844.763	-1625.33
NBC-60	-378.001	-14.2481	-392.249
NBC-61	63.587	216.958	280.545
NBC-62	-1115.32	-934.742	-2050.06
NBC-63	-653.179	211.682	-441.496
NBC-64	4.74981	800.292	805.042
NBC-66	805.272	689.49	1494.76
NBC-67	747.637	1251.27	1998.9
NBC-68	-23.2488	449.184	425.935
NBC-69	-97.4796	24.6008	-72.8787
NBC-70	1290.24	1994.7	3284.95
NBC-71	-471.467	422.081	-49.3857
NBC-72	878.338	1906.55	2784.88
NBC-73	-434.063	562.251	128.188
NBC-75	931.192	1778.47	2709.66
NBC-77	808.341	781.082	1589.42
NBC-78	105.239	1430.24	1535.48
NBC-79	-381.776	-392.987	-774.763
NBC-8	363.035	1209.94	1572.97
NBC-80	-203.079	-523.923	-727.002
NBC-81	67.5133	1846.43	1913.94
NBC-82	-360.212	540.096	179.884
NBC-83	238.326	624.027	862.353
NBC-84	-158.942	632.057	473.115
NBC-85	859.052	1924.27	2783.32
NBC-86	-176.935	514.885	337.95
NBC-87	226.457	1559.42	1785.88
NBC-88	-169.643	-520.702	-690.345
NBC-89	-259.364	663.001	403.637
NBC-9	-1012.52	-1037.7	-2050.22
NBC-90	945.007	665.38	1610.39
NBC-91	25.1996	713.859	739.059
NBC-92	183.886	1582.79	1766.68
NBC-93	-838.391	-309.81	-1148.2
NBC-94	-583.253	-300.763	-884.016
NBC-95	-51.2611	599.333	548.072
NBC-96	753.53	1464.52	2218.05
NBC-97	-382.535	-580.613	-963.148
NBC-98	-62.505	994.565	932.06
NBC-99	-590.45	320.074	-270.375
