# Supplementary material for: A novel cuproptosis-related subtypes and gene signature associates with immunophenotype and predicts prognosis accurately in neuroblastoma
Source: Front Immunol. 2022 Sep 23;13:999849. doi: 10.3389/fimmu.2022.999849 (PMC9540510; doi:10.3389/fimmu.2022.999849)
Supplement: Supplementary file 10 [file Table_3.xlsx]

## Sheet: GSE49711cohort
Relative Fractions of 64 tumor-infiltrating immune cells of neuroblastoma patients in GSE49711cohort by the Xcell algorithm
ID	aDC	Adipocytes	Astrocytes	B-cells	Basophils	CD4+_memory_T-cells	CD4+_naive_T-cells	CD4+_T-cells	CD4+_Tcm	CD4+_Tem	CD8+_naive_T-cells	CD8+_T-cells	CD8+_Tcm	CD8+_Tem	cDC	Chondrocytes	Class-switched_memory_B-cells	CLP	CMP	DC	Endothelial_cells	Eosinophils	Epithelial_cells	Erythrocytes	Fibroblasts	GMP	Hepatocytes	HSC	iDC	Keratinocytes	ly_Endothelial_cells	Macrophages	Macrophages_M1	Macrophages_M2	Mast_cells	Megakaryocytes	Melanocytes	Memory_B-cells	MEP	Mesangial_cells	Monocytes	MPP	MSC	mv_Endothelial_cells	Myocytes	naive_B-cells	Neurons	Neutrophils	NK_cells
SEQC_NB001	0.328056	1.32e-20	7.38e-19	0.542712	3.95e-18	0.0255251	0.0912954	0.0257661	0.00448131	2.48e-17	0.0109222	0.00998368	0.0165169	2.2e-18	0.1083	8.76e-19	0.168041	0.0139839	0.00152232	0.0231708	0.0328643	0	0.00171121	0	0.0146957	0	8.07e-19	0.149652	0.152585	1.26e-19	0.000924433	0.0286804	0.0391446	0.00970545	0.0109963	0.000556289	0.00321926	0.180668	0.0661146	0.00522075	0.00216577	0	0.12261	0.0245884	0.00405531	0.104068	0.0556343	0	7.26e-19
SEQC_NB002	0.298867	0.00143977	0	0.133199	0.159316	1.26e-20	0.0111666	0	0.00858138	1.05e-17	0.00497694	0.00528389	1.81e-18	6.54e-18	0.026036	5.73e-18	0.0347222	0	0.0101084	0.0106213	0.0235883	2.67e-18	2.6e-18	9.19e-20	0.0110262	0	0.000726883	0.0226778	0.0379633	1.21e-18	0	0.016719	0.0187512	0.0107001	0.0172643	9.9e-20	0.00269343	0.0330931	0.0643881	0.00442285	5.47e-18	0	0.0739534	0.0123621	0.00819701	0.0221093	0.0735333	1.91e-19	0
SEQC_NB003	0.0498549	0	7.32e-18	5.59e-19	0.0419359	0.00549849	0	0	0	1.29e-17	0.00968075	0.00373039	0	0	0.051871	0	5.61e-19	0.0161237	0.0158233	0.000393558	0.0375352	8.79e-20	3.97e-20	0	0.0540587	0	1.88e-18	0.0357893	0.0982856	9.67e-19	0.00593381	0.00687251	0.0177151	0	0.00199464	0.000656343	0	0	0.132056	0.00168049	0.00419522	6.63e-18	8.4e-18	0.0132319	0.000808896	0	0.0849184	0.00199271	1.49e-17
SEQC_NB004	0.145246	0.00562286	0.015016	1.89e-18	0.0516027	1.4e-20	0.0022633	0	2.88e-18	0	0	1.32e-18	0.000550538	1.77e-18	0.074472	0.0233006	0	0.0145174	0.0176567	0.00942053	0.0245216	0.00533332	0	0.000927927	0.0826626	0.020611	0	0.138953	0.136162	4.39e-19	0.000677597	0.0215542	0.0330334	0.00225343	0.00497076	5.25e-22	0.00423077	2.76e-19	0.0721121	0.0590126	0.0082708	0	0.00666262	0.0118442	6.44e-21	0	0.0760048	0.000682176	0
SEQC_NB005	0.10866	0	0.0474415	0	3.66e-18	0.00153896	5.58e-19	1.9e-18	0	0	0.026088	0	0	2.63e-18	0.0507336	0.0902862	4.55e-18	0.0282008	0.00529907	2.04e-20	0.0812554	0	0	0.000274172	0.146862	0.00811336	0	0.192512	0.0212071	0	0.015714	0.0187329	0.029427	2.89e-19	8.72e-19	0.00062405	0	0	0.11595	0.0416979	0	0	7.91e-18	0.0277084	0.172452	7.95e-18	0.0666055	6.35e-20	1.24e-17
SEQC_NB006	0.162696	7.62e-20	0.00159614	0	0.0615294	0	0.00563157	1.2e-18	0	0	0.0113392	0	0	0	0.0465466	0	0.00530043	0.0130888	0.00100267	0.00790668	0.0416434	0.0016775	7.25e-20	4.36e-21	0	0	0.00137502	0.0342913	0.0290706	4.63e-19	0.006535	0.0148421	0.0152942	0.00224131	0.0118313	0.00181338	0.00533871	0	0.07242	0.0258612	0.00101581	2.03e-19	0.00663309	0.0142697	0	7.14e-19	0.0834637	0.00248556	0
SEQC_NB007	0.392157	0.000379825	0.0122135	0.0717535	0.0102838	0.0293803	0.0922579	0.0213941	0.00441552	0	0.00783858	0.0915285	0.107668	0.0246257	0.134012	0.0294993	0.0215718	0.0189774	0	0.0262948	0.0822031	0	0.000438563	0	0.114188	0.0183523	1.65e-20	0.174368	0.112398	0	0.0152695	0.0421373	0.0488436	0.017652	0.0153907	0.00291922	0.00380115	0.00547873	0.0475388	0.0671229	0.0295402	4.84e-20	0.0586976	0.036348	0	0.00837074	0.074266	5.45e-19	0
SEQC_NB008	0.0311293	0	8.98e-19	0	0.07963	0.0025285	0	8.9e-20	7.67e-18	5.17e-18	0.00497524	0	0	1.7e-18	0.017201	3.25e-18	2.68e-19	0.0285921	0.010802	2.24e-20	0.049022	0	0	9.35e-20	3.77e-18	0	0.00217429	0.00087739	0.0159272	6.2e-19	0.00863694	0	0.0042398	0	0.00396933	0	2.42e-18	4.2e-19	0.147279	0.00447014	4.19e-19	1.28e-18	1.85e-17	0.0213465	0.00400901	0	0.0902754	0.0025601	0
SEQC_NB009	0.157125	0.000891789	3.91e-18	0	0.0722966	0.00146385	3.36e-19	0	2.48e-18	2.19e-17	0.00119013	3.21e-18	6.54e-18	0	0.0448723	0	0	0.0291312	1.9e-05	0.00379928	0.0266693	2.11e-18	1.37e-19	0	0.0858438	5.08e-18	0.000924738	0.0192401	0.0617985	0	0.00306702	0.011716	0.0287697	0.000216027	0	2.8e-19	0.00123702	7.15e-19	0.141975	0.00616027	0.00378629	1.17e-18	0.0105241	0.0116637	0	0	0.0731551	0.00157266	1.99e-18
SEQC_NB010	0.0229139	1.46e-19	0	2.66e-19	0.0750878	0.00265158	0	1.17e-18	1.56e-18	3.29e-18	0.0115133	0	2.34e-20	1.78e-17	0.0245664	0	6.04e-21	0.0704971	0.00429819	6.91e-19	0.00485801	0	0	3.23e-19	0.0104285	0	2.02e-18	0.00169362	0.00725373	0	0	0.0037451	0.0044759	0.000224951	0.00305274	1.71e-20	0	0	0.128209	0.0176578	0	7.59e-18	0	6e-20	0.00469308	6.31e-19	0.0953081	0.00014835	6.81e-18
SEQC_NB011	0.39694	0	0.0255945	0.00472298	0.0632322	0.000939925	0.0347897	0.000258771	0.0499522	0.00942976	0.00511271	0.0128523	1.39e-20	5.36e-19	0.0979003	0.0180909	0.0633303	0	5.25e-20	0.0193863	0.0833244	0	0.00133782	0	0.0187036	8.78e-19	0.000895028	0.126648	0	3.04e-19	0.019053	0.0404452	0.0354774	0.0151058	0.0115707	0.00153017	0.00835619	1.73e-18	0.0361906	0.0648432	0.0180285	5.42e-18	0.0363442	0.0346239	0.00186207	1.03e-17	0.08462	0	0
SEQC_NB012	0.214137	0	4.57e-18	0.0138751	0.0560975	0	0.0206704	8.98e-21	5.15e-19	0.00441224	0.0002447	0.0157811	0	4.72e-18	0.0977894	0	0.0299334	0.00905249	0.013692	0.0136323	0.0370985	0.00560686	2.17e-19	0	0	0.00824351	0	0.0268726	0.0242023	0	0.00621985	0.0307174	0.0254567	0.0114428	0.0160082	7.39e-21	0.0043616	2.06e-18	0.0546651	0.0267617	0.0104285	0	0.0496362	0.0223426	0.000470022	0	0.0905295	0	1.4e-18
SEQC_NB013	0.0815523	0	0	9.67e-20	0.00347164	0	0.0157917	0	0.00158906	0.00262577	0.00172293	0.0423865	0.000428119	2.45e-18	0.0328517	0.0199142	0.031317	0.00260187	0.00087063	0.00218727	0.0917492	2.28e-19	0.00185692	3.23e-19	0.0211147	0	0.00146168	0.150939	9.37e-19	1.03e-19	0.0214043	0.0165751	0.00304065	0.0332948	0.0188597	0.00198529	0.014206	2.21e-17	0.0451117	0	0.0107873	2.97e-18	0.013246	0.0299636	0.00184292	5.61e-18	0.0786411	1.27e-19	2.34e-18
SEQC_NB014	0.419882	0.00394674	4.75e-18	1.48e-18	2.75e-18	0	0.00294575	0	0	0.0573526	0	6.37e-20	0.00130915	0	0.0991606	0.0201135	0.0288883	0.000217978	0	0.0208884	0.0913936	1.52e-19	0	1.54e-20	0.0941953	0	0	0.206242	2.95e-18	0	0.0242067	0.132314	0.122644	0.0743881	0.00355586	0.00233212	0.0180481	0	0.0462482	0.0499903	0.0144824	2.17e-19	0	0.04551	0	1.14e-17	0.0885521	2.38e-19	0
SEQC_NB015	0.0468677	9.33e-19	1.02e-17	0.022099	0.0507793	2.2e-20	0.00730834	2.12e-18	0.0223522	0.00973094	0.00474467	0.0226703	2.38e-20	2.5e-18	0.0491828	1.16e-19	0.013323	8.29e-20	0.0159372	0.00339949	0.0174006	0	1.78e-19	5.22e-21	1.5e-18	0	1.07e-19	0	0.0623784	0	0.00365317	0.00585017	1.76e-19	0.00820325	0.0226258	0.00103198	0	3.04e-19	0.0688989	4.44e-19	0	3.11e-18	2.13e-18	0.00390235	0.00143672	0	0.111978	0.00036035	1.57e-18
SEQC_NB016	0.181009	0	0	0	0.0411488	3.93e-19	0.0131788	3.69e-18	0.000992672	0	0.0127307	0.0177066	0.000750941	0	0.0316803	0.0119942	5.51e-19	0.0328375	0.0155274	0.00330623	0.0969431	2.57e-18	0	0	0.110383	1.25e-17	0.00261967	0.173849	1.5e-18	0	0.0305121	0.0101543	0.0193638	0.00804959	0.0142086	0.00160613	0.000630253	0	0.0694914	0.0197486	7.83e-19	0	0	0.0526604	0.00916228	0	0.0939703	0	0
SEQC_NB017	0.311854	0	5.39e-18	0.0678043	0.0678571	1.02e-19	0.0445432	0.00277939	0.0136725	0	0.0099778	0.0238232	0.00998169	0	0.10067	5.22e-19	0.0551315	0.0049194	0.00680518	0.020946	0.0357759	0	0	0	0	0.00021734	0	0.0339214	0	0	0.00648405	0.0433299	0.0352512	0.0149825	0.0189938	0.000968632	0.00435441	0.00862428	0.0385981	0.0240295	0.0179918	8.6e-19	0	0.0172841	7.71e-19	0.00245675	0.0891812	0	0
SEQC_NB018	0.182751	7.71e-19	0	0	0.0135954	0	0.010523	1.62e-18	2e-18	0.0283761	1.15e-18	0	5.39e-18	7.17e-18	0.0948006	1.58e-19	0.0284095	0	0.0164861	0.00954148	0.0577756	0.00738757	2.15e-19	6.51e-05	2.45e-18	0.0271341	0	0.0519494	0	0	0.00931033	0.0367879	0.0249997	0.0136442	0.0153037	3.03e-20	0.00233244	0	0.0436842	0.064269	0.0136991	1.34e-17	1.63e-18	0.0231815	1.96e-18	3.26e-19	0.117602	0.00176469	0
SEQC_NB019	0.195948	2.89e-19	0.00140638	2.35e-19	0.0266007	0	0.0291488	0	0.0100762	0	2.51e-20	0.00175734	0	1.5e-18	0.0826782	3.23e-20	0.0200357	0.00353289	0.00667478	0.00789798	0.135764	0.00688997	0.000219772	1.65e-21	0	0.000334109	0	0.0988446	0.00917856	0	0.0470991	0.039834	0.0421127	0.0137012	0.0144341	0.000259938	0.00772658	3.31e-18	0.0573682	0.0253252	0.0190617	1.34e-18	0.103556	0.064565	0	0	0.0919357	0	0
SEQC_NB020	0.354848	0.00263439	2e-19	0.17271	0.0361163	0.0235933	0.113149	0.0105011	4.23e-20	1.6e-18	6.49e-19	0.0407561	0.0179912	0	0.253628	0.00969318	0.0790397	0.00241705	0.0119827	0.0371689	0.100234	1.38e-21	0.00594592	0	0.136725	0.00997146	2.14e-19	0.250058	0.260896	1.03e-18	0.0221379	0.0559013	0.0594169	0.0238257	0.00423411	0.00146917	0.0121281	0.0388441	0.02767	0.0661666	0.049799	5.38e-19	0.0185156	0.0401625	0	0.0349728	0.0693351	0	6.92e-18
SEQC_NB021	0.379472	0	3.41e-18	0.488544	0	0.0634795	0.255943	0.0765313	0	2.87e-17	0.00558927	0.20827	0.197965	0.0155318	0.22534	0.0141486	0.132607	0.00217681	1.48e-18	0.0240772	0.100991	1.57e-18	0.00174923	0	0.0956693	5.11e-19	0	0.138661	0.131458	0	0.0252074	0.0484381	0.0432439	0.027915	0.00113925	0.00425512	0.0101625	0.173986	0.0132973	0.0531502	0.0118322	1.54e-18	2.34e-18	0.0435602	0	0.0918769	0.0645505	0	2.28e-18
SEQC_NB022	0.329134	0.00220645	2.82e-19	8.03e-20	0.0407804	0.000940999	0.0168882	0	0.00208761	0.0153783	7.01e-21	0.00532726	1.04e-19	3.85e-19	0.129811	0.0304584	0.0320006	0.00642566	0.0015647	0.0193852	0.0526646	0.00513681	0.000946567	0	0.0708554	0.00973565	3.48e-19	0.0995743	0.0240518	2.06e-19	0.0128688	0.0395548	0.0331443	0.0137579	0.00926885	0.0013971	0.0133427	4.72e-18	0.0603838	0.0537276	0.0181671	1.3e-19	0.0325916	0.0271774	0.00272691	0	0.0924035	0	2.17e-19
SEQC_NB023	0.273622	0.000764579	0	0.0778496	0.0392519	0	0.0399615	7.75e-19	0.00239279	4.59e-18	0	0.0275872	0.000289118	1.47e-18	0.133994	0.0083318	0.0820428	0.000987934	0	0.0151764	0.0619493	0.00455729	0.000555138	0	0.0458994	3.9e-19	0.00089556	0.0664102	0.0258295	0	0.0124554	0.0127326	0.0117614	0.00810916	0.0106697	0.000406807	0.00800407	0.00824857	0.0415306	0.0449384	0	4.26e-19	0.0324442	0.0273822	0.00440915	0.00875612	0.100493	0	6.68e-18
SEQC_NB024	0.294871	0.0473631	0.00165848	0	1.16e-19	0	0.00287581	0	0.00136739	3.12e-19	0	0	5.92e-18	4.06e-18	0.14657	0.0380024	0.00965427	0	0	0.013282	0.0893433	0.00834001	0.00662033	2e-20	0.137939	0.00514443	0	0.205904	0.0651006	0	0.0224158	0.0365062	0.0324273	0.0307521	0	0	0.0153766	0	0.0316473	0.0736452	0.0308511	0	0	0.0333337	0	0	0.0777081	0.00305888	3.78e-18
SEQC_NB025	0.156994	0	0	0	0	0	0.00989352	3.75e-20	0.00834559	0	2.2e-18	0	0	2.27e-18	0.100661	0.0375906	0.0398339	0.0140314	7.71e-19	0.00601701	0.0770301	0.00241331	0	2.25e-21	0.0455812	0	0	0.105952	0.0504256	0	0.0196201	0.0551288	0.0257914	0.0353254	0.00282858	0.00139129	2.19e-19	4.2e-18	0.0131294	0.0477191	0	0	1.35e-18	0.0270846	0	0	0.122282	3.76e-19	0
SEQC_NB026	0.438183	0.00675558	0.0164063	0.26172	0.0373223	0.0339446	0.121455	0.0246689	0.0421403	6.75e-18	0.00380618	0.0155088	0.0132124	0	0.187436	0.0126241	0.053723	0.0073019	3.26e-19	0.0327164	0.131424	0	0.0085621	0	0.195542	0	0.00239558	0.35035	0.173864	0	0.0463	0.0492351	0.0447784	0.0585359	7.89e-20	0.00148846	0.0123926	0.10729	0.025315	0.0642182	0.0311276	6.17e-19	0.00104624	0.0641573	1.51e-18	0.0669289	0.0684093	9.97e-20	0
SEQC_NB027	0.423043	0.00184068	4.66e-19	0.0331481	0.0406768	1.01e-20	0.0744579	1.01e-19	0.00348569	1.84e-21	0.00244831	0.0234754	0.0251447	4.06e-19	0.260914	0.0308375	0.0557139	0.00711711	0.00451113	0.0313697	0.0786435	0.00880142	1.44e-21	0	0.0722727	0.000325399	0	0.22732	0.0531621	5.48e-19	0.0147369	0.0647677	0.0823755	0.0190611	0.00951118	0.000638986	0.0172058	0	0.033391	0.0397662	0.0382042	0	0.00685236	0.040614	0	0	0.078197	0	0
SEQC_NB028	0.205248	1.82e-19	4.17e-18	0.0284954	0.0283317	0	0.0246116	0	0.0118789	1.56e-18	0.0099405	0.033896	0.00885689	8.22e-18	0.033275	0.0110779	0.0247694	0.0078046	0.00918037	0.00903497	0.0108289	0.00206629	0	0	0.00730341	0	0.00030131	0.0341107	0	8.44e-19	0.000305705	0.0056669	0.00798733	0.00755965	0.014577	0	0.00600524	0.00794768	0.0425176	0.0279521	0	1.09e-18	3.42e-18	0.00161528	0	0	0.10947	2.9e-20	0
SEQC_NB029	0.304689	0	1.03e-18	2.63e-19	8.03e-19	0	0.0041892	0	0.0289366	0.00636116	0.00521095	4.24e-22	0	4.73e-18	0.127919	0	0.0417029	0.0182587	0.00268758	0.0183462	0.058363	0.00945067	0.000251918	0	1.23e-17	0.00840506	1.66e-18	0.0771911	9.38e-18	3.28e-19	0.00914849	0.0586239	0.0448565	0.022689	0.00813602	0.000581073	0.00454739	0	0.0478141	0.0426117	0.0189641	2.75e-18	0.0845853	0.0324926	0.00178885	8.52e-18	0.105019	0	2.75e-18
SEQC_NB030	0.320322	3.26e-21	0	2.06e-19	0.0313952	0.006434	0.0316146	0.00708074	0.00170234	0.00280035	0.00348331	0.0301997	0.0185785	7.15e-19	0.1719	0.0148555	0.026377	0.00831166	0.00175592	0.0363108	0.00444646	0.00334428	0.000110196	0	0.0272195	0.00691052	4.16e-19	0.0327729	0.00193236	0	5.95e-20	0.0293041	0.0228444	0.0130324	0.00595535	1.49e-20	0.013151	1.86e-18	0.0475708	0.0357291	0.0114412	0	0.0108697	0.000155666	4.71e-19	1.42e-18	0.0995313	0	0
SEQC_NB031	0.126074	4.17e-21	0	1.01e-18	1e-18	1.36e-18	0.0142693	1.2e-17	0.0232701	2.34e-19	5.71e-20	0	4.57e-18	0	0.0866455	0.0241689	0.0409953	0.00119541	0.0130895	0.00558651	0.041343	0.0081619	0	1.38e-20	0.0844417	0.0186329	0	0.0743503	0.067513	1.06e-19	0.00357572	0.0326232	0.0491468	0.00172892	0.00676584	2.11e-20	0.0129126	0	0.0307604	0.055067	0.0152788	2.09e-19	0	0.0197756	0.0019182	0	0.0998446	0	1.35e-18
SEQC_NB032	0.39514	0.00214563	6.37e-18	0.280369	0.0190403	0.0213106	0.144888	0.0298987	0.00530747	1.48e-17	0.00130893	0.0712711	0.0773661	1.24e-19	0.196903	0.017015	0.113336	0.00182219	3.99e-20	0.020927	0.0755137	0.00119502	0.00193167	1.4e-20	0.14932	0.00186758	0.000122876	0.169126	0.0171489	0	0.0149984	0.0320715	0.0287428	0.0210838	0.00493255	0.00133627	0.0147244	0.0942424	0.0212506	0.0618758	0.0227039	0	0.00582883	0.0316053	0	0.0537037	0.0824026	0	0
SEQC_NB033	0.155131	0.000608873	0.00376959	2.03e-18	0.0563176	0	1.08e-19	4.83e-19	7.33e-19	0	1.41e-19	0	0	0	0.0294308	0.01695	0.0278693	0.0201485	0.00617712	0.00315507	0.0123094	4.16e-19	0	1.21e-19	0.00290006	0	0.000663544	0.0565737	0	2.6e-19	0	0.0221443	0.0184353	0.0229847	0.0154078	2.83e-20	0.00814361	0	0.058215	0.0288971	8.88e-20	0	0	0.00242674	0.000823812	4.54e-18	0.104619	0.000699729	0
SEQC_NB034	0.131306	0.0065301	0	1.24e-18	0.0168136	5.33e-19	0.00317707	0	0.0279467	4.47e-18	0	0	3.32e-18	1.14e-17	0.0611637	0.0155768	0.0199952	0.0165667	0.0107899	0.000397276	0.0713322	0.00342469	4.38e-22	0	0.0678057	0.00113108	7.38e-21	0.14751	0.0187478	7.03e-20	0.0166263	0.0202107	0.0222042	0.00873921	0.00919915	1.05e-19	0.0102354	0	0.0402793	0.0308998	0.00162171	0	0.0323273	0.033587	0.00409929	0	0.111779	0.000638198	0
SEQC_NB035	0.400317	1.43e-19	0	0.142195	0.0644254	0.0092313	0.109341	0.00914765	2.19e-19	0	0.00674666	0.0567391	0.0613226	9.91e-19	0.189478	0.0195623	0.0379814	0.00374296	1.85e-19	0.0172378	0.140403	9.31e-19	1.66e-19	0	0.0496842	0	1.13e-19	0.23597	0.0118242	0	0.0431335	0.0190498	0.026604	0.0148821	0.0123659	0.00161612	0.00555097	0.0285009	0.035728	0.0379278	0.0280718	2.05e-19	0	0.0641481	6.76e-19	0.0390525	0.0784532	0	0
SEQC_NB036	0.41754	0.0148494	0	0	0.0356853	0.00974021	0.0122134	0	0.0064112	0.0484726	0	0	0.00566042	0	0.197317	0.0499523	0.00285597	0.000954136	0	0.0219478	0.0767096	0.000765562	0.00754259	8.8e-20	0.264062	1.62e-18	0	0.236735	0.0283517	0	0.013622	0.0527717	0.0615858	0.0275818	0.00806354	0.00166512	0.039873	4.74e-18	0.0238408	0.0676969	0.0566907	2.92e-19	0	0.0259968	5.54e-19	0	0.0644427	0	0
SEQC_NB037	0.279058	1.85e-19	0.00427711	0.000654348	0.0231596	8.54e-21	0.0190771	1.86e-19	0.0233687	1.73e-19	0.0038271	0.00626149	0	6.52e-19	0.087338	0.0282869	0.0447105	0.00244925	0.00785097	0.0131141	0.031058	0.00551031	0	4.94e-20	0.0434561	0.0105897	0.000460858	0.101311	1.46e-18	3.28e-19	0.00370853	0.0338862	0.0322146	0.00724352	0.00912402	0.000741931	0.00976066	2.67e-18	0.0488879	0.0562056	0.0149793	2.72e-19	0.0506766	0.0105994	0.00303147	7.09e-19	0.108337	1.77e-20	9.59e-19
SEQC_NB038	0.292326	8.81e-20	0	0.0886797	0.0289762	0.000685554	0.0646943	4.1e-20	0.016363	0	0.00929026	0.0309855	0.0187118	7.34e-20	0.103074	0	0.0656828	0.00150018	0.00883173	0.0179961	0.129927	0.0058647	3.51e-20	0.000636876	0.0251361	0.0212546	0.000642877	0.169965	0.0507678	0	0.0356576	0.0507158	0.0580455	0.0196138	0.0200657	0.000967937	0.00397195	0.000488894	0.0657239	0.0347576	0.0283244	4.77e-19	0.0419613	0.0688714	0	0.0100664	0.0758762	3.34e-19	0
SEQC_NB039	0.193518	3.52e-19	1.58e-19	0	0.020467	0	0.000449329	7.98e-19	0.00903975	7.94e-19	0.00328018	0.00719727	1.7e-18	0	0.0541491	0	0.0160248	0.0113649	0.00492471	0.00401082	0.0887128	0	0.00211046	0	0	0.00554143	4.7e-22	0.158101	0	5.01e-19	0.0167369	0.00588388	0.0147815	0.00658082	0.0142682	7.15e-21	0.0119548	4.16e-18	0.0583058	0.0225473	0.00335036	0	0.074636	0.0434012	0.00816036	0	0.0891145	0.000890421	8.4e-18
SEQC_NB040	0.289661	0.03046	0	0.18673	2.32e-18	0	0.173588	0.0164757	0.0135092	0	0.0124472	0.109902	0.0705439	0	0.202952	0.0395738	0.0548682	0.00868739	1.09e-20	0.0234474	0.0736073	0.0011589	0.00738044	3.89e-21	0.154945	6.79e-19	1.69e-18	0.324998	0.226576	1.79e-19	0.0137807	0.0224816	0.0349929	0.0172584	1.61e-18	0.000485724	0.0306431	0.0668903	0.030785	0.0404682	0.000135885	5.28e-19	0	0.0329802	0	0.0388833	0.0716918	7.13e-20	3.96e-18
SEQC_NB041	0.283133	3.22e-23	1.69e-19	0.0110154	0.0662544	0	0.0188935	0	0.0130916	3.4e-21	2.83e-19	0.00745222	0	6.68e-18	0.0198634	0.015636	0.0275035	0.0031743	0.00682353	0.0110943	0.018464	0.00139915	0.000311036	0	0.0171249	0	0	0.142248	0	0	0.00278675	0.00500352	0.0157372	0.00888352	0.0081618	1.88e-19	0.0160807	0	0.0385256	0.0202882	0	5.74e-19	0.0141979	0.00992975	0.00326232	0.00429405	0.102162	0	0
SEQC_NB042	0.361656	0.00910643	6.36e-18	0	0	0	0.00059892	1.93e-18	3.77e-18	0.0766548	2.03e-18	0	0	0	0.159113	0.0450121	0.00936599	1.54e-19	0	0.0219272	0.100465	4.58e-19	0.00132366	1.89e-20	0.0868879	5.5e-18	3.26e-19	0.202174	0.0341242	6.52e-19	0.0204478	0.0780053	0.0705491	0.0391275	0.00223437	0.00267689	0.0319672	1.37e-18	0.0216331	0.0566834	0.0392607	0	0	0.036027	0	9.27e-18	0.0953623	0	0
SEQC_NB043	0.322445	7.95e-20	1.13e-18	0.00850923	0.0682779	0	0.0374979	0.00290704	0.00478926	0	0.00931188	0.041079	0.0421372	0	0.0346609	0	0.0128738	0.00354239	0.0062393	0.0148781	0.0304725	0	0	2.78e-19	1.41e-18	0	0	0.0474967	0	0	0.00512604	0.0477186	0.035166	0.0272048	0.0183791	0.000752805	0.00961182	1.18e-18	0.0305516	0.0170261	0.00200712	1.18e-17	0.00873786	0.0101554	1.16e-18	1.87e-18	0.0963287	1.04e-18	2.55e-18
SEQC_NB044	0.0798467	7.29e-20	0	7.97e-19	0.0446524	0	0.0288067	0	0.0201075	1.03e-17	1.41e-18	0	0	0	0.0045573	0.00143035	0.0022136	1.61e-22	0.000449119	0.000520399	0.145481	0.00442332	0	6.75e-19	6.84e-18	0	0.00196732	0.154226	0	0	0.0466964	0.00324725	0.0108325	0.0112398	0.00327597	0.000566402	0.00555944	0	0.0438627	0.0455017	9.8e-19	6.2e-19	0	0.0650269	0.00244857	8.14e-19	0.104278	0.000999335	0
SEQC_NB045	0.315758	1.19e-20	2.91e-18	0.145197	0.0725822	0.0177391	0.0678245	0.0271347	0.0445989	5.17e-19	0.0122312	0.081843	0.0619875	0	0.0925608	0	0.0562364	0.00495145	0.00105834	0.0204378	0.0132421	0.00197876	0	0	0.0175133	0	0.00122104	0.0264876	0.0480689	0	0.00189815	0.0195036	0.0222835	0.0067996	0.014405	0	0.00559541	0.0287304	0.0403498	0.0172791	0.00910227	5.25e-19	3.94e-19	0.0058644	0.00339361	0.0271716	0.0999721	6.16e-20	2.17e-19
SEQC_NB046	0.36727	0	7.47e-18	0.261069	0.0484015	0.00713858	0.115892	0.0166545	0.00654509	3.01e-18	0.00808087	0.0559333	0.0523746	0	0.0943202	0.0347662	0.0654039	0.00886356	0.000359972	0.0157432	0.0753441	0.00418159	0	7.19e-21	0.0822293	1.3e-18	0.00306594	0.15029	0.000964897	0	0.0132314	0.0214063	0.0297728	0.00968086	0.0189517	0.00231954	0.000186736	0.0760135	0.0258458	0.0358121	0.0143092	0	0	0.0295817	0.0031216	0.0476084	0.0790313	0	0
SEQC_NB047	0.226319	7.82e-20	3.8e-18	0.0079138	0.00221752	0	0.02255	0.00667476	0.0249539	0.0107276	0.00671798	0.0147498	0	0	0.175097	5.78e-19	0.0652819	0.000954889	0.0173567	0.0377092	0.0429376	0.00468462	0.000408617	0	1.61e-20	0.0390117	0	0.0338181	0.287188	8.43e-20	0.00729065	0.0706089	0.046569	0.0205823	0.0266716	0.000178922	0.00712922	3.05e-18	0.0312211	0.0354014	0.0320449	2.47e-19	0.075354	0.0316064	0.000200659	0	0.115542	2.69e-19	8.14e-18
SEQC_NB048	0.128704	0	0	1.31e-19	4.7e-19	2.68e-20	3.65e-18	0	7.14e-19	0.0257866	6.31e-18	0	0	1.34e-18	0.190635	0.00881016	0.00419365	0.000805649	0	0.0193514	0.0617286	0	0.0222255	2.02e-19	0	0	3.69e-21	0.0993676	0.420813	2.56e-20	0.0084412	0.151563	0.0936204	0.0547772	0.00262504	0	0.055023	0	0.032445	0.0470914	0.167258	0	0	0.043875	0	1.63e-18	0.0729365	0.00621071	6.31e-18
SEQC_NB049	0.400347	0.00791193	0	0.0206046	7.75e-19	1.89e-19	0.0195479	0	0.0152388	0	2.61e-19	0	3.26e-18	2.98e-18	0.166801	0.060562	0.0587059	0.00102474	0.00252149	0.0229436	0.108296	0.00510658	0.00319947	0	0.181015	0.00455319	0.0011522	0.178724	0.0979159	0	0.0321318	0.0446912	0.0467438	0.0276124	0	0.000694746	0.0153129	0	0.0147234	0.0537459	0.0424956	0	0	0.0514471	0.00338122	7.33e-18	0.07814	5.66e-20	9.5e-18
SEQC_NB050	0.337715	0.0270132	0	0.0604745	0	0	0.0525022	0	0.0115837	0.0211322	0	0.0112475	0.00517131	4.57e-19	0.259314	0.0415669	0.0630563	0.00482422	0.00788484	0.0301486	0.150326	0.00269162	0.00406258	2.5e-20	0.195283	0	0.00130245	0.32198	0.139349	0	0.0421253	0.0400408	0.0501861	0.0321472	0.0167627	0.00172836	0.0207029	1.71e-18	0.0432323	0.0628206	0.0271651	2.69e-19	8.99e-19	0.0671544	0	0.00653498	0.0652185	0	0
SEQC_NB051	0.238733	0.00540206	0.00433132	0	0.0313931	4.73e-19	0.0280941	0	0.00881641	0	0	0.00430528	0	0	0.0696928	0.0109714	0.00643922	0.00226449	0.0157745	0.00713413	0.153437	0.00330254	0	0.000823044	0.0175211	0.00243557	0	0.279992	0.00497958	1.58e-20	0.0626211	0.00911661	0.0176074	0.00164312	0.011572	0.00113696	0.00711066	0	0.0451279	0.0370581	0.00118822	1.2e-18	0.0419746	0.0798998	0.00269932	1.65e-18	0.0906129	0.00195764	5.21e-18
SEQC_NB052	0.22327	0	5.02e-18	1.01e-18	0.0493672	3.4e-19	0.000169618	0	0.0280385	1.57e-18	1.4e-19	5.17e-19	1.93e-17	3.8e-17	0.0289754	0.0291067	0.0122963	0.00629529	0.000438941	0.00967363	0.0478388	0.0109271	0.000847676	2.96e-19	0.0598603	2.37e-18	0.00110985	0.142668	0	0	0.00895739	0.00239469	0.0138354	0.00522487	0.00211113	0	0.00494179	2.59e-18	0.0362922	0.0342616	6.58e-20	0	0	0.0220418	0.000970236	2.15e-18	0.115681	0.00214362	4.28e-19
SEQC_NB053	0	0.00282164	0.0175651	0	0.127385	0	0	0	0.00290401	0	0.00509992	4.35e-19	3.52e-18	0	0.0106852	0	1.59e-18	0.00168416	0.0174644	1.05e-19	0.0195932	6.53e-20	0	1.14e-18	0.00361136	0	0.00127871	0.0271461	3.65e-21	0	0.00602778	2.51e-18	0	2.89e-19	0.0153758	0	0.00664107	0	0.0780118	0.0295452	1.24e-17	0	0.0665654	0.00666021	0.00355458	0	0.0961856	0	0
SEQC_NB054	0.307643	0.00411025	2.62e-18	0.0380622	0.00699605	4.2e-22	0.0591908	0.0049049	0.00134407	0.00115924	0.0018423	0.0240231	0.0285668	1.48e-18	0.17662	0.00148449	0.0779369	0.0012924	0.00576744	0.0232664	0.0499479	0.00305833	0.00042136	0	0.0161491	0.0202184	0	0.0653094	0.0492687	9.66e-19	0.00504355	0.0262067	0.0257832	0.00692236	0.0109017	2.2e-20	0.0129163	0	0.0220949	0.0329685	0.0187429	0	0.00947939	0.0235391	0.00464497	0	0.100997	1.92e-19	4.7e-18
SEQC_NB055	0.265772	5.16e-20	0.00754486	0	0.0638082	4.4e-20	0.0317662	1.86e-19	0.0186589	0.0151038	0.0072632	0.0166555	0.00551507	1.21e-19	0.0496656	0.0137066	0.000912234	0.00578923	0.00952479	0.0105975	0.0373591	9.12e-19	0.000361081	0	0.039605	1.59e-18	6.66e-20	0.0863427	0	0	0.00903487	0.00934142	0.0101461	0.0108891	0.00571177	7.49e-21	0.0166852	0	0.0536762	0.0521533	3.19e-19	0	0.0474674	0.0152811	0	3.39e-18	0.0986946	3.49e-19	5.68e-18
SEQC_NB056	0.257799	0	0	1.63e-18	0.0527523	0	0.0372596	0	0.0070728	0	0.00483862	0.0178833	2.25e-20	4.43e-19	0.103649	0.00161722	0.00637361	0.00565213	0.00829366	0.0117957	0.11201	0.00121759	0	0	1.19e-18	0	0.000973413	0.150467	0	0	0.0312172	0.000293166	0.00860566	0.00211835	0.0102223	0.00181118	0.00561963	0	0.0457281	0.0300781	0.00012669	5.68e-19	0	0.051098	0.000138006	3.14e-19	0.0937573	0.00119152	5.33e-19
SEQC_NB057	0.240769	1.53e-19	0	0.00104477	0.0682437	2.86e-19	0.0609623	8.28e-19	0	4.73e-18	0.0240465	0.0599103	0.0227796	0	0.0992947	4.84e-19	0.0215824	0.0076925	0	0.0139447	0.0761204	3.91e-18	0	3.61e-19	0.0152191	2.32e-18	0.000522034	0.131431	0	0	0.0211135	0.00045881	0.00577835	0.00890829	0.00883972	0.00202947	0.00777506	3.9e-19	0.0574444	0.0335842	1.57e-18	4.44e-18	0.0867876	0.0321365	0	0	0.0780893	6.43e-20	0
SEQC_NB058	0.227728	0	0	0.00306347	0.00680231	0.000148455	0.00133373	0	1.18e-19	0.0361559	9.35e-19	0	2.83e-18	0	0.0400644	0	0.0504167	0.00201858	0.00199859	0.00699842	0.0872827	5.63e-19	0.00218827	0	5.37e-18	0.0036463	0	0.0561128	0	0	0.0251789	0.0125407	0.0189553	0.0132734	0.0137231	0.00133486	0.0163395	1.5e-18	0.058479	0.0274289	0.00796391	0	0.0578075	0.0405594	1.06e-19	0	0.0940134	0.000220299	7.54e-18
SEQC_NB059	0.296725	0.00152769	1.78e-18	0.0946251	0.0611626	0	0.0395438	1.85e-19	7.39e-20	0	0.00933609	0.0201335	1.36e-20	7.63e-19	0.0951966	0.00654085	0.0454191	0.0036708	0.00480258	0.0170089	0.0888759	7.15e-05	5.2e-22	0	0.0158161	0	0.000579782	0.117455	0.00113529	0	0.0232401	0.00958133	0.012712	0.00901781	0.0115367	0.00171522	0.00755512	0.0218966	0.0377813	0.0283703	0.0024852	3.57e-19	0.0103019	0.0398649	1.45e-19	0.0156313	0.0868934	5.73e-19	0
SEQC_NB060	0.319512	0	0	0.013949	0.0589095	0	0.0314314	0	0.0221927	9.53e-19	0.00131753	0.0314412	0.00686461	1.51e-18	0.126398	0.0338811	0.0220045	0	0.00229727	0.018766	0.0493879	0.00963819	0	0	0.0930425	0	0.00203779	0.190704	0.0332239	2.67e-20	0.0117404	0.0339824	0.0422361	0.0196677	0.0147076	9.41e-05	0.00384779	0	0.0217105	0.0492191	0.0138952	0	0	0.024816	0.000950533	1.94e-19	0.0958314	0	2.6e-18
SEQC_NB061	0.338585	0	8.82e-18	0.0486286	0.0923267	0.00514377	0.025597	0.0102291	6.12e-19	0	0.00363993	0.00950195	0.0104607	1.44e-18	0.0605965	2.06e-19	0.0361185	0.00479258	0.0106314	0.016198	0.012253	6.63e-19	0	2.23e-22	0.00505113	0.00187537	5.49e-20	0.0166171	3.95e-18	2.08e-19	2.56e-20	0.0501174	0.0410408	0.00698854	0.0110582	0	0.00496017	0	0.0515269	0.0354849	0.00157395	0	0.0616651	0.00538261	1.46e-20	0	0.097131	0	9.72e-18
SEQC_NB062	0.395931	0.00505402	1.95e-18	0.0870262	0.0154644	0.0331367	0.190944	0.0280214	0	0	0.00582794	0.154082	0.10107	2.59e-18	0.21033	0.0326223	0.0586561	0.00608252	1.71e-19	0.0180999	0.173751	0.0047807	0.00136044	0	0.0948569	0.000722132	0.00279944	0.400682	0.0115141	0	0.068936	0.0309525	0.0309212	0.0177673	0	0.00220395	0.00136624	0	0.0220467	0.0480402	0.0321609	6.51e-19	0	0.0901194	0	0.0162117	0.0528501	0.00090413	0
SEQC_NB063	0.133857	2.08e-20	0.01886	3.04e-20	0.0244611	0	0.0341401	0	0.0162491	9.16e-19	0.00843667	0.0105794	0	6.62e-19	0.0313501	0.0226434	0.0293363	0.00397441	0.0133958	0.00528444	0.100856	0.00698596	0	0	0.0274334	0.0117954	0.000860927	0.125128	0	0	0.0245176	0.0247712	0.0243991	0.00467797	0.0095751	0.00139778	0.00319529	1.46e-19	0.0382931	0.054039	0.0131601	2.33e-19	0	0.0477898	0.00251238	0	0.10364	8.73e-21	3.67e-18
SEQC_NB064	0.212913	1.67e-19	0.00362074	1.02e-18	0.0430816	8.59e-22	0.0272616	0	0.0139501	0	0.00859533	0.00514119	6.55e-19	0	0.0438391	0	0.00189883	0.000986825	0.00898753	0.00972381	0.00898292	0.00548997	0	0	0.00737184	0.00197219	0.00148022	0.140758	0	2.59e-19	1.3e-06	4.92e-05	0.00496854	0.0131408	0.0073476	0	0.00820328	0	0.0556985	0.0298489	0	0	0.0210574	0.00082737	0	1.13e-18	0.110406	0	7.69e-19
SEQC_NB065	0.413441	0.00191436	0.000420894	0.239392	1.22e-18	0.0348672	0.177909	0.0582426	0	0	0.0020161	0.0794173	0.0706472	0.00540181	0.209577	0.0219717	0.0871161	0.0062105	0.00387542	0.029817	0.028281	5.37e-20	0.00130532	0	0.0929013	0.0133009	6.96e-19	0.0497974	0.0766133	0	0	0.0498221	0.0699949	0.0140867	0.0111786	0.000588585	0.022961	0.0746481	0.0293171	0.0483807	0.0613895	0.00102538	0.000113872	0.0123122	9.54e-19	0.0304927	0.0735534	0	0
SEQC_NB066	0.164912	0	3.81e-19	0.0254613	0.088548	0	0.0285265	0.00617858	0	0	0.00602313	0.025247	0.00834401	0	0.0221136	0	0.0288796	0.0111797	0.00485579	0.00688823	0.0278569	3.57e-18	4.57e-19	0	8.67e-19	8.45e-19	2.08e-05	0.0109446	4.95e-18	0	0.00487047	0.00922043	0.00581922	0.00906208	0.0176504	0.000186958	0	0.00184657	0.0604097	0.0145728	4.37e-18	0	5e-18	0.0129367	0.00153058	0.00193401	0.0998484	0	0
SEQC_NB067	0.243662	2.52e-18	0	2.13e-19	0.0625589	0	0.0123788	4.47e-19	0	0.012623	2.23e-19	0	0	9.3e-18	0.0769522	1.85e-18	0.0178486	0.0125195	0.00385094	0.0141667	0.0451654	0	9.71e-19	2.15e-19	4.52e-18	3.98e-18	2.28e-20	0.047009	5.44e-18	4.18e-19	0.00817322	0.0330207	0.0234723	0.0179515	0.0153364	0	0	0	0.0590815	0.0219088	0	1.01e-18	0	0.0171224	6e-20	5.1e-20	0.102341	0.00172169	0
SEQC_NB068	0.307601	0	0.00309626	2.88e-19	0.0119131	6.28e-21	0.0107395	2.07e-18	0.00699959	0.0209659	0	0	0	0	0.125895	0.0363252	0.00569057	0.0167585	0.00361327	0.0150488	0.0863848	0.00224964	0	1.42e-20	0.0703585	0	0.000621385	0.143934	0.00392075	0	0.0167491	0.134355	0.0739057	0.0858329	0.0140726	0.000132769	0.0105558	0	0.024833	0.0594896	0.0276873	0	0	0.0349865	1.72e-18	0	0.081503	0.00255227	3.57e-21
SEQC_NB069	0.08215	0	0.0296898	0.0436841	0.0785967	0	0	0	8.6e-19	7.2e-18	1.05e-21	8.55e-19	0	0	0.00582296	0.00517378	0	0.0421754	0	0.0012872	0.0612283	0.00098761	3.84e-19	0	0.107268	4.91e-18	0.00242751	0.114157	0.0183142	3.4e-20	0.0183046	2.38e-18	2.08e-19	0.0328454	0.00747	0	2.84e-19	0.0275807	0.0553675	0.0190206	0	4.26e-18	0	0.0214313	0.00496807	4.11e-19	0.0908888	0.000337952	1.03e-19
SEQC_NB070	0.373638	0	0	0.1759	0	0.0191221	0.145602	0.0206006	0.00559383	9.5e-18	0.0171129	0.114979	0.0890441	0	0.158838	0.0587773	0.0668783	0.00955796	0	0.0187327	0.11945	0	0.00206724	0	0.160838	0.00988351	0	0.320388	0.0216641	3.28e-20	0.0383962	0.0412928	0.0370115	0.0174633	3.91e-19	0.00322573	0.0104529	0.0588265	0.0376829	0.0607755	0.00655066	7.84e-19	0	0.0504606	2.27e-19	0.0355732	0.0744706	0	0
SEQC_NB071	0.152114	0.00434022	1.25e-18	0	0.0286784	3.3e-21	0	0	0.0261219	1.25e-18	2.89e-21	0.0112148	5.99e-18	0	0.0606602	0.0217628	0	0.00393201	0.00927721	0.00494329	0.0862822	5.76e-05	0.000978834	0	0.0877947	0.00885284	0.00143165	0.18227	0	0	0.023143	0.010681	0.0132979	0.000256916	0.00878705	0.000955605	0.00818339	2.55e-19	0.0282299	0.0459054	0.00162983	7.71e-18	0.0388402	0.0392022	0.00900916	0	0.0950405	0.00222935	0
SEQC_NB072	0.162455	0	0	7.38e-21	0.0980524	0	0.0223865	2.71e-19	0.00586824	1.64e-18	0.00424808	0.00790826	9.52e-19	0	0.0408417	0	0.0148925	0.00258896	0.010583	0.00800128	0.0622459	0	0	8.26e-21	0	0	0.0006222	0.0480789	6.49e-18	1.05e-19	0.0186814	0.00337347	0.00507582	0.00558065	0.0119215	0.00243252	0.00438249	6.39e-19	0.0532989	0.0476946	4e-18	0	0.0211991	0.0291903	1.54e-20	0	0.097079	0	3.27e-19
SEQC_NB073	0.299784	9.7e-20	0	0	0.057891	5.32e-19	0.024113	8.42e-19	0.00226595	0	0.00897202	0.00851778	4.26e-19	0	0.0685742	0.00251446	0.0165857	0.0118256	0.000645969	0.0130488	0.0460144	3.64e-18	1.59e-19	0	0.0157825	0	0.00199788	0.0973747	0	0	0.00698162	0.0143291	0.0350874	0.00598152	0.0126843	0.000338849	0.00993724	0	0.0608195	0.0302993	0.00288808	3.88e-18	0.0358545	0.0166188	0.000338989	0	0.094118	0	4.28e-18
SEQC_NB074	0.113832	0	0.0490158	4.63e-19	0.0198756	0.00754523	0.0115123	2.44e-19	3.36e-18	6.91e-19	0.00182551	0.00202368	6.71e-19	2.76e-19	0.0460316	0.000154491	0.00206369	0.024548	3.84e-19	9.01e-05	0.125964	0	0.00152528	0	0.0200737	1.61e-19	0.00127413	0.0541293	0	0	0.0297464	0.0180202	0.0239082	0.0135873	0.00566475	0.00234735	0	0	0.0553465	0.0700583	0.0198516	3.72e-18	0	0.045778	0.00810535	2.52e-18	0.0572112	1.44e-19	0
SEQC_NB075	0.197041	3e-21	3.49e-18	0.0615996	0.0490679	0.00298684	0.0134127	0.00146356	3.1e-18	0	0.00517286	0.0136815	0.0037785	0	0.0637718	0	0.0365657	0.0176281	0.00495491	0.0127962	0.0310389	5.18e-20	1.31e-19	0	0	0	0	0.0238779	2.33e-18	0	0.00302117	0.016612	0.00990581	0.00567586	0.0200792	3.39e-22	0.00635538	0.00432936	0.0561261	0.0401539	0.00369728	0	0.0161313	0.0155255	0.00523242	0.00836713	0.0952899	4.01e-19	0
SEQC_NB076	0.0814165	1.96e-19	0	0	0.0103291	1.45e-19	0.012563	3.63e-18	0.0136782	7.22e-18	0.00350003	0	1.5e-18	0	0.046504	0	0.0183942	0.0105588	0.014325	0.00275083	0.0448872	0.00555939	3.77e-19	0	2.17e-18	0.00856907	0.000351915	0.0969939	0.0189829	7.76e-19	0.00595012	0.0445082	0.0169923	0.0318655	0.0165653	8.6e-05	0.00449727	5.78e-18	0.0420076	0.0246851	0	4.93e-18	9.95e-18	0.016944	0.00153689	0	0.105305	0.00120071	0
SEQC_NB077	0.285758	0	0	0	0.0411305	1.98e-19	0.0129982	4.01e-18	0.00547262	0	0.00916367	0.0262247	0.00732774	9.94e-19	0.0575267	0.0370722	1.24e-19	0.00783869	0.00530822	0.0112583	0.0914825	0.000138355	1.59e-20	0	0.0534716	0	0.00259914	0.218444	0	0	0.0209812	0.0203503	0.0339944	0.00523382	0.0143614	0.00121131	0.00281534	0	0.0417554	0.0249257	0.0106016	7.24e-19	0	0.0340529	0.0261986	2.88e-18	0.0855629	0.00230001	3.46e-18
SEQC_NB078	0.304057	6e-19	0	0.00714764	0.0258784	0	0.0278746	0.0125645	0.00146335	0.00690396	0.00741701	0.0390187	0.0160428	0	0.0769473	0	0.0259729	0.00917697	0.00550744	0.0170516	0.0337952	0.00207127	3.24e-19	0	0	1.46e-19	0	0.0684405	0	2.45e-19	0.00508771	0.0240679	0.0247415	0.00719931	0.0236042	0.000800764	9.94e-20	4.84e-19	0.0526368	0.0119976	0.00993005	3.61e-18	0	0.015489	0.000951218	0	0.101563	0.000114229	5.13e-18
SEQC_NB079	0.301515	0.00100585	0	1.81e-19	0.0601478	0	0.00562236	0	0.035978	0	5.23e-20	0	1.85e-18	7.74e-18	0.101469	0.00447538	0.0366316	0.00357299	0.00940813	0.0153713	0.0328376	0.00320704	0	2.05e-20	0.0291425	0.00587553	7.77e-19	0.0880345	0.016641	1.26e-19	0.00493181	0.0201927	0.0141132	0.0182539	0.0136527	0	0.0115636	3.13e-18	0.0554076	0.0402405	0.00750657	0	0.109581	0.0119484	0	0	0.136878	0	0
SEQC_NB080	0.0276681	0.000783957	2.7e-18	0	0.0825815	2.78e-20	1.66e-18	8.69e-18	6.45e-18	1.6e-17	8.42e-20	0	0	3.88e-18	0.0379682	6.22e-18	0	0.0270463	0	1.55e-18	0.0772831	0	0	0	0.00496915	0	0.00174475	0.110257	0.000494559	0	0.0177451	0	0.0018158	0.000776916	0.00263648	0.00100456	0.00288598	0	0.128142	0.00443401	0	7.41e-18	0.106436	0.0311098	0.0021811	0	0.0840845	3.64e-19	1.99e-18
SEQC_NB081	0.107381	0	0	3.61e-18	0.00898794	0.00630367	0.00281989	7.16e-19	0	2.44e-18	0.00415911	0	2.02e-18	0	0.046781	0.0404867	0	0.0292343	0.00532822	0.00254283	0.0711508	2.77e-19	0.0017533	0	0.0783043	0	0.00150329	0.171971	0.0472927	0	0.0144801	0.018943	0.0200973	0.00675621	0.00667682	0.000903892	0.00288002	3.67e-18	0.0761802	0.0345448	0.00699533	2.58e-19	0.0769833	0.0228045	0.00271747	5.52e-18	0.0893833	0.000883718	0
SEQC_NB082	0.156146	9.06e-19	1.16e-17	0.00205753	0.0291328	0	0.00191798	0.00586091	0.0145283	2.73e-18	0.0261152	0.0137925	1.17e-18	3.26e-18	0.0687672	1e-17	0.0582649	0.0119068	0.0111526	0.0120436	0.0236958	0.00450942	0	2.03e-20	3.26e-18	0	0	0.0343364	0.0412747	0	1.18e-19	0.0201767	0.00930508	0.00304537	0.0095372	0.00137002	0.00181456	0	0.0800123	0.0244198	0.00428838	0	0.116506	0.0109087	0.00730968	1.09e-17	0.0883336	0	1e-18
SEQC_NB083	0.0336701	4.07e-20	6e-18	0	0.0153865	6.89e-20	0.0112365	9.55e-19	0.00890322	0	0.0166983	0.0125512	0	2.44e-18	0.0372802	0	0.0299623	0.0219824	0.00425002	0.00134609	0.000818407	0.000931559	0.000474412	0	1.08e-18	1.69e-17	0	0.0271907	0.0292029	0	0	0.00723208	0.00240339	0.00232099	0.00584952	0	0.000888292	0	0.0876533	0.0207386	0	8.4e-19	0.0908127	0	0.00824409	1.46e-18	0.0879279	2.57e-19	1.08e-17
SEQC_NB084	0.319003	0	3.34e-18	0.0842073	0.0470346	0.0136778	0.0912278	0.0364156	0.015351	0.0332373	0.0102541	0.0476362	0.0368841	3.65e-19	0.0716036	1.15e-18	0.0586454	0.0120647	0.00853275	0.0185855	0.0117351	0.00151417	0	0	0.0129389	0	3.22e-20	0.0402963	0.0299571	1.89e-19	0	0.0212753	0.0206658	0.00563353	0.0137168	4.26e-20	0.00535904	0.0059522	0.057332	0.0380043	0.0156269	5.66e-19	0.0722732	0.00984987	0.00109353	0.0132635	0.0943869	0	8.14e-18
SEQC_NB085	0.389399	2.08e-20	0.0157126	0.0163807	0	0.0134827	0.0436959	0	0.0104123	0	0.00953041	0.0129556	0.0127718	6.48e-19	0.0959653	0.0583391	0.0220193	0.0251899	0	0.0256487	0.122557	0	0.00135716	0	0.158682	0.0123799	0	0.207938	0.0805147	7.05e-19	0.0319993	0.124631	0.0888548	0.0454925	0.0156115	0.00152208	0.00620578	0	0.0238342	0.040465	0.0395733	7.07e-18	0.052528	0.0624357	0.00970392	4.93e-19	0.0567375	1.38e-19	0
SEQC_NB086	0.367949	3.09e-20	0	0.0357154	0.0165264	0.00627736	0.02021	0.00971599	1.52e-18	0	0.011725	0.00969018	0.0127129	5.38e-19	0.0952029	2.48e-19	0.0108154	0.0118669	0	0.0180482	0.0234756	0.00238675	0	7.91e-05	0	0.0158641	2.13e-19	0.0210573	0.0140898	0	0.00123593	0.0552436	0.0516759	0.00599199	0.0159472	0	0	7.68e-19	0.0487523	0.0299473	0.0180611	0	1.04e-18	0.00585824	5.64e-21	5.46e-19	0.0960924	0	1.45e-20
SEQC_NB087	0.297624	0.00300724	0.0115016	0.0229218	0.0211997	2.21e-20	0.0132848	0.00212168	0.0212899	1.32e-18	0.022529	0.0165545	7.79e-20	6.52e-19	0.0429181	0.0252246	0.0597527	0.00927475	0.00123967	0.0187221	0.0722588	0.00843144	0.00156944	0	0.0816833	0	0	0.200975	0.0389851	1.1e-19	0.0124596	0.0438834	0.047634	0.0307595	0.00555494	0.00260805	0.00239479	1.05e-17	0.0268529	0.0174142	0.0219657	7.35e-19	0.105414	0.0292118	0.00356003	0	0.0730879	1.51e-19	0
SEQC_NB088	0.101139	1.29e-20	3.2e-18	8.56e-19	0.0414113	9.38e-20	0.0178242	0	0.00510674	7.58e-18	0.0121521	0.0308825	0.00104593	9.23e-19	0.0690498	0	0.00219683	0.00537419	0.011924	0.00599243	0.0874893	0	1.43e-23	4.09e-05	0.000529386	0	0.00102648	0.0659708	0.00913658	0	0.0238553	0.0043665	0.00551238	0.00590558	0.0169148	0.000234634	0.00382339	0	0.0614205	0.00684673	1.02e-18	0	0.0120715	0.0468407	0.00638669	9.11e-19	0.0933548	0	0
SEQC_NB089	0.169047	6.14e-21	0	0.00407696	0.0653698	0	0.00522162	0	0	0.00346627	0.00277787	0.00436153	0	0	0.0253559	2.89e-18	0.0170385	0.00368547	0.00320963	0.00921288	0.0204621	0.00398362	0	0	2.22e-20	0	0.000706524	0.0269269	1.06e-18	0	0	0.00899955	0.0123226	0.00101026	0.0134434	2.79e-21	0.00365628	0	0.06936	0.030941	0.00221987	0	0.0521433	0.010956	0.00487217	0	0.102697	6.33e-20	0
SEQC_NB090	0.1085	0	0	0	0.0640403	0	0.00287165	0	0	2.64e-17	0.00230991	0.0142559	2.08e-18	0	0.0158438	0.0259061	0	0.0344875	0	0.00365115	0.0192472	2.52e-18	0	8.78e-20	0.0295808	4.85e-18	4.46e-18	0.141043	5.83e-19	0	0.00434809	0.007439	0.00952044	0.00373175	0.00216976	0	0	0	0.0816544	0.018132	2.98e-18	0	0	0.0115705	0.00719154	5.15e-18	0.0917132	0.000650486	0
SEQC_NB091	0.396618	0.000592188	0	0.166136	2e-17	0.0262807	0.128707	0	0.00147321	0	0.0125265	0.0425966	0.0520869	4.27e-19	0.180415	0.0698904	0.0572878	0.017914	0	0.0362937	0.186053	0	0.00540091	0	0.23697	0	2.68e-19	0.42364	0.213381	1.6e-19	0.0472232	0.215789	0.152201	0.105555	0.0144986	0.00351467	0.0168548	0.0366505	0.0314241	0.0223607	0.0734435	0	0	0.0829199	0	0.0286226	0.0338009	1.46e-18	6.31e-18
SEQC_NB092	0.38396	0.00320301	0.021562	0.0160634	0	0.00929698	0.140449	0.0125853	0	5.65e-18	0.0185049	0.113729	0.0791758	0	0.143204	0.0210438	0.0787692	0.00348357	1.57e-18	0.0207459	0.247889	8.61e-19	0.00325327	0	0.140556	0	3.94e-20	0.421475	0.075883	0	0.074408	0.0543447	0.0635642	0.0223182	0	0.0037499	0.00343468	3.39e-18	0.0493856	0.0296072	0.0233114	1.04e-18	0.05045	0.108817	0.000377872	1.96e-18	0.0556365	1.88e-19	1.09e-18
SEQC_NB093	0.35172	0.00107451	0	0.227209	0.00479552	0.0340072	0.184687	0.0411236	1.72e-18	2.13e-17	0.0174511	0.117608	0.101973	8.48e-21	0.265083	0.0441966	0.0687362	0.00570997	5.87e-20	0.0308043	0.140923	0	0	1.19e-21	0.165649	0.0114166	0.00229205	0.331749	0.224105	9.49e-19	0.0406618	0.0349026	0.0394472	0.0170554	0.00871944	0.00420735	0.00105598	0.0583965	0.0153774	0.0380533	0.0408894	1.04e-17	0	0.0669632	0	0.0553143	0.0631601	0.000389147	0
SEQC_NB094	0.352735	0.00074571	0	0.0942787	0.0944613	0.0066149	0.022613	8.22e-20	0.023501	0	0.00726313	0	0.010192	6.71e-18	0.0837761	8.55e-19	0.0318596	0.0102281	7.02e-19	0.0275819	0.141337	1.31e-18	0.000172972	0	0.0518912	5.08e-18	0.00267188	0.28993	0.142846	2.2e-18	0.0382732	0.015427	0.0247772	0.00636205	0.00200228	0.00651	0.00633261	0.0213832	0.0873059	0.00705399	0.00724758	4.68e-19	0.0754273	0.0713696	0.00285532	0.0236116	0.0765597	1.32e-19	0
SEQC_NB095	0.312965	0.00264372	1.95e-18	0.259078	0.0362295	0	0.0768224	0.00950521	0.000263101	8.66e-18	1.43e-19	0.0348092	0.0140545	0	0.239006	0.000117108	0.112716	0.00637808	0.00136039	0.0260882	0.0335223	0.00307594	0	0	0.0577282	0.0112611	1.7e-19	0.0623944	0.277041	0	0.00111484	0.0313125	0.0500755	0.0100652	0.0191695	7.89e-20	0.0104801	0.0700166	0.0272524	0.0445255	0.0302766	7.08e-19	0.0296065	0.0170335	0.00401441	0.0491832	0.0943507	6.85e-19	0
SEQC_NB096	0.150735	0	3.03e-18	0.0349476	0.0602926	0	0.0169088	5.52e-19	2.84e-18	5.01e-18	0.00366931	0.019164	0.00561789	3.74e-18	0.0707276	1.02e-18	0.0159355	0.00209522	0.0232446	0.00934827	0.0510969	0.00337906	0	6.36e-20	0	0	0.000275389	0.026969	0.0112732	0	0.00976901	0.0234564	0.0265245	0.00275918	0.0153881	0.000664389	0.00310119	0.00263014	0.06385	0.017755	0.00945355	0	3.06e-19	0.0244463	0	0.00202887	0.0961778	4.6e-05	5.81e-18
SEQC_NB097	0.31297	0.0203706	1.69e-18	0.0336789	0.0508216	0	0.0367343	0	0.014196	2.94e-18	0.00328596	0.0228603	5.54e-21	0	0.149496	0.0205156	0.0318984	0.00252139	0.0033669	0.018448	0.0519106	0.0030103	0.00226733	2.65e-20	0.0960531	1.96e-19	0	0.140662	0.0655097	3.28e-19	0.0119417	0.00900326	0.0188995	0.00650844	0.00687623	0.000755355	0.0102896	8.39e-20	0.0308044	0.0380601	0.0100446	1.9e-19	4.05e-18	0.0234586	0.00407369	0.00605269	0.0881776	0	0
SEQC_NB098	0.0778728	1e-20	0	4.73e-19	0.114147	0	0	0	3.74e-18	2.28e-17	3.09e-18	3.65e-19	1.31e-18	0	0.00598849	0	0.0286163	0.0167078	0.00441254	0	0.00268017	3.41e-18	3.14e-19	1.27e-18	1.5e-18	0	0.00131798	0.0409773	0	1.25e-18	1.14e-20	0.024245	0.0100487	0.0255084	0.0128912	3.55e-19	0.00799119	0	0.0715251	0.0268855	0	5.18e-20	0.0402008	6.36e-20	0.00162003	9.78e-19	0.12341	0	0
SEQC_NB099	0.14186	0	3.45e-18	0	0.0907487	1.05e-18	0.016229	3.86e-19	5.66e-18	0	0	0.0202906	1.82e-18	9.79e-18	0.0591706	4.11e-18	1.13e-20	0.00268525	0.0253769	0.00907706	0.0899051	0.00542546	4.73e-19	1.94e-20	0.0536159	0.0154997	0.00110487	0.0880427	0	0	0.0272726	0.0175694	0.0180671	0.01706	0.0147895	0.00153709	0.00873948	0	0.0318655	0.0305928	0.00971825	8.82e-20	0.0529415	0.0352753	0.00175582	0	0.0888496	0	2.69e-19
SEQC_NB100	0.195716	0	0.00358407	0	0.0350573	0	0.014819	6.38e-18	0.00765881	7.43e-18	0	0.00378212	2.89e-19	0	0.0933533	0.0314475	0.0122879	0	0.00590504	0.0114253	0.090223	0.0059078	0	9.14e-22	0.0901482	0.0141801	0.0010239	0.23204	0.085542	1.43e-19	0.0244096	0.059485	0.0479664	0.0300783	0.0107784	0	0.000935296	0	0.0253077	0.0566719	0.0128686	6.37e-19	2.73e-18	0.0387299	0	1.56e-17	0.0961428	0.00212358	0
SEQC_NB101	0.3746	0	0.00423435	0	4.35e-19	0.00223018	0.0089491	0	0.02328	0	0.00446928	0.00693158	0	0	0.0986298	0.0782744	0.00390809	0.0053679	0.001134	0.0127809	0.0671612	0.00530387	0.00399595	0	0.251465	1.52e-18	0.00138063	0.253698	9.96e-19	0	0.0145725	0.0533306	0.0538574	0.0305479	8.25e-20	0.000479178	0.00751546	0	0.00841424	0.0662231	0.0263382	4.33e-19	5.26e-19	0.0214127	0.00404479	2.8e-18	0.0810791	4.5e-05	1.33e-17
SEQC_NB102	0.397182	4.95e-20	0	0.000907222	0.0575023	0.0128943	0.0172125	3.76e-19	4.91e-18	0.0257661	8.41e-19	0	3.09e-19	4.51e-18	0.148364	0.00889244	0.025322	0.00425167	0.00149006	0.0187028	0.116218	0	0.00193399	0	0.0293197	9.92e-05	0.000860482	0.14119	3.02e-18	0	0.0353629	0.0371327	0.0400458	0.010412	0.00874812	0.00191187	0.00705485	3.15e-18	0.0351808	0.06857	0.0543313	3.76e-19	0	0.0470245	0	0	0.0896779	0.00723811	2.43e-18
SEQC_NB103	0.10187	2e-19	4.33e-18	0.00598752	0	0.00665762	4.18e-19	0	1.93e-18	0.0356032	0	3.77e-20	0.00104565	0	0.0800158	0.00508544	0.00359678	0.0176731	8.14e-20	0.0066328	0.0368134	0.00109853	1.79e-19	3.81e-19	0.0224681	0	4.61e-19	0.0538534	0.0984367	2.33e-19	0.00392552	0.06953	0.0414494	0.0591476	0.00893165	0.00125752	0.00264277	0.00490158	0.0365967	0.0218995	0.00094862	0	0	0.0141876	0.00157207	0	0.137705	1.16e-18	2.19e-19
SEQC_NB104	0.165372	0	2.72e-19	0	0.00472805	2.31e-19	0.0139618	0	4.42e-18	3.16e-18	9.98e-20	0	0	0	0.0444927	0.0213042	0.00159809	0.0139854	0.00283566	0.00585091	0.063171	0.00210632	0	6.22e-21	0.0555482	0	3.44e-19	0.16975	3.63e-19	1.11e-19	0.0107142	0.021111	0.0164703	0.0114564	0.010639	0.000842443	0.0113491	0	0.0334499	0.0564341	0	7.11e-18	0	0.0159049	0.000885802	0	0.100813	0.00202158	0
SEQC_NB105	0.267075	0.00630692	0	0	0	0	0.000565475	0	0.0239558	9.98e-20	0	0	2.06e-18	1.36e-17	0.161923	0.0472891	0.0292978	0.00673695	0.00302519	0.00932269	0.053987	1.66e-18	0.00151867	0	0.148019	0.0024199	6.81e-19	0.195162	0.0200386	0	0.00825696	0.0477802	0.0528083	0.0159932	0.000577708	3.73e-05	0.0161888	1.38e-17	0.0271174	0.0421402	0.0112572	5.44e-20	3.27e-19	0.0177086	0.0124857	1.13e-17	0.0922247	4.41e-19	1.2e-17
SEQC_NB106	0.343728	0	0	0	0	0	0	0	2.29e-19	0	0	2.06e-19	0	0	0.113747	0.0562437	1.04e-18	0.018314	0.00258246	0.0182578	0.0961601	2.33e-18	4.82e-20	2.7e-20	0.107271	0.00152282	3.32e-19	0.340765	0.0376876	2.72e-20	0.0194188	0.0390303	0.0552066	0.00749306	0.00473602	0.00281887	0.003791	0	0.0568952	0.0495211	0.0168151	2.92e-19	0	0.0361102	0	0	0.0998038	0	0
SEQC_NB107	0.294805	2.26e-20	0	0.0592853	0	0	0.0573582	0.015757	0.0270977	0.0165475	0.0119337	0.0580505	0.0385755	0	0.209477	0	0.0523	0.00622675	0.00977659	0.0322217	0.0650186	0.00698664	0.00044718	1.77e-21	0.0374906	0.0294299	0.00037902	0.109413	0.198313	0	0.0114797	0.0204118	0.0245379	0.00678673	0.0200545	0.00172535	0.00630883	3.49e-19	0.0519784	0.0324419	0.0237466	0	0.0625795	0.0343451	0.00219302	0.00702618	0.110878	6.3e-19	0
SEQC_NB108	0.126333	0.00356596	0	3.94e-18	0	0	0	3.88e-18	4.51e-19	5.02e-18	0.0036572	3.53e-19	4.85e-19	5.43e-18	0.077651	0	0.0166657	0.0302587	0.0204417	0.00546898	0.0353458	0.00154236	3.83e-05	0.000134845	0.0779903	0.0074921	0.00163131	0.217986	0.060596	0	0.00120402	0.0244523	0.0304674	0.00256924	0.00797392	0.000432831	0.00693939	0	0.0503636	0.0489453	0.00311677	4.37e-19	0.0363358	0.0132086	0.0037782	0	0.0885634	0.00187268	0
SEQC_NB109	0.275637	1.77e-20	0	0.0301349	0.0481504	0	0.0386586	0	0.00497452	0	0.00782823	0.0223341	0.00773816	2.74e-18	0.114056	1.11e-18	0.0585032	0.00285855	0.0240615	0.015101	0.0398101	0.0013622	0	0.000708486	1.38e-17	0.025306	5.1e-19	0.0881604	0	0	0.00449474	0.0347878	0.0297566	0.00617847	0.0128537	0.000631998	0.00458512	2.56e-18	0.0687256	0.0224905	0.0218474	0	0.0797528	0.0199398	0	2.85e-18	0.0930853	0	0
SEQC_NB110	0.134445	1.66e-19	0	0	0.0435991	2.51e-19	0.0239411	2.14e-18	0.012267	1.9e-18	0.00922663	0.0112002	4.11e-19	3.42e-18	0.0456353	0.018191	0	0.00478164	0.00469239	0.00586103	0.0960182	0.00246836	0	4.15e-20	3.18e-18	0	0.00164813	0.23008	4.37e-18	1.98e-20	0.0281645	0.0135622	0.0223789	0.00490638	0.0131764	0	0.00126736	0	0.0544663	0.03594	9e-05	7.45e-19	0	0.0455552	0.00403598	0	0.0873884	0.00136853	0
SEQC_NB111	0.106438	1.91e-19	0	0.000456088	0.0975514	1.99e-19	0.00933768	0	4.86e-05	0	0	0.00199557	0	0	0.0348208	0	0.011011	0.0129353	0.0226958	0.00547402	0.018897	0	1.69e-19	0	0	2.6e-19	0.000608578	0.0288597	1.45e-17	0	0.00211422	0.0172882	0.0199173	0.00282603	0.018515	0	0.00521012	3.13e-18	0.063283	0.0208691	3.26e-18	2.22e-18	1.82e-18	0.00829363	0	0	0.090661	5.53e-19	2.63e-19
SEQC_NB112	0.29844	0.00288244	0	0.0551325	0.0307799	0.00217783	0.0552728	0.00778546	0.00581359	8.93e-19	0.00961508	0.0527178	0.0357742	0	0.159719	0	0.0672993	0.00548777	1.1e-19	0.0205155	0.0426424	0.00403569	0	0	0.0449152	0.00496628	0.000665423	0.111447	0.0372625	1.18e-19	0.00731343	0.0302515	0.0253042	0.0139405	0.0139663	1.39e-20	0.0083644	2.71e-20	0.0411198	0.0293901	0.00765901	2.6e-18	0.0678381	0.0174509	0.0041701	1.43e-19	0.0971119	0	0
SEQC_NB113	0.0186063	0	1.2e-18	0	0.0514858	0	0	3.29e-18	6.14e-19	5.21e-19	0.0124844	0.0166849	1.14e-18	2.75e-18	0.0106586	2.5e-18	0.0203048	0.0320512	0.0100146	0	0.00960696	0.000685598	9.06e-20	1.46e-18	0.0240733	0	0.00108042	0.0701848	0.0267739	0	0.00125973	0.00331642	0.00487569	0.000539936	0.012516	2.41e-19	0.00266793	3.64e-18	0.0991299	0	1.57e-18	0	7.34e-18	0.00127837	0.00279732	0	0.0927026	0	0
SEQC_NB114	0.218755	4.29e-20	0	0	0.0150464	0	0.0127572	0	0.0227543	1.28e-18	0.0066411	0	6.52e-19	8.65e-18	0.0724776	0.00907076	4.43e-20	0.00267163	0.00596807	0.0116242	0.0511863	0.00935949	1.6e-19	0	2.51e-19	0.00908853	0.00068649	0.223627	0.00305189	0	0.0128538	0.0266354	0.022816	0.0106917	0.0123031	0.000958104	0.00504523	2.8e-18	0.0369628	0.0208475	0.00519903	3.62e-19	0	0.0214	0	2.17e-18	0.115976	0.00179178	0
SEQC_NB115	0.302425	0.00676887	0	0.0491486	0.0211782	0	0.0280569	7.18e-20	0.0049083	0.00805887	0.0157253	0.0461601	0.0141968	0	0.108336	0.00438073	0.0623414	0.0181931	0.0103551	0.0159336	0.0346569	0	0.00186208	1.04e-19	0.0636111	0	3.24e-19	0.194343	0.0358727	0	0.00968472	0.0181153	0.0139099	0.00959441	0.00583943	3.8e-20	0.00991622	2.83e-19	0.0626153	0.03609	0.00266741	4.59e-18	0.0562976	0.0161663	0	0.00541553	0.0880754	0	6.3e-18
SEQC_NB116	0.363691	1.61e-20	0.00120528	0.0398838	0.0723592	0.00220565	0.0667896	0	2.65e-18	0	0.00696056	0.0303361	0.0327115	0	0.0860257	0.0104798	0.0366795	0.0119353	0.00715375	0.0183533	0.0910002	1.12e-18	0	0	0.015388	0.00497294	0.000778728	0.150042	0	0	0.0211338	0.040626	0.0419584	0.0100872	0.0102149	0.00130872	0.00423946	9.14e-19	0.0304003	0.0313874	0.0135946	5.28e-18	5.18e-19	0.0397707	0.000246466	4.77e-05	0.0772982	0	4.77e-18
SEQC_NB117	0.284938	1.71e-19	1.3e-18	0.0029493	0.0359014	0	0.0217321	0	0.00167884	0.0255916	0.00577339	0.0253189	0.0121837	3.25e-18	0.0909925	0	0.0452053	0.0131173	0.0113427	0.0184103	0.066026	0.00480862	1.19e-19	2.87e-20	0	0.00561202	1.8e-19	0.0740921	0.0574185	0	0.0179645	0.0385793	0.0348961	0.00964253	0.0158499	0.000581967	0.00636986	0	0.0515301	0.0231356	0.0147819	0	0.0604647	0.0393191	0.00297272	0	0.0970576	1.38e-19	1.86e-17
SEQC_NB118	0.282296	0	0	1.2e-19	0.081111	1.49e-19	0.0358755	0	0.00278767	3.64e-18	0.00534829	0.0101832	1.19e-18	0	0.0576574	0.027411	0.00376411	0.0016606	0.0067315	0.0164456	0.103017	6.4e-19	2.51e-20	0	0.0603159	0	0.00245825	0.145595	0	0	0.0257808	0.0199816	0.0385616	0.00863765	0.0096947	0.0028562	0.00856682	0	0.0460414	0.0307306	0.00182904	7.66e-18	0.0485006	0.0431094	0.00110439	0	0.0889543	0	0
SEQC_NB119	0.294743	0	0.00512392	0.00559157	0.0443981	0.010294	0	0.00538717	0.0355026	0.00168369	0.010428	0.00960972	0	0	0.0848879	0.00209411	0.0205855	0.0149689	0	0.0225606	0.0349241	0	1.77e-21	6.17e-21	0.0091474	4.53e-19	0.000591461	0.0370511	0.0803467	7.82e-19	0.00400967	0.0349957	0.026816	0.0110314	0.0158882	0.00126365	0.00111127	0	0.0390407	0.0305554	0.0392991	4.84e-19	0.0766815	0.0224042	0.00796055	0	0.0956099	0.00904529	3.43e-18
SEQC_NB120	0.228385	1.65e-20	0	1.11e-18	0.0513882	7.19e-20	0.0312753	0	0.0056781	0	0.00488197	0.0086191	1.05e-18	3.92e-19	0.0483874	0	0.0118049	0.00345389	0.00156636	0.010919	0.0236683	0.000896732	1.22e-21	0	0.0083523	8.03e-19	0.000606613	0.112132	0	0	0.0029464	0.0163728	0.0132204	0.0054114	0.0140772	0	0.00948458	5.73e-18	0.043991	0.0302805	0.00377426	2e-18	0.0315551	0.00718607	0	0	0.104901	1.19e-05	0
SEQC_NB121	0.354724	0.0019759	0.0117621	0	0	0	0.084496	0	0.0043697	0	0.00341797	0.0416099	0.0377856	0	0.226502	0.0450169	0.0270103	0.00396783	0.000304765	0.0299896	0.126289	6.89e-19	0	0	0.0974329	0.0350333	4.84e-19	0.415511	0.11531	0	0.0274854	0.0668632	0.0518369	0.0198892	0.0010396	0.00266812	0.0061691	0	0.0215626	0.0590208	0.0100776	3.64e-19	1.1e-17	0.0520255	0	9.21e-18	0.0933245	3.14e-19	5.79e-18
SEQC_NB122	0.245779	0	0	0.190626	0.0386608	0.0240124	0.0586473	0.00268163	0.00865383	3.75e-18	0.0163757	0.0274301	0.0197757	0	0.075133	0	0.0420323	0.013062	0.00774955	0.00956729	0.0365326	0	0	0	0.201312	1.79e-18	6.44e-19	0.14926	0.0499006	1.46e-19	0.00570867	0.00870007	0.00697667	0.00799315	0.00428923	0.000561132	0.00142518	0.0371229	0.0573108	0.0233639	2.31e-18	8.45e-19	0.0152872	0.0128463	0.00717428	0.0296735	0.0676282	0	7.75e-19
SEQC_NB123	0.246805	8.39e-19	0	2.85e-21	0.0281562	1.86e-19	0.0198868	1.74e-19	0	3.87e-18	0.00697176	0.00747523	9.72e-19	8.5e-19	0.0624946	0	0.0377765	0.00990258	0.00416281	0.0148959	0.0372221	4.9e-20	2.99e-21	0	1.04e-18	0.00792005	0	0.103405	0	3.45e-19	0.00326913	0.0305292	0.0201719	0.00719427	0.00791761	3.61e-20	0.00282268	1.98e-18	0.0750776	0.0242789	0.00982397	0	0.0171219	0.0124513	8.69e-21	2.99e-18	0.0885363	0.000633554	0
SEQC_NB124	0.239907	0	0.0404214	0	1.08e-19	0.00470211	0.0195936	0.000253013	6.05e-20	1.06e-19	0.00620721	0.000603719	0	2.23e-18	0.113453	0.0116605	0.00842385	0.0215867	0.000533514	0.0182821	0.105478	0.00155038	0	0.00010224	0.0322	0.00406728	0.000295289	0.0773057	0.085654	9.44e-20	0.0201732	0.0733913	0.0576287	0.0210577	0.0117633	0.00126916	0.000617708	0	0.0555383	0.0327897	0.0360724	3.39e-19	4.87e-18	0.0406465	0.00145203	1.44e-18	0.0780887	0.0011266	1.87e-18
SEQC_NB125	0.17116	6.67e-05	3.98e-20	0	0.0349477	0	0.0128814	1.19e-18	7.35e-05	5.13e-18	0.00252688	0.00740673	1.34e-20	3.81e-20	0.0788899	0	0.000132698	0.00884933	0	0.00823292	0.06729	0.0021793	0	0	3.2e-19	3.94e-20	0.00162479	0.188785	0.0127455	0	0.0134739	0.0118826	0.0093033	0.00756675	0.0128527	0.000217861	0.00625852	0	0.0557978	0.02191	0	6.97e-19	0	0.0332852	0.000710237	0	0.0934697	0.000146292	6.37e-18
SEQC_NB126	0.191209	0.00293819	0.00360702	0	0.00926033	3.27e-19	0.0296895	2.03e-18	0.00249161	7.18e-18	0.00400738	0.00940245	8.85e-20	0	0.103429	0.0286551	0.00164828	0.00889022	0.00635342	0.00756803	0.106031	0.00140952	2.89e-05	0	0.0713672	0.00390402	0.000365916	0.237939	0.0179804	0	0.0270294	0.0166364	0.0159265	0.00526103	0.00710933	0.00184797	0.0119595	6.71e-18	0.0477758	0.0348051	0.00538761	9.5e-19	0	0.0416589	0.00212305	0	0.101438	0.000437571	0
SEQC_NB127	0.294438	0	5.11e-18	0.0758047	0.0310036	0.00927707	0.0878453	0.0201932	0.0118885	0.012618	0.00818752	0.0566733	0.0423606	0	0.128354	0	0.0790447	0.0112149	0.00683413	0.0135456	0.0482345	5.13e-19	0.000418449	0	0	0.0232828	0	0.080835	0	2.02e-20	0.00457445	0.0120917	0.0136053	0.0049329	0.0177212	0.000921425	0.00700677	0.00419379	0.0447553	0.0169097	0.00957388	3.08e-18	0.101148	0.0258931	0.0026489	0.0166324	0.102033	0	0
SEQC_NB128	0.239592	0.00249694	0	0	0.0614854	1.78e-20	0.0269274	2.66e-18	3.98e-18	0	0.000336395	0.0126891	0	0	0.0539785	0.00370805	0.00518877	0.01485	0.00648358	0.0112049	0.0908606	0	9.34e-20	1.98e-19	0.0236181	0	0.000569986	0.182502	0	8.13e-19	0.0210826	0.0178199	0.0206866	0.00997818	0.00927811	0.000466941	0.00423917	1.07e-17	0.0462468	0.0217485	0.00425752	7.29e-19	0.0252186	0.0327108	0.00151448	0	0.0903122	1.27e-06	1.8e-18
SEQC_NB129	0.191387	0	0	1.72e-18	0.0435989	1.29e-18	0.0230148	1.04e-18	0.0265583	0.00912822	0	0.0148645	0	7.35e-19	0.0478808	1.98e-19	0.0216425	0.00983249	0.00677285	0.00860967	0.06262	0.00946716	0	2.01e-19	0	8.23e-18	0	0.0728978	0	9.81e-19	0.0190966	2.08e-19	0.00901877	0.00669393	0.00957152	0.000955834	0	0	0.0228779	0.0221164	0	5.27e-18	0	0.0303773	0.00542337	0	0.106516	0.000520983	1.12e-17
SEQC_NB130	0.190113	0	0	0.0135534	0.0253211	0	0.0226826	0.00536968	4.55e-20	0	0	0.00761534	0	0	0.0881599	1.16e-18	0.0142571	0.00860645	0.00899401	0.0130745	0.068516	0.000181732	0	0	0	0.00799505	0	0.0259404	0	2.92e-19	0.0162454	0.0511341	0.0300337	0.0398494	0.018385	0.00201265	0.00600078	3.53e-18	0.0298339	0.0376448	0.0242151	8.02e-18	0	0.0286726	0	0	0.0917356	0	0
SEQC_NB131	0.332957	3.07e-19	0	0	0.0457205	0	0.028008	1.63e-18	0.0114607	0.00947405	0.00216404	0.0163425	1.26e-21	1.44e-18	0.0754262	0.0155971	6.33e-05	0.00027895	0.0154742	0.0139049	0.058358	2.36e-19	0	0	0.032604	0.00796449	0.00148114	0.182934	0	1.52e-20	0.0238481	0.0261297	0.0541095	0.000706056	0.0111281	0.00119696	0.0111353	7.84e-18	0.0433325	0.0375752	0.0205865	1.18e-17	0.0136123	0.0289177	0.000647427	8.69e-19	0.080977	0.000425183	0
SEQC_NB132	0.284153	0	0	0	0.0581023	1.5e-20	0.00498168	0	0.0181903	1.35e-18	0.00292852	0.0169892	6.41e-19	0	0.03619	0	0.0214414	0.0123915	2.94e-19	0.013754	0.0508932	1.67e-19	0	0	5.85e-19	1.01e-17	0	0.100956	0.0118504	1.25e-18	0.0152352	0.0162838	0.015103	0.0199875	0.00430751	1.23e-19	0	9.07e-18	0.0519888	0.0132358	6.99e-20	1.07e-17	1.15e-17	0.0280683	0.00840829	2.38e-18	0.107292	7.05e-20	5.82e-18
SEQC_NB133	0.364477	0.000179793	0	0.648902	2.65e-18	0.0755345	0.21122	0.067567	1.2e-18	2.22e-17	0.0125099	0.0732999	0.0922411	4.5e-18	0.208631	0.0382769	0.160557	0.00664589	6.55e-20	0.0367211	0.100371	1.67e-18	0.000750721	0	0.11923	0.00675959	0	0.227286	0.269904	0	0.0248693	0.0386739	0.0398178	0.0216761	0.0119147	0.00309877	0.00235369	0.229094	0.0119343	0.037285	0.0273577	0	0	0.0528805	0.000820241	0.125028	0.0576309	3.61e-19	2.66e-18
SEQC_NB134	0.124604	3.65e-20	0	4.06e-18	0.0844848	1.35e-19	0.0128076	2.44e-19	0	0	0	1.64e-18	3.7e-18	1.12e-18	0.0342718	0	0.0086277	0.00485092	0.011172	0.00212818	0.0934321	2.31e-19	1.81e-19	0	0.00430273	8.73e-18	0.00224165	0.0931744	0	0	0.0243578	0.0659619	0.0500482	0.0222394	0.00803863	0.000584738	0.00666852	0	0.0470489	0.04361	0.0112205	1.68e-19	0.120264	0.0371428	0.00296402	1.87e-18	0.0898877	0.00193694	5.69e-19
SEQC_NB135	0.314387	0.00618032	0.0099746	5.35e-19	0.0235516	3.13e-20	0.0498733	0	3.92e-18	1.09e-18	0.00635585	0.0304239	0.0204264	0	0.182892	0.0392918	0	0.0106554	0.00577929	0.0250629	0.0905379	9.06e-20	2.18e-20	0	0.0759658	0	0	0.299088	0.03946	4.69e-19	0.0238658	0.0437822	0.0399444	0.0215813	0.00564712	0.0018762	0.00273907	2.78e-18	0.0562783	0.0343213	0.0300251	0	0	0.0460455	5.53e-19	3.36e-18	0.0773477	0.000809832	4.7e-18
SEQC_NB136	0.215093	8.75e-05	3.15e-18	0.00566023	1.59e-19	0.00817338	0.0087871	8.53e-19	3.73e-18	1.54e-17	0.010181	0.00296758	0.00745131	3.38e-19	0.101606	0.0462161	1.13e-19	0.0333302	0.00834375	0.00767504	0.140015	0	0.000108607	0	0.0803477	0.00701033	1.48e-20	0.127646	0.109402	5e-19	0.0384786	0.0456473	0.0488063	0.0236394	0.000983667	0.00117838	0.000216068	0	0.0979868	0.0118273	0.0359153	7.13e-18	0	0.0646179	0.00161035	7.2e-19	0.0564245	0.000956011	5.39e-19
SEQC_NB137	0.09057	0.00173991	0.0185979	5.4e-19	0.00223664	0.00982307	4.5e-19	0.00437362	0	5.06e-18	0.00938816	1.91e-18	1.06e-19	6.87e-19	0.0579496	0.0213739	0	0.0418895	0.0021992	3.71e-20	0.0919429	2.06e-20	0.000740972	1.75e-19	0.0356836	1.36e-18	6.42e-21	0.0844597	0.014269	0	0.0188101	0.0127942	0.0125474	0.00800855	0.000848371	0.001056	0.00101712	0	0.089836	0.0394901	0.0100307	2.47e-18	0.0177455	0.0315523	0.000573302	2.11e-18	0.0710029	1.83e-05	0
SEQC_NB138	0.0675535	0	2.22e-18	0	0.0816162	0.00385169	3.02e-19	3.3e-19	0	2.18e-17	0.0147728	7.29e-21	0	1.25e-18	0.0475248	0.021824	6.61e-19	0.0263334	0.00419135	0	0.0367739	0	1.03e-20	5.12e-05	0.0213727	2.78e-18	2.79e-19	0.0287459	0.0368758	1.45e-19	0.00637489	0.00148041	0.00717876	5.58e-20	0.00336347	4.5e-21	6.59e-20	0	0.147832	0.0108569	0	2.64e-18	8.51e-18	0.00757384	0.00863472	1.36e-18	0.0787418	0.00200148	0
SEQC_NB139	0.323028	0.00224801	0	0	0.0228663	1.94e-18	0.058135	8.71e-19	0.0186169	0	0.00675198	0.0421257	0.027354	0	0.0908879	0.046526	4.36e-18	0.00533551	0.00381814	0.0127435	0.0618805	5.13e-20	0.00133265	0	0.154968	0	0.000738696	0.297854	8.46e-18	5.5e-19	0.0121569	0.0186874	0.033525	0.010888	0.00692704	0.000803294	0.0138054	0	0.0460909	0.0591661	0.000136691	8.02e-19	0.0033188	0.025799	0.000326834	0	0.101256	0.000160524	0
SEQC_NB140	0.147017	1.91e-19	0	1.07e-18	0.0628994	2.16e-20	0.0147312	0	0.00991548	0	0.00360911	0.00294668	0	3.37e-19	0.018397	0.005251	0.0207681	0.00858468	0.0108579	0.00409189	0.0701197	1.09e-18	0	0	0	8.9e-18	0	0.24189	0.0150881	0	0.0135467	0.0122731	0.00876338	0.02666	0.0104011	0.00178449	0.00388823	8.74e-18	0.0532997	0.00604695	2.74e-20	2.89e-19	0	0.0251149	0.00747445	1.36e-18	0.0885772	0.000861936	3.86e-18
SEQC_NB141	0.333488	0.0046106	3.78e-18	0.0892064	0.0706675	0	0.0866423	0.0136027	0	1.24e-18	0.00769686	0.053418	0.0352651	0	0.112505	0.00798089	0.0432871	0.00494019	0.0088934	0.0234193	0.0564386	0.00429698	8.3e-20	0	0.0287732	0	0.000655696	0.0924939	0.0494545	0	0.00690027	0.034617	0.0552455	0.00582757	0.0155357	0	0.00431603	0.0188703	0.0609853	0.0352894	0.0215803	3.24e-18	0.00967913	0.0288384	0	0.0145683	0.0793905	0	4.38e-19
SEQC_NB142	0.267384	8.88e-19	0	0.0157238	0.0791588	0	0.0502016	0.00889004	0	0.00215736	0.00963301	0.0822885	0.0819672	0	0.0644521	0	0.0288394	0.0148527	0.00214667	0.0111314	0.0162491	3.68e-18	3.53e-19	0	0	2.54e-18	0	0.0144828	0	0	1.36e-20	0.0122835	0.0197187	0.00669686	0.0121699	0	0.00632279	7.29e-18	0.0954264	0.0208978	0	3.2e-19	0	0.00781873	0	3.25e-19	0.107888	0	1.62e-18
SEQC_NB143	0.244244	0	1.24e-18	0	0.0576282	9.58e-20	5.57e-19	0	1.17e-18	0.00901702	7.18e-19	0.00638351	0	0	0.0386462	0	0.0294862	0.00919051	0	0.00914053	0.0505947	1.6e-18	0.000132124	7.97e-19	4.24e-18	7.95e-18	0.00129101	0.0779644	1e-17	4.55e-19	0.0083117	0.0188727	0.0137188	0.0174971	0.0122059	0.000267515	0.00860597	1.84e-18	0.0712861	0.0187672	7.35e-19	0	0.0315485	0.0202243	0.00234942	7.72e-18	0.0951169	0	5.54e-18
SEQC_NB144	0.367846	0	0	0.133015	0	0.0288705	0.0547087	0.00673042	0	4.55e-18	0.0265562	0.00994746	0.026809	0	0.144135	1.53e-18	0.0327796	0.0447507	0	0.0312123	0.211162	3.51e-18	0.00152857	0	0.124135	0	5.99e-19	0.287636	0.196555	0	0.0635501	0.0780935	0.0719723	0.0128729	0	0.00429497	0	0.0345251	0.0405824	0.00349457	0.0683378	3.61e-20	0	0.124539	9.66e-21	0.0224692	0.0388679	1.59e-18	0
SEQC_NB145	0.434486	0.000406445	0.0190037	0	0.00694488	0.00247104	0.0395752	4.83e-19	0	0	4.59e-20	0.00037468	0.0106341	0	0.229476	0.0318722	0.00384241	0.000545784	0.000215549	0.031027	0.318398	3.61e-20	0.00223621	0	0.144371	0.0111192	0.00123895	0.403463	0.0676893	0	0.16103	0.0405717	0.0647464	0.0112223	0.00215078	0.00200434	0.0136877	0	0.0318021	0.0488559	0.0226204	1.4e-17	0.0325096	0.153297	1.73e-19	0	0.0595129	0	0
SEQC_NB146	0.228398	1.29e-19	0.00351614	0	0.0248301	7.33e-20	0.0316373	0	5.84e-20	6.84e-18	0.00030479	2.66e-19	2.71e-18	0	0.0702632	0.0300609	3.42e-05	0.00181747	0.0193924	0.00739454	0.17126	0.00716501	3.82e-19	8.75e-06	0.0133567	0.0243171	0.0017712	0.208679	0	0	0.0575728	0.0182821	0.0317258	0.00388972	0.00772169	0.00321418	0.00157887	8.26e-18	0.044709	0.0318762	0.0163398	5.52e-19	0	0.0718246	0.00173997	4.37e-19	0.0808625	0.00194307	0
SEQC_NB147	0.164817	0	3.33e-19	0.00309736	0.0609655	0	0.0335589	0.000517057	0.0206883	3.09e-18	0.0106408	0.0555649	0.0164497	4.19e-18	0.0370404	3.85e-19	0.0135109	0.00316636	0.00684035	0.00667253	4.44e-20	1.42e-18	0.000676377	0	0	0	0	0.04157	0	0	1.18e-21	0.00468957	0.000400438	0.0077802	0.0121675	0	0.00924479	1.11e-18	0.0918688	0.00114161	2.45e-18	0	0.0500706	0	0	0	0.112863	0	3.12e-18
SEQC_NB148	0.168373	1.91e-19	0	1.63e-19	0.108491	0	0.0170204	0	0	5.77e-19	7.89e-20	0.00488677	2.37e-18	0	0.02821	0	0.00384634	0.00589778	0.0148361	0.00519481	0.0787197	7.64e-19	0	0	0	1.4e-19	0	0.0552314	0	1.85e-18	0.0210237	0.00937054	0.0107432	0.00904407	0.0106773	0.000758376	0.00400364	3.83e-18	0.0640285	0.0214666	0	1.59e-17	0.0610147	0.0374355	2.27e-18	1.14e-18	0.0882165	0	1.78e-20
SEQC_NB149	0.0887751	0	8.98e-18	9.16e-20	0.0818742	9.23e-19	0.00147774	1.84e-18	1.12e-18	7.64e-18	0	1.61e-18	0	6.63e-18	0.0655935	0	0.00687929	0.0185957	0.0139606	0.00396876	0.0709228	1.53e-19	0	1.59e-20	0	0	0.000871204	0.00953711	0.0276339	1.74e-18	0.00977162	0.014182	0.0204758	0.00247089	0.013364	0	0.00227851	0	0.0535949	0.027007	0.00232244	0	0.0941532	0.0264357	0.00375004	0	0.0897739	0.00276723	1.62e-17
SEQC_NB150	0.246927	0.00332787	0.0104428	0	0.0026353	0	0.00625738	1.33e-18	0.00259571	0	0.00229353	2.08e-19	0	2.91e-18	0.0544536	0.0479773	0	0.0348842	0	0.0114318	0.0986926	0	0.00156575	0.000112903	0.117482	0.00348979	0.00141524	0.237855	0.0705155	0	0.020605	0.0293987	0.025663	0.00806214	0.00528044	0.00183236	0.00574734	1.54e-18	0.0670866	0.0504479	0.00487271	6.73e-19	0.00847875	0.0475135	0.00425705	0	0.0857623	0.00095211	2.71e-18
SEQC_NB151	0.036013	2.19e-19	1.19e-18	0	0.0158454	0	0.00363958	2.75e-21	0.0153643	0.0183502	4.26e-19	0.0144586	1.7e-18	8.92e-19	0.0270557	1.59e-18	0.00716627	0.0149795	0.0136142	0	0.0449001	0.00120198	0.000226811	0	0.00847229	0	0	0.00256803	2.44e-19	4.13e-19	0.0061745	0.0137089	0.00439147	0.0174733	0.010494	0	0.00600617	0	0.0537496	0.0291141	8.38e-19	0	0.0958833	0.0250076	0.00627981	0	0.110622	2.84e-19	0
SEQC_NB152	0.232932	1.23e-19	0	7.39e-19	0.0468127	5.95e-19	0	1.25e-18	0.018438	0	2.17e-19	4.56e-19	2.99e-18	2.17e-20	0.0253214	0.00202064	3.82e-19	0.0286585	0.0147596	0.00735627	0.0233355	9.12e-19	0.00298746	3.49e-19	0.074269	0	0.00284955	0.205879	1.18e-18	1.43e-19	0.00194575	0.0202341	0.0447566	0.0114299	0.00906054	0	0.00715534	2.2e-18	0.0731139	0.036342	0	6.16e-19	0.0555394	0.0159954	0	2.86e-18	0.0805529	0	0
SEQC_NB153	0.255065	6.48e-19	0	0.0432751	0.0218545	0.00768714	0.0403872	0.0160736	0.00327826	0.0158252	6.46e-20	0.0453268	0.0314311	1.15e-19	0.0252602	4.79e-19	0.0942964	0.0124138	0.00600402	0.00855545	0.0165018	3.36e-19	0	4.56e-20	0.00549128	3.56e-19	7.53e-19	3.03e-19	0	6.47e-19	0	0.0195208	0.0193384	0.0115348	0.0228631	1.23e-19	0.00618355	0	0.0194051	0.00992053	0.00375631	5.7e-20	0.0973518	0.00789346	0.00526775	0	0.0980944	0	0
SEQC_NB154	0.329095	0.00183135	0.0217319	0	0.0405052	5.03e-19	0.0246973	4.16e-18	0.0388401	0	0.00292118	0.00139837	1.75e-18	0	0.0996862	0.00252928	0.019717	0.00303959	0.0113197	0.0164613	0.118238	0.00732391	0	0	0.0469081	0.00625267	3.2e-20	0.158114	1.55e-18	0	0.0384757	0.0295565	0.0404043	0.000766891	0.00893461	0.0009017	0.00634235	1.33e-18	0.0652899	0.0496483	0.0135905	4.77e-19	0.0712702	0.0607066	1.19e-18	0	0.087848	0	4.39e-19
SEQC_NB155	0.173365	0.00304455	0.0219924	0	0.0379876	0	0.0241009	7.49e-19	0.00697844	1.47e-19	0	0	6.18e-18	0	0.0987855	0.0159887	0.0190307	0	0.0188909	0.0086527	0.109652	0.0118197	1.28e-20	0	0.0722959	0.0108538	0.000359755	0.189708	0.0250991	1.24e-19	0.0389779	0.0208149	0.0350474	0.0029587	0.00974711	5.16e-20	0.00861301	0	0.0452345	0.047382	0.0154839	6.45e-19	0.0517611	0.0574958	0	0	0.0952814	0	1.57e-17
SEQC_NB156	0.0265606	0.000799192	8.78e-20	0	0	4.32e-20	0.00335921	4.11e-18	0.012113	4.65e-18	2.8e-21	2.18e-18	0	0	0.0317501	3.53e-20	3.15e-20	0.00629607	0.0219302	0	0.0328628	0.00303652	0.000197015	0.000597615	0.0107592	0.0174985	0.000953146	0.156067	0.00719439	4.34e-19	0.00250237	0.0117781	0.0135652	0	0.00996403	3.43e-19	0.00870424	0	0.0688143	0.0622363	0	4.59e-19	0.028758	0.0134068	0.00246093	0	0.11205	0.00034969	0
SEQC_NB157	0.344759	0.00303051	5.12e-18	0.441182	0.00999663	0.0148071	0.0615504	5.1e-20	0.00966948	1.4e-17	0.00565144	0.0481039	0.0303024	0	0.12081	0	0.137051	0.00188524	0.0033988	0.0195347	0.0265963	0.00163018	0.00444653	0	0.106808	0.0113914	4.04e-21	0.0424761	0.0285101	1.46e-18	0.00187322	0.0200175	0.0250704	0.00117287	0.0189087	0	0.0140747	0.14455	0.0225844	0.0283727	0.0236792	0	0.0390923	0.00787492	6.42e-21	0.0869105	0.0774186	1.02e-19	0
SEQC_NB158	0.14486	0	6.87e-18	1.09e-18	0.0602268	0	0.0312295	1.59e-18	1.98e-18	0	0.00713865	0.0345528	0.0144565	2.71e-18	0.061125	5.21e-18	4.63e-21	0.00752132	0.00819337	0.00915367	0.0317852	1.58e-18	0.000168245	0	1.16e-18	6.18e-19	0	0.115727	2.41e-18	0	0.00366646	0.00121761	0.00450555	0.0113463	0.0111799	0.000826397	0.00682099	0	0.0840242	0.0161055	0	5.91e-18	0.153068	0.0116079	7.39e-20	0	0.0979028	0	6.87e-18
SEQC_NB159	0.177472	0	0	1.28e-18	3.25e-18	0.00293303	2.62e-19	0	2e-18	0.0550787	0	0	7.44e-18	0	0.152802	0.0817796	5.65e-19	0.00485978	0	0.00522214	0.0533258	0	0.00188639	0	0.0980487	3.19e-18	0	0.158095	0.0537643	0	0.0122091	0.0689837	0.063192	0.0266	0.00285826	0.00258953	0.0169568	1.28e-17	0	0.0480283	0.0618441	1.34e-17	1.84e-18	0.019786	0.0050781	0	0.0604747	0	0
SEQC_NB160	0.187541	0.000640829	6.16e-18	1.41e-19	0.0158904	0	0.0170942	8.24e-19	0.0117491	6.29e-19	0.0026576	0.00826422	3.38e-18	6.4e-18	0.0286201	0.00554812	0.0143026	0.00458059	0.0154059	0.00882488	0.0560426	0.00623349	0	3.57e-20	0.00456941	0.00836288	0.000663316	0.0444687	0.0262852	9.29e-19	0.010314	0.0261758	0.029598	0.00512524	0.0204941	0	0.0141637	0	0.0638639	0.0306706	0.0113356	8.14e-18	0.0113008	0.0292652	2.04e-20	9.9e-21	0.0939389	0	1.11e-17
SEQC_NB161	0.276564	0.00194264	1.91e-19	0	0.0583588	7.28e-19	0.0307217	0	0.00113547	0.0047508	0	0.00694041	5.62e-19	8.62e-19	0.111049	0.00716214	0.0179437	0.00509967	0.0236406	0.0150667	0.0413323	0.00294561	1.11e-19	0	0.0689775	3.15e-19	0.000838304	0.151981	0.0105387	0	0.00696849	0.0174674	0.0327328	0.00448351	0.0139691	0	0.0100134	6.15e-18	0.0436035	0.0377136	0.0058028	5.3e-19	0	0.0166502	1.2e-18	1.67e-18	0.0873896	0	0
SEQC_NB162	0.202687	0	1.53e-18	4.67e-18	0.0194397	7.72e-05	0.00521282	2.32e-18	1.27e-21	0.0416325	0	7.39e-19	3.18e-18	0	0.0956949	0.0224214	0.0231881	0.00537719	0.00312093	0.00718754	0.0716817	0.00487896	0	0	0.0966688	0	0.00152529	0.151828	0.0130299	0	0.0133017	0.0462806	0.0453975	0.0196426	0.0218439	3.68e-20	0.0159015	0	0.0540243	0.0465184	0.0255846	0	0	0.0321909	0	7.51e-18	0.0782124	0.0010637	2.85e-17
SEQC_NB163	0.150419	0	0	1.52e-18	0.0518119	1.93e-19	0.00380637	2.45e-18	0.014529	9.22e-19	1.41e-22	0.00702785	0	0	0.0393547	0	0	0.00625824	0.0240556	0.00593654	0.032128	0	4.73e-19	0	0.0107864	0	0.00103612	0.126328	2.93e-18	5.96e-21	0.00738988	0.00767063	0.0181022	0.000467106	0.0161593	0.000875269	0.00934461	3.15e-18	0.0351855	0.0250763	0	7.01e-19	0.05465	0.0101003	0.00501917	6.01e-19	0.0915243	0.000211253	2.99e-18
SEQC_NB164	0.291337	9.66e-19	7.38e-19	0.00910265	0.064783	9.4e-21	0.0378655	0.00304258	8.45e-20	0.000357142	0.00804486	0.0483102	0.0210203	5.4e-18	0.0388332	0	0.0269589	0.00731722	0.012787	0.0133285	0.0295965	0	0	0	5.93e-19	1.02e-18	0	0.0649594	0	4.18e-19	0.00107853	0.023972	0.036631	0.0104249	0.0116136	1.84e-20	0.00731478	1.86e-18	0.0406416	0.0430105	0.00769819	2.95e-18	0.0111236	0.013797	9.98e-20	1.31e-18	0.0913726	0	5.51e-18
SEQC_NB165	0.150629	0	0	2.14e-18	0.0023999	0	0.0234159	8.64e-20	8.38e-19	0	1.34e-19	9.54e-20	0	0	0.0501452	3.34e-19	0.0135502	0.00795647	0.00604395	0.00662235	0.0892043	0.0177945	0	2.58e-05	0.00489103	0.0222192	0.00129357	0.138298	8.67e-19	0	0.0231284	0.0170325	0.0160161	0	0.0158934	0.000424438	0.00713825	0	0.0466152	0.0351811	0.00635162	4.8e-19	0	0.035022	0.00135374	2.1e-18	0.0996641	0	4e-18
SEQC_NB166	0.265874	0	0.00191427	3.9e-18	0.0154972	0	0.00671282	5.04e-18	0.00755556	0	0.00265799	0	0	0	0.0457394	0.0113935	0.00478021	0.0146601	0.0167139	0.010952	0.0381556	2.28e-19	0.000920073	0	0.115757	1.34e-19	0.00264506	0.18505	0	9.09e-19	0.0053165	0.0208921	0.0508751	2.88e-19	0.00894131	0	0.00578936	0	0.0587902	0.0434177	0.000503865	0	0.00769732	0.0156847	0	0	0.0745172	0.00161592	0
SEQC_NB167	0.390694	4.63e-20	4.81e-19	0.0311005	0.0167636	0.0118917	0.11134	0.0286225	0.000957588	2.05e-18	0.00507224	0.0706756	0.0690079	0	0.14957	0.0473654	0.0221329	4.69e-20	0.000622738	0.0216368	0.0874601	0.000856863	0	1.78e-20	0.0977793	0.00764874	0.00151022	0.277983	0	0	0.0283491	0.0265768	0.0308654	0.0197769	0.0122581	0.00360269	0.0081887	0	0.0174279	0.0564281	0.0207621	1.12e-19	0	0.0243214	0	0.00340694	0.0904917	0.000335551	4.83e-19
SEQC_NB168	0.286293	0.00718127	0	0.0130987	0.00766582	6.84e-22	0.0508989	5.95e-19	0	1.3e-17	1.24e-18	0.0115748	2.55e-19	5.97e-18	0.209823	0.0265667	0.0122476	0	0.0287008	0.0195701	0.12449	0.00868543	0.00152859	0	0.144457	0.0305606	0.00191207	0.383682	0.146699	1.2e-18	0.0279208	0.0288889	0.0445411	0.0206533	0.0116398	0.00123381	0.0287254	3.25e-19	0.0204583	0.0457231	0.0369227	1.02e-18	0.0419467	0.0472028	0	0.00147613	0.0716539	6.37e-20	1.81e-18
SEQC_NB169	0.0945023	0.00267959	0.00204323	0	0.0359995	0.00520094	0	0	0	0	1.8e-19	0	3.15e-18	0	0.00695833	0.00814196	0.00759697	0.0534385	5.66e-18	9.25e-20	0.0500784	0	0	0	0.0726423	1.05e-18	0.000734161	0.0418863	0.0174585	0	0.00571519	0.0163913	0.0238897	0.00500607	0.00269458	2.82e-20	0	2.82e-18	0.113697	0.0300776	0.000765296	0	0	0.0195943	0.0153703	1.33e-18	0.0650608	0.000683331	0
SEQC_NB170	0.241603	0.00530545	0.0127705	0	0.0145169	0	0.00435963	1.75e-18	0.00102673	0	0.00122879	0	7.34e-18	8.43e-18	0.0678328	0.0320194	0	0.000750024	0.0197895	0.00943906	0.149892	0.00490606	0.00120168	0	0.061779	0.0274063	0.000780568	0.308654	3.04e-17	0	0.0516933	0.0196102	0.0427232	0.0102167	0.0140251	0.00195124	0.0103688	2e-17	0.05144	0.0456384	0.00764022	1.05e-18	0.0844469	0.0654484	4.41e-20	3.82e-18	0.0888459	0.00195812	0
SEQC_NB171	0.181475	3.27e-20	0	0	0.0263826	3.63e-19	0.0285803	0	0.0118504	0.00763721	0.0021572	0.0151341	0	0	0.04524	0	0.0192936	0.00542473	0.0145516	0.0062636	0.0732244	0.00266211	0	0	0	0.00611785	3.6e-19	0.0857408	0	4.21e-19	0.014773	0.0188102	0.0182444	0.00208635	0.0151427	0.000592092	0.00581901	0	0.0703775	0.0252342	0.00526001	0	0.0802216	0.0463667	1.19e-18	5.32e-18	0.0979036	0	2.98e-18
SEQC_NB172	0.163613	4.26e-19	7.74e-18	0	0.0104448	8.53e-19	0.0288613	8.21e-19	0.0133592	0	0	0	4.36e-18	5.52e-18	0.0229464	5.37e-18	0.00450338	0.00981632	1.41e-21	0.00352414	0.0681572	0.0116993	0	0	0	0.000220987	0	0.0208923	0	5.5e-19	0.0150879	0.0219479	0.0349016	0.00275686	0.0123596	0	0.00132394	0	0.0550194	0.0282722	0.0151068	9.96e-19	0	0.0271712	0	0	0.112091	0.00131667	3.98e-18
SEQC_NB173	0.190284	4.13e-05	0.0244636	0	0.0280261	5.46e-20	0.00349251	7.38e-19	0	4.9e-19	0.0117009	2e-18	1.72e-19	0	0.0183803	0.0208329	0	0.0234629	0	0.00717814	0.0410213	1.03e-19	0	0	0	1.66e-19	0	0.0396097	6.54e-18	5.25e-19	0.00785	0.00594921	0.0106926	0.00797183	0.00659417	0.000103263	0.00124358	1.21e-18	0.0437069	0.0368464	0.000500883	0	6.78e-20	0.0103188	0.123613	0	0.107794	0.00121561	0
SEQC_NB174	0.267487	0	2.85e-18	0.00517909	0.0464468	0	0.0153305	0.000173569	0	0.00135348	0	0.0174682	0	3.76e-18	0.0918302	3.93e-18	0.0124911	0.00945814	0.00786142	0.0149432	0.055329	3.75e-23	3.62e-20	0	0	0	5e-20	0.051908	1.98e-20	0	0.0110033	0.0545722	0.0308045	0.0254379	0.0105397	0.000298664	0.00494843	1.61e-18	0.0623513	0.0134373	0.0104585	2.02e-17	0.0630521	0.0219735	0.00135914	3.21e-19	0.0883428	0	0
SEQC_NB175	0.245341	0.000665918	6.11e-18	0	0.00244592	0.00429794	0.0234737	5.77e-19	0.00249814	0.0126773	0	0	0	0	0.0877895	0.0060109	2.91e-19	0.01074	0	0.0130704	0.102368	0.0025429	0.00334972	0	0.0949995	3.82e-18	0.00161946	0.20097	0.103378	0	0.0319076	0.32052	0.159123	0.153126	0.0221218	0.000479659	0.0151355	7.84e-19	0.0429472	0.0402019	0.0918979	4.8e-19	0.00999464	0.0496412	3.1e-18	0	0.0682968	0	0
SEQC_NB176	0.255771	6.17e-20	0	0.0561636	0.0094633	0.00595689	0.039795	0.0102625	1.25e-21	1.17e-19	0.0223601	0.0408069	0.0151792	0	0.0697079	0.0447889	0.0366534	0.0152027	0.0050558	0.0153666	0.0361878	0	0.000825407	0	0.0664644	0.0092271	0	0.0607121	0.050552	6.77e-19	0.00108868	0.0237012	0.0353936	0.00281275	0.0107674	5.7e-05	0.00179476	0.00547309	0.0704567	0.0254142	0.0172003	2.53e-18	0.083391	0.0216275	0.137306	0.0106847	0.0781933	2.81e-19	0
SEQC_NB177	0.200039	0.00158226	2.92e-18	1.53e-19	0.0485361	0	6.24e-19	1.91e-18	3.41e-18	1.9e-19	5.4e-21	0	2.67e-19	1.34e-17	0.03967	0.00172736	0.00139996	0.0191185	0.035389	0.0111674	0.0221572	0.0012788	0	0	0.0628622	0	0.00169558	0.113967	0.0260789	0	0.00170966	0.0310457	0.0492611	0.00217512	0.0150854	0.000402825	0.00617382	0	0.0715143	0.0394732	0.00530634	4.92e-18	0.0377216	0.00696609	0.00121142	5.49e-19	0.0763448	0.00129471	0
SEQC_NB178	0.197512	1.01e-19	6.39e-18	1.67e-19	0.0551879	8.61e-19	0.0137424	0	0.0105289	2.81e-18	0.00130677	0.00447623	2.96e-18	2.09e-18	0.0519019	6.38e-18	0.00952899	0.00880022	0.0145427	0.0121511	0.0220057	0.00218949	0	0	4.48e-18	4.17e-19	0	0.0518988	7.43e-19	1.92e-19	0.00116486	0.0215697	0.0152599	0.00854295	0.0107795	0	0.00447463	6.82e-18	0.0912676	0.0190975	0	2.89e-19	0.0606542	0.0108912	0	3.35e-18	0.10005	0	0
SEQC_NB179	0.30631	4.78e-20	4.83e-18	0	0.0929484	0	0.0110731	2.2e-18	0	4.62e-19	2.55e-19	0.00631529	5.67e-18	0	0.092574	0	0.00544456	0.008204	0.00176644	0.0125494	0.0736285	0	3.44e-19	4.55e-19	0.0333278	5.17e-18	0.0012878	0.0735395	1.26e-17	1.01e-18	0.0180781	0.00780659	0.0159726	0.00598705	0.0095814	0	0.00906454	0	0.0745975	0.0213115	0.00149528	0	0.095874	0.0408356	0	0.000650888	0.0894189	0	0
SEQC_NB180	0.123627	2.84e-20	0	0	0.0140125	3.19e-19	0.0199263	2.36e-18	5.15e-19	0	7.41e-20	0.00120647	0	0	0.0352403	8.1e-19	0.0279012	0.0107494	0.00804577	0.00201061	0.131034	0	0	0	2.72e-19	7.47e-20	0	0.0851272	2.16e-17	4.93e-19	0.029586	0.0339064	0.0328696	0.0136799	0.0111431	0.00156725	0.0128221	8.05e-18	0.025164	0.0370578	0.00869774	0	0	0.0462837	0.00306041	5.15e-18	0.103442	0.000735763	3.38e-18
SEQC_NB181	0.271215	2.92e-20	6.69e-18	0.0198455	0.0522799	5.18e-20	0.0541734	0.00849891	0	1.13e-18	0.0023262	0.0336565	0.0193157	5.35e-20	0.143095	0.00950405	0.0275772	0.00761817	0.00395259	0.0142484	0.0819042	0	0	0	0.016123	9e-20	0	0.0999918	0	6.61e-19	0.0209462	0.0175823	0.015273	0.0165374	0.0154393	0.00128961	0.00385293	1.78e-18	0.0470699	0.0292675	0.00718834	0	4.01e-18	0.0329567	0.000266273	0.000781823	0.0975517	0	1.51e-17
SEQC_NB182	0.229486	0	0	0.00754963	0.0600816	1.26e-19	0.00558621	1.04e-18	1.5e-18	0.00141971	2.53e-18	1.6e-18	0	0	0.0758168	2.69e-18	0.0434264	0.0301138	0.00418812	0.016416	0.0199112	0	0	0	0	2.02e-20	0	0.0180932	0.0121766	0	0.000498391	0.130271	0.0648994	0.0620055	0.0167241	4.75e-19	0.00836155	0	0.0602043	0.0295262	0.0149111	8.44e-21	0.000684951	0.00791194	8.7e-19	2.52e-18	0.102196	0.000865151	0
SEQC_NB183	0.258251	2.68e-20	9.97e-18	0.0161063	0.00686314	0	0.0169654	8.71e-21	0.0114245	4.36e-19	0.0117507	0.0670241	0.0278177	2.91e-18	0.0572057	0	0.0197208	0.0130757	0.011063	0.0111501	0.0142115	2.4e-20	0.0015099	0	0.0311433	0.0148049	0	0.003781	2.17e-18	0	0.000467495	0.0101913	0.0107538	0.00600281	0.0223616	0	0.0055545	0.00626684	0.0797938	3.97e-20	0.00190614	0.00185192	0.0531532	0.00932497	0.00295213	0.000473888	0.100335	0	1.51e-17
SEQC_NB184	0.294862	0	0.0145797	0.0181537	0.0251739	0	0.0653994	0.0205111	0	4.8e-18	0.0162113	0.0456125	0.0283752	0	0.152267	7.99e-19	0.0372622	0.00246465	0.00709171	0.0170831	0.0422137	1.47e-18	3.7e-05	0	0.00275157	0.0220392	9.01e-19	0.0730301	0	0	0.00683353	0.0179664	0.0237813	4.66e-19	0.00924098	0.00562686	0.00496976	2.13e-18	0.0457981	0.0517023	0.0271779	0	0.0161645	0.0139625	1.84e-05	0	0.0767854	0	0
SEQC_NB185	0.281064	0.0011914	0	0.0010324	0.00252137	0	0.0253057	0	0	0	0	8.47e-20	0	0	0.0834337	1.88e-18	0.00966865	0.031832	0	0.0114041	0.0979455	0.00221573	6.32e-22	0	0.0487663	0.00280354	0	0.15843	3.57e-19	0	0.0169517	0.0344372	0.0360391	0.0170068	0.00981883	0.000314653	0.00434998	9.43e-20	0.0766602	0.056608	0.00638937	0	0.1211	0.0482244	0.001738	0	0.0920825	0.000108768	1.7e-18
SEQC_NB186	0.291075	0	0.0122993	0.033051	0.0316022	0.0120965	0.0325821	1.41e-20	2.36e-19	0	0.0320693	0.0104663	0.0109335	1.37e-20	0.102989	0.0156832	0.0200844	0.0229367	0.00463791	0.0167269	0.0456916	0	2.48e-21	0.000529783	0.0603017	0.0126038	3.78e-19	0.0661724	0.0796111	1.07e-18	0.00617095	0.0377245	0.0383239	5.59e-20	0.00558764	0.000870929	0.00253335	0.00729009	0.078752	0.0265171	0.0107152	0	0.0262082	0.0224536	0.255507	0	0.0749388	0	0
SEQC_NB187	0.0826385	2.37e-19	0	0	0.0551129	1.03e-18	0.0264689	0	0.000791085	0	3.99e-19	0.0109952	7.54e-19	1.81e-18	0.00634129	2.6e-18	0.0257278	0.00821962	0.00820119	0.00206137	0.0562912	0	6.21e-20	2.05e-19	3.51e-18	0	0	0.00764271	0	4.46e-19	0.00860923	0.0178711	0.00921701	0.0159038	0.0126117	0	0.00918594	0	0.0347595	0.0186869	2.91e-19	0	2.41e-19	0.0181905	0.00301363	6.69e-19	0.11121	2.79e-20	0
SEQC_NB188	0.153663	0	0	2e-18	0.0185715	0.000676003	0	0	0	5.85e-18	0	0	0	0	0.0351422	0.0171456	2.38e-18	0.0417443	6.18e-19	0	0.144011	1.39e-18	1.47e-19	1.13e-18	0.0956208	2.6e-17	0.0047489	0.309302	8.14e-19	0	0.0285892	0.0172502	0.0203372	0.0213699	1.33e-19	0.00161977	0	1.07e-17	0.0966015	0.009839	0.00494396	0	0	0.0490388	0.00939482	0	0.0377055	0.00957673	0
SEQC_NB189	0.0564543	7.55e-19	6.36e-19	0	0.0424662	0	0.004428	0	0.0172543	1.74e-19	6.49e-19	0	3.65e-18	1.45e-18	0.0181814	0.00247712	0.0021588	0.0081274	0.00497384	0	0.0848206	0.0033668	0	2.32e-19	2.48e-18	2.55e-18	0.000629572	0.0682182	1.81e-18	0	0.0255938	0.0131665	0.0103237	0.0235618	0.0114462	2.93e-22	0.00410147	0	0.0508251	0.018532	1.53e-18	8.52e-18	0	0.0296793	0.00193112	2.8e-18	0.0997182	0	6.12e-18
SEQC_NB190	0.197052	0	0	0.110273	0	0.00169013	0.0194991	1.66e-18	0.0068585	0	0.0124663	0.0336718	0.0150797	0	0.0700079	0.000635658	0.0603478	0.00421257	0.00455281	0.00952836	0.0285283	0.00156575	0.00278406	7.41e-20	0.0779733	0	0	0.0742403	0.0151076	0	0.00765464	0.00823542	0.00316394	0.0220221	0.00574009	0.000432517	0.00446313	0.0206693	0.0749595	0.0244701	0	5.76e-18	0.0466394	0.0170872	0.00118108	0.00177912	0.0578611	0	3.61e-18
SEQC_NB191	0.300895	8.01e-20	0	0.109508	0.0468771	0.0011614	0.0968382	0.0125304	2.26e-19	2.87e-18	0.00722261	0.0629652	0.0574275	1.52e-18	0.0758719	0	0.0401124	0.0123998	0.00503539	0.0156094	0.0483683	2.32e-19	0	0.00011556	2.16e-18	0.00343673	0	0.158123	7.49e-18	2.44e-19	0.00781186	0.015966	0.0131308	0.0158529	0.00848384	0.000190371	0.00684269	0.0382472	0.0459366	0.0160396	0	5.06e-19	0.0224491	0.0187023	1.4e-19	0.0236781	0.0935072	1.31e-19	0
SEQC_NB192	0.23784	5.54e-19	1.14e-17	0	0.00365444	7.35e-20	0.00358613	1.62e-18	0.025044	0	0.00671285	0.00994965	0	1.02e-17	0.0441881	0	0.000480876	0.0393482	0	0.00592072	0.0743246	0	0.000409273	1.67e-19	0.0146104	1.61e-18	2e-20	0.0434812	2.07e-18	0	0.00375315	0.0191839	0.0318954	9.04e-20	0.00574814	0.00127547	0.00299591	4.57e-18	0.0867997	0.0227877	0.00883166	1.15e-17	0.134215	0.0371921	0.00656311	1.82e-18	0.0899667	0	1.43e-19
SEQC_NB193	0.342697	0	0	0.053924	0.0543799	0.00381432	0.0751414	0.00727744	0	8.27e-19	0.00757334	0.0471637	0.0358515	0	0.154231	0.011837	0.0280938	0.00708936	0.00665732	0.0182771	0.115203	0	3.25e-20	0	0.0407665	0.00293423	0.00143609	0.198591	2.36e-19	2.33e-19	0.0287575	0.0236394	0.0367919	0.00661964	0.01404	0.00299069	0.00991199	0.00423093	0.0323286	0.0344741	0.0266624	4.62e-19	0.0151156	0.04916	6.39e-20	0.0112184	0.0782408	2.77e-21	0
SEQC_NB194	0.218935	0.00327057	6.39e-18	1.65e-18	0.0200448	0	0	0	2.18e-18	3.96e-18	2.63e-19	0	0	2.98e-19	0.0699603	0.00126356	2.46e-20	0.0145338	0.00729064	0.0104229	0.0702174	0.00336622	0	0.000274476	0.0703066	0.00793666	0	0.172834	0.0608808	0	0.015803	0.0155139	0.0202332	0.0143427	0	0.000522172	0.00143544	0	0.0979783	0.0127253	0.00251666	0	0.123847	0.0280393	0.00315884	4.57e-18	0.0906183	0.00305179	0
SEQC_NB195	0.0287538	0	1.19e-17	0	0.0760625	0.00553091	0	6.54e-19	0	4.67e-18	0.00122246	0	0	1.67e-17	0.0280462	0	4.57e-19	0.0604127	0	0	0.0434729	0	0.000486184	0	0.00787138	0	1.64e-19	0.0892842	0.0511969	0	0.00812847	0.00233643	0.00510517	0.00368305	0	2.38e-20	0.00192837	1e-17	0.143469	1.45e-20	0	9.42e-18	0.0765589	0.0184441	0.00310351	4.77e-19	0.0671597	0	0
SEQC_NB196	0.132984	0	5.06e-18	0.00559701	0.0503652	0	0	1.89e-18	6.41e-18	0	0.00812757	0.00576719	1.2e-18	7.11e-18	0.0469764	1.29e-18	0.0067376	0.0233579	0.00376839	0.00383052	0.0688627	0	1.84e-18	9.27e-21	0.0165463	0	0.00273134	0.0973365	0.0355584	0	0.00990927	0.0072125	0.0163868	0.000709172	0.0035396	0.000310085	0	0	0.132127	0.00717418	0.000732511	2.98e-18	0	0.0200853	0.0045143	0	0.0838947	0.0024273	2.98e-19
SEQC_NB197	8.63e-19	0	3.71e-18	0	0.0809354	0.00280399	0	0	0	2e-17	0.00545219	0	0	1.1e-17	0.0157824	0	1.29e-18	0.0281687	0.0072805	0	0.0199417	1.18e-18	0	3.27e-19	0.0326407	0	0.00317742	0.0246124	0.00465942	4.8e-19	0.00290189	0	1.98e-19	5.84e-21	0.00196498	0	0	5.48e-18	0.146772	0.0014963	9.83e-19	0	0	0.00283655	0.00593159	4.01e-18	0.088245	0.000558734	0
SEQC_NB198	0.103088	0.00350037	0.0268475	8.95e-19	0.0373101	0.00455792	0	0	0	2.37e-17	0.0109505	1.78e-19	0	2.61e-18	0.0873702	0.025169	0	0.0251497	0.0082983	0.00747821	0.0615043	7.21e-19	0	0.000632036	0.133782	0	3.84e-20	0.0771007	0.135381	1.95e-19	0.0112227	0.0251472	0.0442861	1.55e-18	0.000897235	0.000229087	0	5.16e-18	0.133017	0.0288897	0.0468662	0	0.0045981	0.0271931	0	0	0.0552624	0.00359941	0
SEQC_NB199	0.34523	9.41e-20	3e-18	4.85e-19	0.0782215	1.04e-18	0.058322	6.05e-20	1.58e-18	5.49e-19	0.00594165	0.0355056	0.0176622	3.13e-18	0.156913	0.013265	0.00864499	0.00293358	0.00303117	0.0176574	0.110318	6.35e-19	0	2.77e-19	0.077637	0	0.00215093	0.265367	0	0	0.0337053	0.011785	0.0200429	0.0166748	0.00942607	0.00117713	0.00760567	5.36e-18	0.0585807	0.0281905	0.00645493	8.19e-19	0.0976095	0.0531971	0.000939415	0.00253468	0.0842319	0	0
SEQC_NB200	0.252663	0.00324575	0	0	0.0722512	6.18e-19	3.3e-19	9.58e-18	0.0421964	0.0148051	0	0	5.36e-18	0	0.0978149	0.0076784	0	0.00891922	0.0221145	0.00836377	0.0623901	2.58e-21	0.002686	0	0.0708964	3.21e-18	0.00344185	0.207471	0.0510487	0	0.0147068	0.0219312	0.0471743	0.0104806	0.00836973	0	0.0111421	0	0.0715804	0.0526834	5.81e-19	7.9e-19	0.0814288	0.0355545	0.00153915	0	0.0870233	9.93e-23	7.24e-18
SEQC_NB201	0.323623	0	0	0	0.0494963	0	0.0312112	7.48e-18	2.62e-19	1.01e-17	0.00198078	0	1.47e-18	2.93e-18	0.0838929	0.0422116	0	0.0013221	0.0372381	0.0130087	0.198645	0.00493629	0.00105591	0	0.101018	0.0363008	0.00254547	0.295384	4.19e-19	4.31e-19	0.0737517	0.0129529	0.0324002	0.0131563	0.0103014	0.00470896	0.0150972	0	0.0302348	0.031773	0.0184564	8.2e-19	0.0802982	0.08516	0	0	0.0870898	0.00309312	0
SEQC_NB202	0.0311762	0.00161397	0.0222652	1.11e-18	0.0797952	0	0	0	6.87e-18	0	0	5.26e-19	0	3.89e-18	0.0228797	0.00910843	0	0.0102903	0.016062	5.07e-19	0.022928	0	0	1.35e-18	0.0328821	0	0.00293075	0.116458	5.61e-19	3.41e-19	0.00183936	0.00560014	0.0100018	0.0070998	0.0109809	0	0.00511075	1.78e-18	0.0802282	0.0475918	0	1.22e-19	0.0176831	0.00922112	0.000983607	1.38e-19	0.0816743	0	0
SEQC_NB203	0.311965	4.59e-19	0.00170254	0.00195719	0.119175	4.43e-19	0.0732749	1.06e-19	0.0352008	0.00912351	0.0018896	0.0404809	0.0163008	7.27e-19	0.0667321	0	0.0206493	0	0.00608865	0.015557	0.0516485	0	0	1.21e-18	0.0336892	0	0.000911109	0.0924155	0	8.71e-19	0.0107101	0.0068092	0.0192743	0.00676067	0.00933926	0.000864134	0.00662123	2.53e-18	0.0639619	0.0375895	8.4e-20	2.22e-18	0.118316	0.0298621	2.91e-19	0	0.0989006	0	8.52e-18
SEQC_NB204	0.198019	0.157165	0.0120334	0	2.12e-20	2.19e-18	4.79e-18	0	7.33e-18	0	8.83e-20	0	0	3.44e-18	0.078688	0	3.87e-18	0.022489	0.0117227	0.0039553	0.0909203	9.66e-19	0.00475467	0	0.0445176	7.58e-19	0.00312543	0.299644	6.94e-18	0	0.0253465	0.0170958	0.0436024	0.0251485	0.000996645	0.00102096	0.00450054	1.92e-17	0.0888281	0.0460574	0	3.89e-19	0.0124738	0.0520362	0	0	0.0647239	0	0
SEQC_NB205	0.138816	0.0036558	2.22e-17	3.93e-18	0.0748673	8.47e-19	0	6.06e-18	4.32e-18	2.28e-19	1.01e-20	0	0	1.9e-17	0.0868725	5.99e-18	2.84e-18	0.0258121	0.0150635	0.0053356	0.0995168	0	0	0.00264135	0.0560602	2.12e-18	0	0.147778	0.0378728	0	0.0428976	0.0308778	0.0325545	0.0193197	0.000696132	2.09e-19	0.00809508	0	0.147452	0.00712672	0.00758685	1.53e-17	0.12185	0.0594983	0.00354238	0	0.0850187	9.75e-05	2.26e-17
SEQC_NB206	0.152509	0.00306758	0.0679702	0	0.114397	1.33e-19	0	0	4.65e-19	0	8.18e-19	2.93e-18	0	0	0.0346558	0.00526647	1.15e-18	0.000413281	0.0582033	0	0.0580134	0.00951913	0	0.00309733	0.0852563	0.0436296	0.000914181	0.146212	0	9.5e-20	0.00960533	0.0150373	0.0355227	0	0.00855324	1.32e-19	0.00574367	7.68e-18	0.0576687	0.0822812	0.00615887	3.66e-18	0.106558	0.0306443	3.72e-19	0	0.0882779	0.0056669	2.21e-19
SEQC_NB207	0.25641	0.00427721	0.0428969	0	0.0709848	2.7e-18	0.0318184	0	0.0306142	2.52e-19	1.88e-19	0	4.32e-18	0	0.116816	1.97e-19	0.0357201	6.98e-18	0.0825392	0.0110134	0.0669409	0.0474381	0	0	0.0598669	0.108393	4.17e-20	0.201161	0.12465	0	0.0181434	0.0285676	0.044847	0.0153056	0.00227837	0	0.0137488	0	0.0494436	0.0648401	0.0348316	3.35e-18	0.192914	0.050356	8.29e-19	0	0.0873147	0	0
SEQC_NB208	0.242367	0.00321252	1.64e-18	0	0.0492423	0	0.0244899	9.96e-19	0.0244208	0.0115052	7.31e-20	0.00282707	0	1.35e-18	0.0592722	0.00829353	0.0141872	0.00336652	0.0261225	0.0116925	0.0601785	0.00568032	2.15e-05	7.59e-20	0.0398489	5.22e-19	0.00155068	0.134908	0.0305937	0	0.0168884	0.016497	0.0364406	0.00752046	0.0161711	0.000477137	0.00939847	1.76e-18	0.0458644	0.0466757	0	4.28e-19	5.48e-19	0.0360281	0	9.13e-19	0.0922162	0	8.21e-20
SEQC_NB209	0.271345	2.15e-20	0	0.0064141	0.0555821	1.14e-19	0.0439896	0	0.0183661	0	0.00707802	0.0140648	0.00764355	1.74e-18	0.104465	0.00499781	0.0224412	0.00495268	0.0133177	0.0194374	0.101128	0.00525879	0.00020189	0	0.0170348	0	0.000965112	0.129783	0.0188623	1.02e-18	0.0280432	0.0100306	0.0147462	0.0124345	0.0145041	0.00133706	0.00715401	1.58e-19	0.0593797	0.0313201	0.00648359	5.11e-19	0.128599	0.0481795	0.00119517	0	0.0952474	1.84e-19	3.81e-18
SEQC_NB210	0.281089	2.02e-19	6.9e-18	0.0177694	0.0787615	0	0.0481488	4.18e-20	0.0344981	0.0063927	0.0136199	0.0305813	0.00965555	0	0.0622329	6.24e-19	0.014172	0	0.0102964	0.0123207	0.0314946	0.00280534	8.81e-20	0	0.0139877	7.72e-21	0.000530581	0.0678592	2.62e-18	0	0.00423076	0.00297616	0.00855403	0.00760297	0.0149517	0	0.00773153	0.00332729	0.0690244	0.0175489	2.39e-19	5.62e-18	0.0938769	0.0160665	1.99e-19	0.000760151	0.0996901	3.7e-19	0
SEQC_NB211	0.334149	0	7e-18	0.0135489	0.0819881	8.74e-20	0.0695269	0	0.0190278	5.27e-18	0.00790182	0.0522276	0.0272928	2.12e-18	0.0801553	0	0.00836707	0.00330342	0.0097433	0.0164396	0.0977079	0	0	0	0.0369253	0	0.000501969	0.140221	0	3.25e-19	0.0288333	0.0218985	0.0313306	0.016438	0.0144801	0.000937262	0.00850561	0	0.0694996	0.0214819	0.0112265	0	0.101507	0.0566143	0	0.00663669	0.0873223	2.24e-19	3.48e-19
SEQC_NB212	0.217959	2.12e-19	3.73e-18	7.08e-20	0.0815945	0	0.0344018	0	0	1.92e-18	0.00377306	0.00871409	6.59e-19	0	0.08989	6.22e-19	0.00847731	0.00102005	0.0119077	0.0124686	0.0369245	2.76e-18	0	4.68e-20	0	1.02e-18	0.000484491	0.0721531	0	2.55e-19	0.00459043	0.00250958	0.00623527	0.013051	0.0110524	0	0.00612024	7.28e-19	0.0795562	0.0166829	0	0	0.0511403	0.0157963	0	0	0.0875729	1.38e-19	9.58e-18
SEQC_NB213	0.33151	0.000360178	8.17e-19	0	0.0577562	5.59e-21	0.0456321	0.00217385	0.0174874	0	0.0106819	0.0515016	0.0235684	0	0.0801416	0.0163615	0.0329446	0.000949519	0.00634577	0.0186798	0.106392	0.00147602	0.00313245	0	0.0602373	1.66e-20	0.00103073	0.230775	0.00922043	2.94e-19	0.0319143	0.0104946	0.0174633	0.00756456	0.00810597	0.00218706	0.00978734	0	0.0427463	0.0329716	0.000620491	6.93e-19	0.0549489	0.0486572	6.34e-20	0	0.0886686	1.88e-20	0
SEQC_NB214	0.0204575	5.22e-19	6.21e-18	9.85e-21	0.0403447	1.74e-19	0.0133656	9.6e-19	0.00728281	0.020958	0	0.00202915	0	4.19e-18	0.0168091	1.2e-17	0.0124434	0.0216304	0.00683206	0.000517829	0.038772	0.000202817	0.00265284	0	0	1.33e-17	0	0.000864734	0.0169972	0	0.00108742	0.00548936	0.00511207	0.00406294	0.0145091	0	0.00507135	5.8e-18	0.0843651	0.0278539	0	0	0.0820242	0.0229888	0.00337137	0	0.100358	0	7.51e-18
SEQC_NB215	0.278534	0	0.00559053	0	0.045408	1.27e-19	0.0291201	3.1e-18	2.62e-19	7.86e-20	5.7e-21	0	0	0	0.0771098	0	0.00863734	0.00824178	0.030666	0.0136898	0.0511497	0	0	0.000699588	0.00714849	0.000482635	0	0.173705	0	0	0.00838444	0.024901	0.0430122	0.00511132	0.00644608	0.000234277	0.00892074	2.18e-18	0.0690382	0.0427509	0.00811865	4.29e-18	0.11433	0.0289899	1.13e-18	7.92e-18	0.0810826	0.000903694	1.65e-18
SEQC_NB216	0.318521	0.0019145	2.09e-18	0.0270024	0.131345	1.17e-19	0.0357465	2.21e-18	0	1.25e-20	0.00873644	0.0139814	0.0167009	9.2e-18	0.0968853	0.00284892	0.0112344	0.00803952	0.0182316	0.0186834	0.0180124	0	1.05e-20	2.13e-18	0.06814	0	0.00231003	0.073716	0	0	0.0012253	0.0169058	0.0393057	0.00782869	0.0171218	0	0.005338	0.00185845	0.0636151	0.0242656	1.24e-17	7.6e-18	0.00650039	0.0119575	1.38e-19	0.00366693	0.0694696	1.1e-18	5.24e-19
SEQC_NB217	0.260384	0	1.65e-18	6.57e-20	0.0534866	0	0.0150758	8.58e-19	0.0174576	1.92e-19	0.00308167	2.16e-21	0	0	0.0489608	0	0.0432219	0.00340697	0.0133531	0.00846795	0.0368979	0.00468171	2.11e-19	0	0	1.69e-19	4.39e-20	0.0411509	0	2.71e-18	0.00640582	0.0454025	0.0394422	0.0251185	0.0064175	0.000302855	0.0111057	7.77e-18	0.0584881	0.0486714	0.00749999	3.63e-18	0.0878551	0.0186878	8.46e-19	0	0.101764	0	4.57e-18
SEQC_NB218	0.177452	0.000405111	0.00811699	0	0.0453209	8.8e-19	0.00130057	0	2.33e-20	4.22e-18	0	0	4.52e-18	0	0.0655303	2.1e-18	0	0.0117291	0.00447243	0.00998918	0.0347054	0	0.000900009	7.63e-20	0.053293	0	0.0015909	0.124581	0.0192375	0	0.00370766	0.023743	0.0162273	0.0153503	0.00831247	0	0.00720995	0	0.0838061	0.0228798	0.00026919	1.77e-18	0.0948895	0.0205352	5.44e-19	0	0.0846212	0.00123737	2.98e-19
SEQC_NB219	0.173078	0.00406838	0	1.6e-18	0.0441793	1.49e-19	0.00526861	2.07e-18	0.00216889	2.3e-18	0.00109447	1.37e-20	0	0	0.031492	0.00588255	1.39e-17	0.0337469	0.0264405	0.0014099	0.0593198	0	0	0	0.084525	0	0	0.183475	0.0172408	1.39e-19	0.011601	0.0360038	0.0475419	0.0106603	0.0117468	0.000546424	0.00598697	2.4e-18	0.0847615	0.0351539	0	8.7e-19	0.0451625	0.0344983	0.00076891	0	0.0881048	0.000878216	0
SEQC_NB220	0.327272	0.00674237	6.78e-18	7.08e-19	0	6.02e-20	0.0106745	0	0.00633474	0	4.79e-20	0	0	0	0.188945	0.0446466	1.4e-18	0.00358174	0.0188708	0.0155298	0.215405	0.00319391	0.00652132	0	0.264691	0.0323346	0.00309497	0.548924	0.058565	0	0.0944741	0.0354303	0.0399163	0.0210054	0.00391962	0.00353517	0.0141879	0	0.0338749	0.0659819	0.0237052	9.2e-19	0	0.0915129	6.21e-19	0.0108269	0.0716635	0.00236529	1.8e-18
SEQC_NB221	0.292789	0.00180277	0	0	0	0	0.00387444	0	0.0329751	0.0377698	0.00104456	0	0.00120601	2.12e-19	0.0980529	0.0459054	1.55e-18	0.000760483	0.00579678	0.0143107	0.108585	0	0.00333833	1.59e-20	0.234536	0.0214086	0	0.290797	0.167117	2.23e-20	0.0288142	0.0218421	0.042324	0.0127402	0	0	0.0149493	0	0.120175	0.040503	2.5e-21	0	0.151677	0.0824952	2.15e-18	0	0.0819237	1.59e-19	0
SEQC_NB222	0.286972	0.00703055	2.97e-18	0.0488761	0.125318	0.00631017	0.0332582	0	0.0148433	0.0211945	0.00292662	0.0401637	0.0346215	8.16e-18	0.0999298	0.0119937	0.0327043	4.77e-19	3.6e-18	0.0223639	0.0677797	3.42e-18	0	5.84e-19	0.0984306	2.39e-19	3.91e-19	0.176373	0.14324	0	0.0108431	0.011996	0.0255026	0.0117166	0.00715204	0	0.00663076	0.00325559	0.0567289	0.032555	0	8.04e-19	0.125936	0.029113	0.000747545	0.00206091	0.0638169	1.5e-18	6.66e-18
SEQC_NB223	0.284282	0.00093741	0	0	0.0399399	0	0.0765714	0.00526459	0.0227798	3e-18	0.0117044	0.0398557	0.0241185	0	0.115651	0	0.0168844	0.00335568	0.00657709	0.0152888	0.078538	0.00287418	0	8.67e-21	0.0220881	0.0142166	2.41e-21	0.192473	2.21e-18	8.74e-19	0.0231717	0.0153745	0.013219	0.00736347	0.0188674	0.00119682	0.00806815	5.45e-18	0.050032	0.0425271	8e-21	8.69e-19	0.0421122	0.0375256	1.18e-19	0	0.099384	0	0
SEQC_NB224	0.142291	5.1e-20	6.89e-18	0.0197593	0.0960499	0	0.00988283	3.03e-19	0.00892111	0.0452769	0.00224781	0	1.04e-17	0	0.0353274	0	0.0290319	0.0250179	0.0195843	0	0.0175248	4.72e-19	0.000433558	0	0.000379511	0	3.3e-21	0.00493912	0.0031179	0	0.00268429	0.0493795	0.0157285	0.0642082	0.0204615	0	0.0144054	0.00540566	0.0687965	0.00115899	1.63e-18	0	0	0.0119844	0.00364069	0	0.0829684	2.52e-19	2.36e-18
SEQC_NB225	0.263098	0.0040611	0	0	0.0179422	5.2e-19	0.00263106	0	0.0299798	0	1.02e-20	1.01e-19	4.69e-18	1.17e-17	0.0399861	0.00510583	0.00400148	0.00414163	0.00952851	0.00945875	0.0648363	0.00973001	7.26e-21	0	0.0962405	0.00775096	0	0.191205	9.61e-20	5.07e-19	0.0125469	0.0385522	0.0367182	0.0319409	0.00884293	0.00128251	0.00761092	0	0.056694	0.0522113	0.0106181	5.72e-19	0.0814565	0.0259001	1.25e-19	0	0.113731	0.000707894	5.56e-18
SEQC_NB226	0.266499	0	3.28e-19	0	0.0244694	5.75e-19	0.0165984	3.74e-18	0.0272435	0.0253127	0.00143588	1.54e-19	1.42e-18	2.49e-18	0.05778	0	0.0289038	0.00159931	0.00368508	0.0122424	0.110124	0.0108985	0.000507742	0	0.0236475	4.2e-19	0	0.174805	0	0	0.0311534	0.0354184	0.0567788	0.00440243	0.00388775	4e-20	0.0141331	0	0.0710763	0.0423824	0.00730125	6.52e-19	0.159532	0.0749936	0	0	0.0883307	9.67e-20	0
SEQC_NB227	0.262088	0	2.03e-18	0.0638723	0.0765167	0.00132716	0.0308219	3.57e-19	0	1.07e-17	0.0113363	0.015855	0.00319975	0	0.0668243	0.00304478	0.0163555	0.00261008	0.0232232	0.0122662	0.0216496	0.00174628	0	0.000178654	0.0350541	0.0150853	0.00188618	0.135925	3.73e-18	0	0.00236538	0.00399572	0.013998	0.00681673	0.0248321	4.27e-21	0.00691208	0.00472657	0.0609371	0.0316478	0	1.33e-18	0.0263853	0.00931132	0	0.0133301	0.0852066	0.000877681	3.08e-18
SEQC_NB228	0.131877	0	0	0.078804	0.0805214	0	0.0774734	0.01222	0.0129622	8.77e-18	0.016317	0.0292034	0.00566136	5.42e-18	0.0515184	8.91e-19	0.0270199	0.0175968	0.00899651	0.00761476	0.00841944	0.000921449	9.69e-20	0	0.00440084	0	0.0015684	0.0281737	0	8.85e-19	0	0.00451897	0.00203447	0.00396488	0.0172986	4.09e-20	0.00635566	0.0216838	0.0634935	0.0215383	7.38e-18	0	0.016089	0.00256802	2.72e-20	0.00901579	0.0924897	3.76e-19	3.4e-19
SEQC_NB229	0.329166	0.00372013	0	0.297271	1.22e-18	0.0234864	0.217033	0.0410418	0	0	0.00958751	0.0842289	0.0671297	0.010623	0.194266	0.0587151	0.056555	0.012681	0.00667007	0.033391	0.156864	0	0.00319593	0	0.22633	0.014948	0	0.295553	0.274409	3.07e-19	0.0490113	0.0371315	0.0507947	0.0213291	0.00680472	0.00254501	0.00416968	0.114381	0.0572463	0.0665845	0.0184037	4.17e-19	0.104873	0.0889026	9.57e-19	0.0694748	0.0594108	5.64e-19	0
SEQC_NB230	0.173575	0	0	1.07e-19	0.0645445	0.00210304	0.0489571	0.0122989	0	3.31e-18	0.0113979	0.0217562	0.0144562	0	0.0434924	0	0.00532307	0.0180543	0.00319232	0.00730231	0.0362536	1.81e-19	0	0.000574238	0.0109069	3.07e-20	0.00127992	0.155953	4.83e-19	0	0.00563596	0.00793392	0.00630845	0.00524389	0.00546563	0.000372701	0.00420082	0	0.095965	0.0249038	0	6.93e-19	0.0750081	0.0140387	7.09e-19	2.11e-19	0.0869655	0.000156812	0
SEQC_NB231	0.111631	3.13e-19	1.44e-17	3.17e-05	0.0229979	6.67e-22	0.00785977	6.01e-19	2.55e-19	0.00902377	0.00755555	0.00951643	1.09e-18	1.23e-18	0.0349206	5.97e-18	0.0131912	0.0305899	0.00979993	0.00387518	0.0292142	0.00122195	2.36e-05	9.88e-21	1.66e-19	2.23e-18	3.3e-19	0	0	7.37e-19	0.00143806	0.0105528	0.00825746	0.0033715	0.0137796	0.000292822	0.00463291	1.84e-18	0.110606	0.0110118	0	7.11e-19	0.0866166	0.0129646	0.00413815	0	0.102029	0	0
SEQC_NB232	0.293864	0.000623509	0	0.0289385	0.0521479	0	0.0889895	0.00288454	5.94e-18	4.66e-19	0.00765453	0.0673901	0.0601813	7.39e-19	0.153343	2.91e-05	0.0114762	0.00467219	0.00496477	0.0167578	0.185019	0	0	1.11e-19	0.029175	0	3.01e-05	0.230394	0	2.15e-19	0.0803062	0.0130788	0.0185076	0.0116954	0.00473227	0.00310728	0.00739461	7.59e-19	0.0752473	0.0220458	0.0154862	0	0.11194	0.0952586	0	0.00327864	0.0690391	2.94e-20	9.56e-20
SEQC_NB233	0.272776	0.00117687	1.83e-19	0	0.0684541	2.8e-20	0.00523925	0	0.0466676	8.68e-19	0.00667755	0	0	1.19e-18	0.0954847	9.67e-19	0.0115072	0	0.00501896	0.0136085	0.0277005	0.0142798	7.22e-20	0	0.0882164	9.15e-19	0	0.0809398	3.98e-19	1.1e-18	0	0.0251171	0.0175812	0.0232275	0.00535599	0.000222968	0.00726809	0	0.0995052	0.0641966	4.98e-20	0	0.154242	0.0183349	8.14e-19	0	0.100497	0	0
SEQC_NB234	0.236967	5.76e-20	0.0119796	7.99e-19	0.03906	7.9e-20	0.0182952	3.63e-21	0.0201594	0	0.0125075	0.00497936	1.68e-18	0	0.0459138	0.0021966	0	0.0170397	0.00166893	0.0084261	0.0778634	0	1.87e-20	0	0.0662963	4.05e-20	0.00150602	0.157502	0	1.74e-19	0.0163289	0.00431138	0.00759082	0.00500018	0.0109682	0.0021279	0.00588479	0	0.0521319	0.0363936	0.000997816	6.85e-19	0.0746733	0.033799	0.00417169	0	0.0910582	0.00176509	0
SEQC_NB235	0.388459	2.36e-19	3.24e-18	1.45249	1.91e-17	0.170532	0.344384	0.0581233	0	3.3e-17	0.00864222	0.217669	0.258211	0.0283974	0.389874	2.58e-19	0.452678	0.0216987	0	0.0745924	0.112463	4.07e-18	0.00854663	0	0.0557615	9.07e-20	2.05e-21	0.259027	0.635876	0	0.0371446	0.0592462	0.0553648	0.029321	0.0313765	0.00552424	0.00569843	0.529424	0.0148698	0.00549173	0.0984102	6.04e-18	0	0.0924938	0	0.251569	0	1.69e-18	0
SEQC_NB236	0.184776	0	1.52e-17	0.00807585	0.0927938	0	7.83e-19	5.52e-19	1.09e-18	2.55e-17	0.00147837	9.1e-19	1.47e-18	1.78e-18	0.0839055	0.00429627	0.00996942	0.0496023	0.0131851	0.00336274	0.0843512	0.00156403	0	0	0.0825146	0	0.00234385	0.0966514	0.0275345	0	0.0216044	0.00968702	0.0183737	0.00728911	0.00366393	0	0.00169182	0	0.137318	0.0449878	0.00486547	2.28e-17	0.115388	0.0472089	0	2.67e-19	0.0715596	0.00678517	1.04e-17
SEQC_NB237	0.288849	1.12e-19	0	0.045158	0.02646	0.00536567	0.0269713	1.04e-19	0.036954	0.0143584	0.00745376	0.0617379	0.0324837	0	0.142093	0	0.0182796	0.00799323	0.00748281	0.0182756	0.0245312	0	0.00125485	7.82e-21	0.0802508	0	0	0.0302253	0.0670573	1.15e-18	0.0025115	0.0079407	0.00743683	0.00485198	0.0140201	0	0.00712794	0.0181036	0.0653111	0.0147154	0.00526493	0	0.0875511	0.0121922	1.92e-19	0.0044752	0.0877662	0	3.93e-18
SEQC_NB238	0.260042	0.00289868	0.0728018	0	0	1e-18	0.00618058	1.14e-18	0.01075	7.55e-18	0.00955524	2.16e-18	0	0	0.101619	0.160589	5.33e-21	0.00676481	0.00466924	0.0267734	0.208742	0	0.0011137	0	0.164568	0.00950168	5.08e-19	0.349055	0.190565	0	0.0740082	0.0327347	0.0399337	0.0130995	0	0.00187177	0.00371813	1.76e-17	0.0648068	0.0310532	0	4.09e-19	0.0601904	0.0987793	0.00321988	9e-19	0.059503	0	0
SEQC_NB239	0.271964	5.81e-21	0	0.0486541	0.0171577	0.00353917	0.0237668	0	0.0215916	0	0.0114574	0.0593374	0.0293432	0	0.118354	0	0.0205442	0.0245193	0.00509325	0.0149807	0.0487248	0	0.000613648	0	0.0228087	0	0	0.0292707	0.0286497	0	0.00742854	0.0123589	0.0103698	0.0135151	0.0178549	0.000585034	0.00425657	0.0210894	0.070185	0.00397066	0.00986486	2.35e-19	0.0488436	0.0300635	0.000645126	0.00632417	0.0951986	0	5.78e-18
SEQC_NB240	0.229914	0.0707158	2.34e-18	1.86e-18	0	2.16e-19	0.00421725	2.08e-18	0.000339772	2.39e-18	0.00610227	0	0	2.98e-19	0.0673665	0	0	0.0110061	0.00707692	0.00610269	0.0169739	1.4e-19	0.0186756	0	0.145455	0.00421651	0.0707883	0.179652	0.0124082	1.55e-22	0.000316142	0.00909182	0.0175766	1.05e-18	0.00201895	1.67e-20	0.000903473	0	0.0644358	0.0577107	0.0342486	0	0.0606315	0.00753136	0	7.2e-18	0.0749529	0	1.37e-18
SEQC_NB241	0.126946	0	9.58e-18	3.81e-19	0.0483985	4.21e-19	5.4e-19	1.11e-18	7.78e-19	0	0.00614987	2.52e-18	4.17e-18	0	0.0555089	0	0.0430978	0.0158571	0.00651418	0.0137059	0.0129606	0	0	0	1.19e-17	0	0.000761341	0.0677007	0.0835528	0	2.57e-20	0.00703562	0.00923166	0.00145652	0.0195643	0	0.00139796	0	0.0996962	0.0150381	0	6.25e-18	0.136084	0.00573846	0.00366608	0	0.0856334	0.000270987	0
SEQC_NB242	0.134372	0	0	0.0365877	0.102256	1.59e-19	8.46e-19	0	1.2e-17	1.39e-17	0.00208693	4.11e-18	1.29e-17	1.69e-17	0.00977841	0	0.00992154	0.020983	0.0195893	0	0.0243333	0	0	0.00544377	1.46e-18	6.48e-18	0	0.0154437	0	0	0.00371123	0	0.00398733	1.95e-21	0.00578801	0.000108824	0.000981562	0.00722118	0.0948451	3.1e-19	1.49e-17	3.13e-18	0.00983833	0.00771711	0	0.00263939	0.0537648	4.3e-19	3.78e-17
SEQC_NB243	0.0979629	3.76e-20	0	0	0.048339	0	0.000510396	1.74e-18	0.0220271	0	0.00435519	0	7.75e-18	0	0.00761209	1.19e-18	0.0247896	0.00568816	0.00631027	0.00147201	0.0709642	0	0.00135619	0	0.0358317	0	0.00181128	0.138426	6.83e-18	0	0.0136257	0.00572388	0.00371918	0.015555	0.00803079	0.00122163	0.00379454	0	0.0622618	0.00564213	0	5.4e-19	0.129256	0.0330502	0.0155566	0	0.0829831	2.11e-20	0
SEQC_NB244	0.310606	1.42e-20	0.00339679	0	0.0335956	0	0.00798796	6.14e-21	0.0351739	0.00597009	0.00698722	0.0153999	0.00299019	4.73e-20	0.0806685	0.0200824	0.0549	0.00626651	0	0.0102712	0.134639	0.0148692	0.00258192	0.00209955	0.112337	0	0.00147639	0.156711	0.0374452	6.8e-19	0.0447129	0.0472308	0.0590969	0.030478	0.00389664	0.00625424	0.00329871	0	0.0359991	0.0677404	0.0179513	0	0	0.0767291	0.00697181	6.28e-19	0.0929352	3.26e-19	0
SEQC_NB245	0.328437	0	0	0.469158	0	0.0353544	0.143438	0.0386832	0	2.83e-17	0.0122022	0.0742724	0.0749172	0.00987013	0.27175	1.97e-18	0.0980465	0.0141068	0	0.0404774	0.157094	0	0.00198578	0	0.0669755	1.09e-18	1.92e-20	0.131594	0.277851	1.3e-19	0.0545759	0.0494058	0.0457142	0.0203752	0.00276803	0.00317395	0.00445877	0.1979	0.0406506	0.0202699	0.00927431	0	0.135866	0.11379	0	0.0777798	0.0493057	0	0
SEQC_NB246	0.353768	0	0.00904996	0.214401	0	0.0062328	0.102709	0.0211509	0.0227646	6.81e-18	0.0214393	0.0676795	0.0403115	0.00214861	0.184699	0.034345	0.0728962	0.00813822	1.08e-19	0.0367039	0.11526	0	0.000988012	0	0.0659697	0.0104003	1.21e-19	0.112387	0.0265368	5.62e-19	0.0275601	0.0220447	0.03197	0.006522	0.0140128	0.0028124	0.00652486	0.0555704	0.0282208	0.0190303	0.0221692	4.53e-18	0.155308	0.0593629	0.00156836	0.0248749	0.0637146	0	0
SEQC_NB247	0.314696	0.00430372	0.0897862	4.16e-18	0	6.41e-19	0	0	2.97e-18	0	0.00789728	0	0	0	0.0551958	0.0131401	0.0244385	0.00381175	0	0.0219563	0.0582852	0	0.000499858	0	0.143316	0.00431732	1.16e-18	0.19124	0.136461	1.68e-19	0.00855941	0.0544051	0.071922	0.00895055	0	0.00206576	0.000109552	0	0.103545	0.0192446	0.0173814	0	0.15643	0.0336541	0	2.85e-19	0.0517003	1.22e-19	5.95e-18
SEQC_NB248	0.301264	7.26e-21	1.93e-19	0.710381	0	0.0236964	0.0535854	0	0	2.66e-17	0.0157129	8.4e-19	0.0187342	0	0.161087	0.00637382	0.14722	0.00871069	0.00237722	0.0326159	0.0629677	0	0.00161181	6.75e-05	0.0786552	0.0149385	0	0.220261	0.328701	7.69e-20	0.0137586	0.0225821	0.0264509	0.00493468	0.00557364	0.00108193	0.00326744	0.256479	0.0458175	0.00281809	0.0144713	1.29e-17	0.116664	0.046174	2.29e-19	0.147131	0.0502001	4.89e-19	3.92e-18
SEQC_NB249	0.361781	2.66e-19	0	0.358252	0.0325939	4.35e-20	0.0873433	0	0.0326388	2.02e-17	0.0169076	0.0624287	0.0471307	1.26e-19	0.117442	0	0.121729	0.0228045	0.00161668	0.0278412	0.0840297	0	0.00308983	0	0.0370976	0	0	0.141685	0.0609324	0	0.0182797	0.0125599	0.0247456	0.00483908	0.0104099	0.00101773	0.00621615	0.138435	0.0780518	0.0320475	0.00638083	0	0.222161	0.0633199	0	0.0717278	0.0638939	5e-19	1.12e-17
SEQC_NB250	0.141437	0	0	0	0.104043	0	0	0	5.75e-19	1.17e-18	0	0	3.75e-19	3.82e-18	0.0565433	0	0.0103409	0.000348933	1.94e-18	0	0.125186	8.1e-19	0	0	3.71e-19	0	0.00256316	0.0692992	3.28e-18	1.28e-18	0.0310733	0.0226214	0.020903	0.0168179	0.00124234	0	0.00236331	2.06e-18	0.0646875	0.0204222	3.09e-19	0	0.0880952	0.0512661	0.000804748	0	0.0643494	3.41e-21	0
SEQC_NB251	0.28628	0.00252101	0	3.18e-19	0	0	0.036076	0	0	0	0	0	7.63e-19	0	0.0824652	0.0196964	1.96e-19	0	0.00167341	0.0109618	0.213395	2.6e-06	0.000759092	0.000150888	0.167328	0	0	0.22548	0	0	0.0927346	0.029799	0.0298242	0.0268791	0.00701489	0.000826413	0.0145238	0	0.0575469	0.0298012	0.00626125	8.02e-18	0.100409	0.0958182	0	8.18e-19	0.0871095	1.02e-19	0
SEQC_NB252	0.0577427	4.74e-19	5.03e-18	0.00021599	0.0491316	6.36e-20	3.08e-20	2.7e-18	0	0	0	0	1.09e-17	1.21e-17	0.0242772	0	0	0.0141416	0.0143364	0.0062145	0.0171356	0.000379584	2.25e-19	0.00882712	3.51e-18	0	0	0.0573819	0.0763785	2.03e-19	0.000615477	0.00927736	0.00896745	1.64e-05	0.00813109	0	0.00126596	0	0.113918	0.0212411	0	5.07e-18	0.119791	0.00919557	2.78e-05	9.59e-19	0.091309	0.00105108	2.62e-17
SEQC_NB253	0.351458	0.000808176	0.0851007	1.85e-19	0	2e-21	7.48e-19	2.39e-18	0	8.55e-18	0.01354	0	2.5e-20	0	0.139599	0.0961865	0	0.00387239	0.00264363	0.0312538	0.0733311	4.5e-18	4.49e-05	0.0018351	0.0910236	0.0190901	0	0.191623	0.159456	2.5e-19	0.0110739	0.0508588	0.0704967	0.00104473	0.00178587	0.00168848	0.00110929	0	0.0858329	0.0184602	0.0488504	9.44e-19	0.0566263	0.034921	0.00123454	0	0.0623962	9.89e-05	0
SEQC_NB254	0.14587	7.97e-19	4.37e-18	0	0.0767152	0.000929654	2.44e-18	0	2.9e-18	1.13e-17	0.00476204	0	4.91e-18	0	0.05757	0	0	0.0149857	0.0129152	7.95e-20	0.0303793	0	2.56e-19	0.000957635	0	4.05e-20	0	4.56e-20	0.0105245	0	0.00501722	0.0210417	0.0291928	0	0.00122388	0	0.00245751	5.96e-20	0.100465	0	0.0159857	0	0.0594468	0.00965166	3.22e-20	0	0.0951685	0.00211562	2.58e-18
SEQC_NB255	0.148172	0.00634958	1.12e-17	1.83e-19	0.0117272	2.56e-20	0	2.33e-18	7.52e-18	4.73e-18	0.000783635	0	0	0	0.0495619	0.020643	0	0.0045295	0.0091442	2.61e-22	0.0516549	1.19e-18	0.0128244	6.24e-22	0.139301	0.020648	0.0137018	0.203636	0	3.38e-20	0.006029	0.0177011	0.0316075	0	0.0123546	0	7.34e-21	2.05e-19	0.0770501	0.0312011	0.0144456	5.45e-19	8.57e-18	0.0236505	1.93e-05	5.09e-18	0.0622137	0.00301126	0
SEQC_NB256	1.42e-18	0	5.94e-18	0	0.0528746	0	0	5.94e-19	0	6.04e-18	0.0125761	8.79e-19	0	0	0.0217773	2.78e-18	1.73e-19	0.0350599	0.00995427	0	0.00982512	0	0	0.00133279	0.0629068	0	0.000196557	0.0582742	0.0150553	5.12e-19	0.000356592	4.14e-19	0	0	0.000612299	9.86e-20	0.00195688	0	0.1547	0	2.88e-18	0	0.0454016	5.89e-20	0.00350139	0	0.0875608	0.00385927	2.31e-17
SEQC_NB257	0.148284	2.94e-23	3.07e-19	0.0317644	0.0123325	0.0105635	0	0	4.31e-18	2.68e-18	0.00367434	2.08e-18	8.93e-20	0	0.0584745	6.91e-20	0.0174728	0.0400326	1.09e-22	0.00363083	0.127383	2.03e-19	0.00105595	0	0.00850092	0	0	0.0857167	0.0675771	0	0.0376388	0.00773061	0.0118017	0.000687763	0.00524463	0.0019237	0.00279833	0.00297999	0.12356	0	0	2.74e-18	0.0422468	0.0703002	0.00701406	0.00166896	0.0483856	0.00255361	8.18e-18
SEQC_NB258	0.12034	0.00168054	0.000677392	2.29e-19	0.0565142	0.0155628	0	0	0	0	0.00459743	6.69e-19	1.58e-19	6e-18	0.050616	0.0253001	0	0.0694276	0	0	0.110063	1.35e-18	0	0	0.0959795	0	0.00153563	0.0570971	3.16e-18	0	0.0215693	0.0188442	0.020671	0.0111034	0.000519306	0.00053268	0.00186295	0	0.0958932	0.022161	0.00758504	0	0	0.0362714	0.0023569	0	0.0493723	0	6.43e-18
SEQC_NB259	5.24e-19	0	5.15e-18	3.05e-19	0.123699	3.03e-19	5.43e-18	1.42e-17	0	2.7e-17	0.0104114	1.9e-19	1.15e-17	3.74e-18	0.00728599	1.91e-18	2.23e-19	0.0299857	0.00967397	0	0	1.49e-19	0	0.00707682	0.016916	2.56e-18	0	0.00958108	0.0270697	1.13e-18	0	0	0	0	0.00464384	9.49e-19	0.00182592	1.63e-18	0.15897	0.00325777	1.28e-18	4.51e-18	0.00915915	5.95e-19	0.0118167	0	0.0913438	1.33e-20	1.32e-17
SEQC_NB260	0.0894549	0	0.028794	9.5e-19	0.061328	0.00182371	0	2.52e-19	0	0	0	0	1.54e-18	5.11e-18	0.045762	0.00492866	2.13e-18	0.0272268	0.00682168	0.00251334	0.130654	0	7.64e-20	0.00101766	9.73e-20	0.000812021	0.00198464	0.0468439	0.0606951	1.38e-19	0.04056	0.0119054	0.0197205	0.00694194	0.00155698	0.000252524	6.66e-19	0	0.102077	0.00992849	0.0290304	0	0	0.0585107	0.000513161	3.04e-18	0.0730027	0.00542983	0
SEQC_NB261	0.0656594	0.000825763	0	0.00033719	0.0773621	0.00255148	5.1e-20	3.36e-20	2.04e-18	6.23e-18	0.00701285	0	2.11e-18	0	0.00689116	0	0	0.0237955	0.00503963	0	0.061343	8.36e-19	0	1.41e-19	0.00873951	3.01e-18	0.00195207	0.0719123	0.00170049	0	0.0135191	0.00756339	0.0122214	0.00587564	0.00802893	0	0.00397222	2.35e-18	0.117089	0.0126281	3.84e-18	2.56e-18	0.033512	0.0218068	0.0028838	2.32e-19	0.0916517	3.56e-19	2.56e-18
SEQC_NB262	0.151419	1.51e-19	1.81e-18	0.0474926	0.0593988	0.0134067	0.00654848	0.00551684	1.27e-18	0	0.0204675	0.0232153	0.0122357	0	0.0189791	0	0.0151272	0.0305978	0.0172558	0.0047991	0.0489023	1.44e-19	0	1.17e-21	0.0355491	0	2.84e-19	0.0567719	0.0683606	0	0.00949672	0.00431149	0.015736	0.00102031	0.00372187	0	0.0024134	0.0121458	0.169588	0	0	3.38e-18	0.0896604	0.0280656	0.00122789	0.00799498	0.078195	0.000503018	1.4e-17
SEQC_NB263	0.278195	0.00319399	2.11e-18	0	7.09e-22	0.012316	0.00860198	1.42e-18	7.26e-19	0.00309112	0	0	0.0031292	5.88e-19	0.0548687	0	1.35e-18	0.00850082	0.00467407	0.0102459	0.0557054	0.00150665	0	4.01e-21	0.0765418	0.022632	0	0.134216	0.00392717	0	0.0118436	0.0250661	0.0222956	0.0107438	0.00393588	0.000384788	0.00390493	0	0.0990485	0.0455111	0.0082944	1.81e-18	0.0541255	0.0190505	0	0	0.0960377	2.1e-19	0
SEQC_NB264	0.244023	0.00164724	0	0	0.0177985	1.83e-21	2.46e-20	1.65e-18	0	0	0	2.42e-18	0	2.59e-18	0.0712811	0.084323	2.39e-18	0.0161166	0.00106297	0.00960524	0.126401	0	0.00372932	0.000438516	0.22703	0.0011168	0.0024252	0.24365	0.0143722	0	0.0413815	0.0541461	0.054504	0.0223967	5.95e-21	0.000681266	0.00466812	0	0.0787348	0.0221279	0.0139982	4.75e-19	0.0988824	0.055801	0.0148867	2.13e-18	0.0621117	0.00260195	0
SEQC_NB265	0.202195	0	0.0148394	0.0370254	0	0.00102848	0.00386663	0	0	8.68e-18	0.00519362	5.01e-20	0.00151141	0	0.0262028	0.0549159	0.0171881	0.0401516	0.000345496	0.00238776	0.281567	0	0.000970401	0.000588598	0.222515	0	0.00234295	0.311477	1.05e-17	0	0.112101	0	0.00375638	0.00040614	3.49e-19	0.000753771	0.00184433	0.0126707	0.121714	0.0195703	0	3.35e-19	0.123227	0.103693	0.00311574	0.00855266	0.06641	9.76e-20	0
SEQC_NB266	0.0962536	0	1.22e-19	0.00414408	0.0710062	0	0.000814205	1.34e-18	3.27e-19	5.56e-18	0.00609639	0.00577403	0	0	0.0212958	2.11e-18	0.0188836	0.0254819	0.0187721	9.26e-05	0.0680393	1.46e-19	0	0	0.0255154	0	0.0028018	0.126318	0.0252109	0	0.0210986	0.00634566	0.0103292	0.00825549	0.00549036	0.000276662	0.0037334	0	0.130667	0	0	2.04e-18	0.0604214	0.0301953	0.00262617	0	0.0965664	0.00116444	5.47e-18
SEQC_NB267	0.0793773	0.00307627	8.4e-18	2.99e-18	0.0605588	0	1.17e-18	0	7.87e-19	2.55e-18	0.00232474	0	1.57e-19	3.39e-18	0.0462351	0.0194651	0	0.00890599	0.0147798	2.74e-19	0.0329053	0	0	0.000182334	0.0912444	0.00535006	0	0.0667237	0.0186153	1.2e-18	0.00664487	0.0062053	0.0183114	0	0.00330681	0	0.00151403	0	0.141044	0.00570571	0.00148051	8.95e-18	0.0148269	0.0119558	1.68e-19	0	0.0827328	0.00391429	1.04e-17
SEQC_NB268	0.0477683	6.22e-21	0	7.42e-20	0.0405557	0.0086822	6e-19	0	0	2.25e-17	0.00776474	0	1.87e-18	1.33e-18	0.00204219	0	0	0.0247865	0.0127153	2.91e-19	0.00811492	2.48e-19	3.03e-19	0	0.0318958	8.85e-18	0.00297031	0.102347	0	0	0.00165576	0	0.00213337	0.00433278	0.00596285	0	0.000214518	0	0.142509	0.00346125	0	4.41e-20	2.97e-17	0.00182898	0.00946423	0	0.0963819	0.000305914	0
SEQC_NB269	0.237998	0	0.0857175	0	4.48e-18	0.00151443	8.08e-19	0	6.32e-18	7.65e-18	0	0	0	2.93e-19	0.063339	0.0501621	3.2e-18	0.034687	0.0029718	0.0147154	0.155519	3.21e-18	0.00341243	0	0.166231	1.89e-19	1.13e-18	0.330381	0.176185	2.61e-21	0.0503336	0.0426346	0.059458	0.0117277	1.46e-18	0.00264832	0	0	0.0930456	0.00702474	0.0151083	1.36e-17	0	0.0691396	0.00234337	0	0.0541811	7.5e-20	0
SEQC_NB270	0.0580669	0.00717224	0	0	0.00120862	0	3.06e-18	0	5.86e-18	3.36e-17	0.00131898	8.65e-19	0	0	0.0506588	1.42e-19	1.64e-18	0.0299205	0.024034	1.73e-19	0.0512748	0.00044106	0.00016012	0.000911732	0.0552123	3.48e-20	5.36e-20	0.171898	0.0590099	0	0.00981598	0.00319348	0.0100533	0.000900854	8.69e-05	1.2e-21	0	1.79e-19	0.139543	0.00378654	1.37e-18	0	0	0.0214055	0	0	0.0836922	0.00456621	0
SEQC_NB271	0.265197	0.00512416	0.0144449	0	0.0784881	0	0	0	3.93e-18	1.77e-17	7.89e-21	0	0	4.74e-18	0.104642	0.033875	0	0.0467817	0.04159	0.0175393	0.034281	0.00861723	0	0.00442161	0.0245579	0.0785837	0.000420378	0.123849	0.0134864	0	0.00288912	0.023161	0.0265668	0.00685121	0.00456889	0.000328256	0.00118722	0	0.0674963	0.0166103	0.0226991	0	0.0127995	0.0129701	0	6.55e-19	0.0904073	0.00380329	0
SEQC_NB272	0.0463487	0	3.67e-18	5.22e-18	0.016214	0.00937454	2.03e-19	1.46e-18	3.97e-18	8.24e-18	0.000903842	2.12e-18	3.85e-19	0	0.048763	1.2e-17	0	0.0353701	0.00833859	0	0.106421	3.14e-19	0.000408589	0.000982022	0.0518842	4.17e-20	7.03e-19	0.0405356	0.0302758	0	0.0239959	0.0244318	0.0202765	0.012711	0.00215002	0	0.000402591	3.07e-18	0.151662	0	0.0186352	0	0.0723195	0.0410806	0.000925934	0	0.0658087	0.0031141	0
SEQC_NB273	0.200491	0.000415273	0	0	8.59e-18	8.54e-18	0.00241264	0	0.00803934	0.00740465	1.9e-18	1.19e-17	0	0	0.101836	0.122554	3.65e-18	0.0116511	0.00510289	0	0.267797	9.03e-19	0	2.58e-20	0.211375	0.00926172	3.55e-19	0.529375	9.05e-19	0	0.121196	0.0437693	0.0481155	0.0235482	3e-18	0.000478792	0.00123069	0	0.0389047	0.0556384	0	1.11e-18	0	0.11965	0	0	0.0814933	0	0
SEQC_NB274	0.179767	0.0930248	0.0271662	0	0	0	4.25e-20	0	0.00367421	1.44e-17	0.00329087	0	4.43e-19	1.11e-18	0.154079	0.0419808	0	0.00794463	0.00413022	0.0149468	0.115685	0.000810429	0.00151865	0	0.118345	0.0140406	0.00094741	0.271282	0.140704	0	0.0291442	0.0150699	0.0211342	0.00770006	0.00762539	0.000969298	0.0096284	4.98e-18	0.046848	0.0418694	0.017671	7.1e-19	4.24e-19	0.0522657	0.000627281	9.95e-18	0.0814583	0.00058592	0
SEQC_NB275	0.129559	8.19e-20	0	1.15e-18	0.0446808	0	0.0295278	0	0	1.5e-18	7.67e-20	0.00510728	0	0	0.0695441	0.030155	0.00144768	0.000723486	0.0164377	0.00419915	0.201092	0.00806176	1.51e-20	0	0.0349938	0.00479533	0.00166027	0.187411	0.0512471	4.01e-19	0.0979975	0.0286501	0.0213963	0.0263204	0.0178561	0.0012504	0.00705463	0	0.0354962	0.0357589	0.02018	6.95e-19	0	0.0970918	0.000301924	9.89e-19	0.0831265	0.00123912	0
SEQC_NB276	0.287828	0.0120089	7.53e-18	3.42e-19	0.0788447	0	0.0155666	0	0.00404926	0	7.17e-05	0.00823397	1.25e-18	0	0.111401	0.014373	0.00592385	0.00303422	0.0105175	0.0136662	0.0810352	0	0	8.4e-05	0.0713857	0.0160254	0.0015134	0.180612	7.56e-20	1.25e-19	0.0242125	0.0151691	0.0186081	0.00804809	0.00956218	0.000360025	0.00903057	0	0.0410258	0.0376712	0.0124606	9.12e-19	0.0391149	0.0340312	0.00388823	0	0.0871916	0.000942701	0
SEQC_NB277	0.24345	0.00268922	0	0	0.0713534	0	5.76e-19	0	0	0	0	6.04e-19	6.1e-18	8.83e-18	0.0608416	0.0247358	0.0181786	0	0.0138143	0.00672484	0.0653074	9.84e-19	0	1.11e-18	0.0439892	7.73e-20	0.00195014	0.150274	6.15e-18	0	0.0151336	0.012073	0.0205708	0.00919595	0.0117685	0	0.00738594	0	0.0814979	0.0360825	0	2.22e-18	0.0418354	0.0302012	6.25e-19	0	0.0923405	0.00123195	8.55e-18
SEQC_NB278	0.0866644	0.00190767	0	4.3e-18	0.0691137	5.49e-22	1.34e-18	0	0	0	0.00439777	1.53e-19	6.65e-18	0	0.0250718	0.0110949	0.00582513	0.00393156	0.0121524	2.5e-19	0.10072	0	3.75e-21	3.2e-19	0.020165	0	0.00118791	0.183265	0	8.25e-19	0.0333116	0.00177954	0.00307062	0.0125064	0.00812079	0.001064	0.00396383	0	0.103193	0.00462411	0	9.82e-19	0.170384	0.0439757	0	4.51e-19	0.0802605	0	5.19e-18
SEQC_NB279	0.227255	0	0.0221903	0	0.0318321	0	0.0290713	4.54e-18	0.0116249	0	0.00371415	3.29e-20	2.22e-18	4.68e-18	0.0503926	0.0171623	0.00967987	0.00592554	0.0377026	0.0052913	0.0546817	2.67e-21	0	0.00126813	0.0882672	0.0308456	5.46e-05	0.221208	0	0	0.0124093	0.0168088	0.0281593	0.00382401	0.011261	0.000398021	0.00352496	0	0.0401804	0.045159	0.0175095	7.26e-19	3.81e-18	0.0257423	7.39e-19	1.76e-19	0.101148	0.00295424	3.9e-18
SEQC_NB280	0.55915	0	0	0.096642	0.10781	0.0126533	0.0950552	0.0235003	0.0174947	0	0.00289026	0.0441839	0.0635132	2.26e-20	0.117001	0	0.0356283	0.00752286	0.00553139	0.0283795	0.0620807	0	2.67e-19	0	0.0685586	0.00137595	0.000401853	0.0694209	0.0221213	0	0.0251938	0.0345521	0.0681375	0.0064586	0.0116005	0.00144285	0.0115081	0.0248191	0.0352385	0.0205414	0.122187	0	3.63e-18	0.0318595	2.61e-19	0.00759389	0.0762816	0	0
SEQC_NB281	0.259849	0.00550451	0	2.22e-18	0.0208124	0	0.0307415	7.37e-19	0.0158941	0	0.0020547	0.0361674	0.00628887	0	0.116316	1.86e-20	0.0112309	0.00271004	0.012148	0.0152288	0.108714	0.00567918	0	0	0.0167933	0.0179331	1.52e-19	0.166641	0.128722	0	0.0401169	0.0234055	0.0327406	0.00509761	0.0133511	0.00206895	0.00757052	6.45e-18	0.0538457	0.0376379	0.0198394	0	0.0522575	0.0642273	0.00108909	1.55e-18	0.10451	1.72e-19	1.98e-18
SEQC_NB282	0.303195	1.78e-20	9.6e-18	0	2.84e-19	0	0.00137335	0	2.6e-18	0	0.000978798	0	6.11e-20	0	0.153731	0.0202953	1.84e-19	0.00724317	0.0035731	0.0160233	0.106157	3.09e-19	0.00237072	0	0.0840028	0.0104025	0	0.382033	0	1.93e-19	0.0281589	0.0213772	0.0339801	0.00772629	0.00756686	0.00125177	0.00691313	2.62e-18	0.063452	0.0253971	0.0285648	6.6e-19	0.0236918	0.0403812	2.05e-19	0	0.0592286	0.000937073	8.87e-18
SEQC_NB283	0.140249	0.0092154	0	4.54e-18	0.0596899	0	4.17e-19	0	5.99e-18	1.24e-17	0	4.92e-19	0	2.64e-18	0.0481943	0.00813589	0	0.00482359	1.41e-06	0.000385647	0.0624468	0	0.0213721	0	0.174063	0	0.00840147	0.214344	1.63e-19	0	0.0186039	0.00562439	0.0143915	0.00657203	0.0051025	0	0.00287071	1.77e-18	0.0467592	0.0471214	0.0100974	0	0.126288	0.0294562	0	0	0.0917571	0.00209245	5.74e-18
SEQC_NB284	0.096209	0.00586358	0	5.31e-18	0.0437147	0.00147711	0	0	0	6.89e-18	0	0	1.8e-18	0	0.0303736	0.0061941	4.67e-18	0.0410552	0.00818127	2.91e-20	0.00853969	0	0.0126885	0	0.0552226	0	0.0286962	0.13106	1.27e-18	1.23e-19	0.000466126	0.00384863	0.0189534	0	0.00337978	0	1.91e-18	1.06e-17	0.117781	0.0304245	0.0133397	2.68e-17	0	0.000998628	4.03e-20	3.24e-19	0.0681557	0.00406337	0
SEQC_NB285	0.296329	0.0302126	0	0.0963952	0.0513652	0.00742221	0.0653186	0.00143054	0.00654979	2.38e-18	0.00547809	0.00814815	0.00265391	0	0.151779	0	0.0340118	0.00443455	0.00147611	0.0274232	0.115347	0.000432428	0	0	0.0829144	1.55e-19	0.00173808	0.252278	0.171782	1.55e-21	0.0367341	0.0233429	0.0320314	0.0136172	0.00879838	0.000379393	0.00523878	0.0222392	0.044581	0.0366718	0.0114513	7.93e-19	0.116487	0.0670483	9.29e-20	0.0238527	0.0882247	0.000379703	0
SEQC_NB286	0.166974	0.021635	0	0	0.00594277	2.52e-19	0	1.73e-18	0.019533	3.08e-18	0.00045012	0	6.31e-18	7.19e-18	0.039919	0.0286103	0	5.72e-20	0.0377337	0.00457986	0.0525408	0.0166796	1.22e-20	1.4e-05	0.0971353	0.0332831	0.00282079	0.213335	0.0282957	3.84e-19	0.0113217	0.0146502	0.0296866	0.000475354	0.0148089	0	0	0	0.0626039	0.0484872	0.00592649	0	0	0.0249281	0	0	0.100107	0.00252627	1.4e-17
SEQC_NB287	0.272469	0.00904923	0.025071	0	0	0	0.0403185	0	5.14e-18	0	0.00196614	1.94e-19	0	1.23e-18	0.0689168	0.0749537	0	0.00661587	0.00921983	0.00162459	0.210019	0	0	0.000636767	0.150471	0.00903963	0	0.40405	1.77e-19	0	0.100065	0.00586836	0.0178277	0.00786326	0.000822782	0.0025302	0.00601429	0	0.0487973	0.0387686	0	0	0.144737	0.0920138	1.08e-18	9.32e-19	0.0784724	1.16e-20	0
SEQC_NB288	0.277689	2.08e-20	0	1.75e-18	0.0343508	0	0.0323557	1.88e-18	0.0111599	5e-19	0.00310859	0.0181879	0.00303476	2.82e-19	0.0917862	0	0	0.00959817	0.016382	0.0125227	0.0376722	0	0.000168787	9.11e-20	0.0286057	2.14e-19	0.000146928	0.173223	1.6e-18	1.07e-18	0.00684415	0.0270917	0.044289	0.0142503	0.0118296	0	0.0109654	0	0.0612523	0.0220322	0	0	0.175909	0.0205414	4.14e-19	0	0.0902369	0	1.02e-17
SEQC_NB289	0.328538	0.00170741	0.0128143	9.99e-20	0.00784246	0	0.016219	0	0	0.00290098	0	9.62e-20	7.8e-19	0	0.074923	0.0158689	0.00955358	0.0335785	0.00616899	0.0148379	0.0761275	0	0.000643458	0.000151268	0.0795479	0.0174614	0	0.205093	4.52e-19	1.57e-19	0.017842	0.0992562	0.0965678	0.0195512	0.0139312	0.00159251	0.00637119	6.34e-19	0.0633747	0.0435664	0.0509517	3.25e-19	0.0444805	0.0339526	0	0	0.0762291	0.00148495	0
SEQC_NB290	0.0638894	0	0	1.37e-18	0.0580867	5.84e-21	0.0033788	0	3.37e-18	2.03e-18	0.00656901	0.00286272	4.76e-18	4.32e-18	0.0348566	0	3.94e-21	0.012007	0.0268377	0	0.0421051	0	8.19e-22	0.000328893	0.00708209	0	0.000518449	0.104391	0	0	0.00897733	0.0148659	0.0155806	0.00700174	0.00805848	0.00040562	0.00619631	2.09e-18	0.0536492	0.0438177	4.91e-19	0	0.0929536	0.00846451	0.00654609	0	0.083645	0.00224967	2.33e-17
SEQC_NB291	0.271332	0.0845041	1.32e-17	0	0	3.41e-19	1.49e-18	5.09e-18	0	0	0	2.65e-18	3.45e-18	0	0.0847018	0.0283188	7.31e-19	5.19e-20	0.00346415	0.00730521	0.0484092	0	0.0140183	2.52e-20	0.18958	0.00907724	0.366359	0.367142	1.18e-17	0.000391234	0.00899034	0.0320606	0.0503461	0.0128078	0	0.000212827	0	0	0.0420396	0.0490619	0.0489071	3.93e-19	0	0.0110979	8.63e-06	0	0.0419363	0.00405865	0
SEQC_NB292	0.293079	0.0391169	0	0	0.0547043	4.2e-19	0	1.21e-17	0	0	0.000357017	8.46e-18	3.75e-19	1.1e-17	0.0596075	0.0150976	1.23e-17	0.00295894	1.04e-18	0.00586335	0.0452981	0	0.0210586	4.32e-19	0.275709	0	0.0911933	0.259688	0	8.13e-20	0.00743339	0.00597867	0.0152167	0.0130709	2.38e-19	0	0.00268698	0	0.0622561	0.0602582	0.0182327	9.06e-19	0	0.0114831	1.96e-19	7.61e-19	0.0634943	0.000595942	0
SEQC_NB293	0.343259	3.66e-21	0.020236	8.26e-18	0.0457768	1.98e-19	0.00161711	3.65e-18	0	0	0.00673691	0	1.01e-18	7.33e-18	0.0810399	0.0283378	1.54e-19	0.00606926	0.00436829	0.0117145	0.0639759	1.62e-18	0	9.66e-22	0.104714	0.0100582	0.00209128	0.193172	0	0	0.0107795	0.0324187	0.0403569	0.0157719	0.00584504	0	0.00890257	0	0.0538831	0.0313359	0.0204586	0	0.0447703	0.0220893	0.0222702	5.24e-18	0.0846153	0.00114221	1.05e-17
SEQC_NB294	0.31237	0.000897749	0	0.023082	0.0488646	0	0.0504	0	0.0101591	0	0.00738921	0.0390019	0.0172831	0	0.133687	0.0105639	0.0253042	0.00287226	0.0130987	0.0197079	0.045502	0.00369079	0	0	0.0452451	0.0165394	6.57e-05	0.119348	3.2e-19	0	0.00496873	0.0229041	0.0289333	0.00921573	0.0158004	0	0.00473852	6.35e-19	0.0492639	0.0371865	0.019846	3.84e-19	0.0332516	0.0247849	9.64e-21	0.000755349	0.0913937	1.94e-19	0
SEQC_NB295	0.126886	0.119914	4.58e-18	1.88e-17	0.0153819	4.57e-20	1.57e-18	1.68e-18	0	0	2.84e-19	0	2.55e-19	0	0.053645	0	2.44e-17	0.00616612	0	0	0.00223052	1.37e-17	0.0418311	1.57e-19	0.103141	9.97e-20	0.374977	0.253218	0	0.00096821	6.04e-18	0.0107911	0.0116347	0.0268263	0	0	0	0	0.111407	0.0117839	0.0376159	8.09e-18	0	7.65e-18	4.54e-19	0	0.0433118	2.71e-05	2.65e-17
SEQC_NB296	0.279746	0.0541173	3.4e-20	1.52e-18	0.0677586	0	0.0153395	4.25e-19	0.00943965	5.32e-18	2.34e-20	0.00634106	0	0	0.101278	0.0367078	9.39e-05	3.87e-21	0.00531694	0.0105588	0.114066	6.2e-20	0.0126158	0	0.183717	0	0.0912239	0.283703	0	6.4e-19	0.0431476	0.010604	0.0128432	0.0187457	0.00431476	0	0.00839832	0	0.04695	0.0452853	0.0129562	7.73e-19	0.0112495	0.0437903	0	3.28e-19	0.0818313	0.000779719	0
SEQC_NB297	0.242111	0.102983	0	1.4e-18	0.00759057	0	1.55e-19	5.44e-18	4.14e-18	0	0.00531974	8.3e-18	0	0	0.106317	6.48e-18	2.42e-19	0.00122591	0	0.0036361	0.0539008	0	0.0439305	2.38e-20	0.158225	0.00259855	0.413733	0.313089	0	0.000853099	0.0097508	0.0171717	0.0169503	0.0282459	1.02e-20	0	0.00344096	0	0.0502569	0.0492294	0.0666015	0	0.0143833	0.00838383	6.17e-19	0	0.0339694	3.71e-21	0
SEQC_NB298	0.263249	0.107107	2.62e-18	1.9e-18	6.36e-18	0	0	0	1.6e-18	0	0.000531864	0	1.9e-19	1.96e-18	0.119526	0.00328372	3.78e-19	4.87e-21	0.000894202	0.0077289	0.0421532	0	0.0215206	0	0.143864	0.0161565	0.389559	0.216384	0	0.000197237	0.00423482	0.0239092	0.0384184	0.00867723	1.35e-19	0.000702983	0.0034712	1.48e-18	0.0531904	0.048022	0.0431677	6.33e-18	0	0.00470841	2.39e-19	0	0.0477634	0	3.35e-18
SEQC_NB299	0.324967	0.00842605	0	0.00692565	0.00861563	0	0.0480993	0	0.00928462	0	0.00870256	0.0311194	0.0262033	4.67e-20	0.148802	0.0391389	0.0328691	0.00469928	0.00813313	0.0212773	0.108917	0.00542893	5.81e-05	0	0.111483	0.0276555	2.52e-19	0.30797	0.122621	0	0.0290216	0.0544752	0.0565176	0.0149723	0.00721965	0.000632716	0.00443856	0	0.0428896	0.0618634	0.0194164	1.01e-18	0.0643903	0.0564453	1.1e-18	0	0.0823745	0	0
SEQC_NB300	0.194058	0.0461077	0	0	6.7e-21	1.96e-19	0.01988	1.01e-18	0	0	0.00539235	0.0021237	0	0	0.0803066	0.0357624	0	0.0282343	0.0116448	0.00858975	0.134057	0	0.00160806	0	0.163559	0.00940791	0.00198889	0.293821	0.00134406	0	0.0392492	0.01161	0.017422	0.0112261	0.00435343	0.00223256	0.00304476	1.58e-18	0.0992794	0.0331723	0.00462618	6.85e-19	0	0.0636247	0	0	0.08099	0.00197427	0
SEQC_NB301	0.388949	0.00102673	0.0319741	0.143227	0	0.0215856	0.1866	0.0396577	0	0	0.033089	0.121865	0.0999438	0.00474578	0.114752	0.0550883	0.0423127	0.00739401	0.00230971	0.019962	0.0609331	0	0	0	0.0868333	0.00139466	5.58e-20	0.190296	0.0233133	0	0.0120822	0.0427028	0.0458364	0.0168481	0.00767394	0.000675624	0.00818689	0.0361324	0.0243431	0.0386876	0.0303835	4.23e-18	2.8e-18	0.0219385	0.129065	0.0181108	0.063838	3.47e-19	0
SEQC_NB302	0.302093	6.43e-21	0	0.301254	0.027403	0.0179639	0.104224	0.0153648	0	1.74e-17	0.00554884	0.0305911	0.036548	0	0.159605	0.00420877	0.0476528	0.00983119	0.0106415	0.0165155	0.101004	0.000667503	0.00137456	3.91e-05	0.0423122	0.00241504	0.00197619	0.197529	0.0455082	0	0.0354925	0.0227299	0.0225623	0.00784531	0.00954172	0.00225375	0.00299202	0.0825131	0.0738309	0.0439291	0.0185708	3.19e-18	0.0950638	0.0500554	4.65e-19	0.0687978	0.0617665	1.19e-20	1.1e-17
SEQC_NB303	0.333895	2.73e-21	4.23e-18	0.215672	0.0182365	0.0137692	0.193058	0.0446301	2.06e-19	1.71e-17	0.0155584	0.137128	0.102752	0	0.207764	0.00529505	0.0553078	0.00547918	0.00281248	0.0232986	0.052608	0.000616091	0.000277624	0	0.0305551	0.00419819	0.000458747	0.0763188	0.0199185	0	0.00779719	0.0211339	0.0235233	0.0147945	0.0146514	0.00122931	0.00902414	0.0687945	0.0477772	0.0331782	0.0276744	1.62e-18	0.0361558	0.0266092	0	0.034769	0.0811801	0	5.88e-19
SEQC_NB304	0.0507162	3.17e-19	1.02e-17	7.54e-20	0.054273	0.000273925	0.00242976	4.19e-19	6.62e-19	8.55e-18	3.78e-19	0	5.12e-18	0	0.0528319	0	0.000379437	0.02422	5.49e-19	0	0.0307174	0	0	1.19e-19	1.56e-19	3.92e-18	0	0.00908945	3.04e-18	0	0.00317381	0.0113331	0.00918756	0.00897103	0.0103526	0	0.00617105	4.24e-18	0.114037	0.0294819	0	0	0.0981872	0.010323	0.00101582	0	0.0893556	1.22e-20	0
SEQC_NB305	0.103327	0	0	8.1e-19	0.0827759	0	0	0	2.55e-18	9e-18	0.00327669	3.49e-20	1.22e-18	0	0.0268137	1.46e-18	0	0.00222463	0.0407646	5.92e-06	0.0291016	0.00792202	4.21e-19	0.00123363	0	0.0199593	0.000371863	0.070233	0.0128184	0	0.00389297	0.00885286	0.0113145	0.0071595	0.0164303	0	0.00360799	0	0.0767939	0.0154251	0.0133258	5.21e-18	0.0533537	0.0116734	0	2.1e-18	0.0878533	0.0042323	0
SEQC_NB306	0.231774	0.00360024	0	2.77e-18	0.0486949	0	0.00925162	1.88e-18	0.0197352	1.99e-18	2.36e-19	0	0	0	0.0533397	0	0.000168063	0.0107469	0.0196173	0.00586144	0.0291589	0.00188005	0	0.000932178	0.0443372	0.00291128	2.43e-21	0.118811	0	0	0.00250485	0.006818	0.0142644	6.86e-21	0.0065534	0	0.00678389	0	0.0754328	0.0347122	0	0	0.112575	0.0124077	0	0	0.105287	0.00132141	0
SEQC_NB307	0.261649	0.0119112	0	2.72e-20	0.0395396	1.29e-18	0.0206154	9.78e-19	0.0230935	3.02e-18	0.00914474	0.0123082	0.000201033	6.11e-19	0.143473	0.0241692	0.00116322	0.00462694	0.00357961	0.0135637	0.0572117	0.00579982	0.018268	0	0.169065	2.7e-19	0.00380971	0.134311	0.123769	0	0.0143986	0.00766342	0.00778754	0.00878796	0.0151808	0	0.00977171	3.3e-18	0.0654573	0.0424245	0.0061118	0	0	0.0268597	4.03e-21	0	0.0911499	2.95e-19	0
SEQC_NB308	0.135945	0.00531268	2.89e-19	0	0.0434619	0	8.27e-19	0	0.00385002	0	0	0	1.05e-17	2.15e-18	0.0208828	0.0143584	0.011585	0.00552754	0.0020272	0	0.107285	0	0.00428902	0	0.114001	0	0	0.206144	0	0	0.040393	0.0159721	0.0165588	0.0128236	0.0040833	1.02e-19	0.00545889	0	0.121221	0.0417754	1.75e-19	0	0.186448	0.0501754	6.03e-20	5.34e-18	0.0663411	0.000189113	0
SEQC_NB309	0.0931836	0.00453603	0.0113241	2.92e-18	0.0454473	0	0.0129346	0	0	0	0	3.57e-19	9.95e-18	0	0.0549842	0.041357	0.0192511	1.97e-19	0.0194163	0.0025962	0.146744	0.00528552	1.27e-20	0	0.0137792	0.00442231	1.31e-20	0.214367	0	0	0.0618682	0.00877082	0.0166886	0.0134233	0.00714069	0.000461373	0.00793779	1.09e-18	0.0774639	0.039856	0	9.34e-19	0.0819987	0.073852	4.24e-19	8e-19	0.0883956	0.00199764	0
SEQC_NB310	0.317058	0.000721852	0	1.99e-19	0.0610211	0	0.030888	2.45e-18	0	1.3e-18	0.010679	0.0199482	0.00912557	0	0.0435087	0.00605047	4.14e-18	0.00452566	0.00243611	0.0077195	0.0200798	1.58e-18	0.0155832	0	0.128718	1.87e-18	0.00383606	0.154192	0	0	0.00143954	0	0.0132504	0.00215695	0.00388395	2.44e-19	0.00344659	0	0.083074	0.0443378	0.00238849	3.87e-18	0.104864	0.0110157	9.02e-19	0	0.0795838	3.14e-20	1.04e-17
SEQC_NB311	0.137623	0	0.00343755	7.27e-20	0.0540789	3.53e-21	0.00303748	3.21e-18	0	4.4e-18	0	2.53e-19	4.62e-18	0	0.0634434	0.00607154	7.96e-19	0.0127166	0.0095636	0.00437288	0.0188185	3.07e-18	0	0	2.82e-18	0	0.00139317	0.128475	0	6.43e-20	0.00133747	0.00654819	0.00935849	0.00581481	0.0136145	7.49e-19	0.00150277	0	0.0743395	0.0314043	0	0	0.0442621	0.00530613	0.000555915	0	0.0938532	0.00026073	0
SEQC_NB312	0.262862	0.111964	0	1.1e-17	0	0	1.24e-18	0	3.98e-18	0	0.00289556	0	0.0244398	0.00368067	0.110499	0.00868085	0	0.000877518	0	0.000517873	0.0691475	5.07e-18	0.0348724	0.000317689	0.209698	0.0131512	0.440978	0.501179	0	0.000390037	0.0164286	0.047755	0.0442028	0.0516447	0	0.00350137	0	2.42e-17	0.0766647	0.0215713	0.0343067	3.46e-19	2.28e-17	0.022995	0	1.65e-18	0.0176419	2.54e-18	2.16e-17
SEQC_NB313	0.0738128	0.00137292	0	0	0.0221014	0	3.85e-19	1.02e-19	3.18e-18	2.01e-17	0.000544806	0	4.66e-18	9.84e-19	0.0342704	0.0147648	0	0.0242425	0.0176356	0	0.0220286	0.000645074	0.00230897	0.000700133	0.0589102	0.000842849	0.00194579	0.13623	0.00376325	0	0.00175188	0.00191905	0.0076537	3.77e-19	0.000991991	0	0	5.74e-18	0.130682	0.0200127	0	6.91e-18	0	0.00628668	0	1.58e-18	0.0859467	0.00357244	0
SEQC_NB314	0.0290103	0.00746025	0.00392767	3.54e-18	0.0122231	0	1.02e-18	4.61e-18	0.00538559	3.46e-18	0.00026647	5.75e-20	3.76e-18	0	0.0359908	0.0195071	4.44e-18	0.029411	0.000112793	0	0.0700077	0.00590075	0	0	0.150457	3.47e-18	0	0.115424	0	0	0.0118323	0.00652592	0.00518614	0.008094	0.00299339	0.000573466	0.000118993	0	0.113118	0.0677799	2.02e-18	0	0.0686472	0.0248064	0	3.59e-18	0.0980668	8.41e-20	0
SEQC_NB315	0.0764138	0	5e-18	0	0.0187167	0.00357599	0.00149148	0	4.48e-20	1.17e-17	1.54e-19	0	0	0	0.0765631	4.87e-18	0.00392704	0.0360521	0	0.000816068	0.0540092	0	0	0	0	0	0.00112908	0.0399257	0.0276234	0	0.00681084	0.0379327	0.031191	0.00818784	0.0100848	0.00173845	0.0020043	0	0.0965983	0.0356264	0.0171116	0	0.0601961	0.0237823	0.00120915	1.6e-18	0.0834876	0.000246977	3.63e-18
SEQC_NB316	0.144275	0	6.18e-18	0	0.0372133	0	0.00512074	0	0.0211381	1.13e-17	0.00731525	1.91e-18	3.5e-18	0	0.0237116	0.0313991	0	0.0138574	0.00594529	2.35e-20	0.249766	0.00465931	0	0.000499025	0.0666504	1.71e-19	0.00260576	0.193452	0.00593694	0	0.105384	0.0272485	0.0277122	0.0145843	0.0028491	0.00221425	0.00332791	4.1e-18	0.0784049	0.0447514	0.0135781	7.55e-18	1.11e-18	0.116218	0.00128969	0	0.0682646	0.00422862	0
SEQC_NB317	0.176636	1.47e-19	4.24e-18	2.63e-19	0.0116968	2.2e-19	0	0	0.0097581	0.0234115	4.36e-19	5.63e-21	0	4.73e-18	0.030285	2.61e-19	0.00969051	0.00470989	0	0.00650414	0.0780026	0	0.00248464	0	3.96e-19	8.8e-19	0.00104827	0.0631258	0	0	0.0210289	0.0184444	0.017766	0.0207962	0.011713	0.000779134	0.0157427	1.83e-18	0.0467981	0.043351	0.00460697	0	0.0726623	0.0428177	0.00204099	0	0.0993702	4.35e-20	1.26e-17
SEQC_NB318	0.252579	0.000938666	4.23e-18	0.199119	0.0126796	0.00706453	0.154985	0.0190339	0.0154449	6.52e-18	0.02952	0.140625	0.0888388	4.09e-19	0.114013	7.59e-21	0.052236	0.00952325	0.00249347	0.0108176	0.0922145	0	0.00209287	0	0.0551443	0	0.000840782	0.249195	1.2e-18	5.35e-19	0.0297599	0.0057214	0.00141273	0.0101537	0.0057167	0.0010359	0.00605627	0.0629757	0.0499561	0.030914	0	7.99e-18	0.109678	0.0459092	0	0.04361	0.0796993	2.23e-19	0
SEQC_NB319	0.236942	1.07e-19	6.05e-18	0.472277	0.0941845	0.0509304	0.0896519	0.0105696	0	2.77e-17	0.0148653	0.0178492	0.0628492	8.67e-19	0.182626	0	0.0671167	0.0304217	0.00776506	0.0417883	0.0599993	7.63e-19	0	0.00180291	0.0574358	0.00817332	5.52e-19	0.110576	0.562231	4.95e-19	0.0155557	0.0268783	0.0444129	0.00325237	0.00209846	0.000411061	0.00264353	0.198637	0.134797	0.015897	0.00793878	1.59e-18	0.00831824	0.043832	6.25e-19	0.0877694	0.0647466	0	0
SEQC_NB320	0.0919001	0	4.05e-18	1.43e-18	0.0619528	1.5e-19	2.91e-18	0	0	1.98e-17	0.0093324	1.93e-20	5.53e-18	2.14e-18	0.0198674	0	0.00176855	0.0129398	0.0120617	9.59e-20	0.0308578	0	3.2e-19	0.00029073	0.0154122	7.7e-20	0.00147095	0.0191478	0.0122116	0	0.00317611	0.00537934	0.00587435	0.00492617	0.00663929	1.05e-19	0.00224418	2.22e-19	0.153278	0.0110477	4.78e-18	0	0.0628648	0.0176371	0.0115343	0	0.0883102	0.0018331	0
SEQC_NB321	0.0541023	0	1.44e-17	5.09e-19	0.0594854	0.00199676	9.24e-19	0	0	2.9e-18	0.00871784	0	7.39e-19	0	0.0147023	2.27e-18	2.8e-19	0.0268248	0.0112703	6.31e-20	0.0553275	0	2.76e-20	1.48e-20	0.0363169	0	0	0.081186	0.028854	1.62e-19	0.0118601	0.000860128	0.00566134	0.000346295	0.000969847	0	0.00195772	2.06e-18	0.148185	0.00251088	0	9.57e-18	0.0116063	0.0251996	0.00740384	2.27e-18	0.0961098	0.00134908	1.45e-17
SEQC_NB322	0.00339446	0	0	0	0.0476767	0.00645213	1.71e-19	0	2.21e-19	7.26e-18	0.00347094	5.82e-20	0	0	0.0140164	0	0	0.0490842	0	5.42e-19	0.0758867	0	0.000700671	1.13e-18	0	0	0.00216672	0.0326787	0.00152141	4.06e-19	0.0111923	0	0	0.011579	0.00597341	0.000259266	0.00495085	0	0.0911015	1.53e-19	3.83e-18	1.34e-17	0.127313	0.0282225	0.0330137	0	0.0649302	2.45e-19	0
SEQC_NB323	0.213383	2.1e-19	3.18e-19	0.0157227	0.0337604	0.000770542	0.00348344	0	0	1.31e-18	0.010984	0	2.05e-18	0	0.0912962	0.00280222	0.00492605	0.0255294	0.00614311	0.0177506	0.0189955	0.00201819	2.1e-20	0	0.00637996	0	0.00021385	0.0035771	0.166693	1.1e-19	2.49e-05	0.0480717	0.0427695	0.00591913	0.010571	0	0.000553522	0	0.0738727	0.0189018	0.0205028	2.91e-20	0.132356	0.00715697	0	6.72e-19	0.0796928	4.44e-05	8.52e-18
SEQC_NB324	0.0726648	0.000790398	2.35e-18	7.97e-20	0.0754997	0	0	0	0.0264466	0	0	4.2e-19	9.06e-18	0	0.0096036	0	0.005666	0.00552655	0.027172	0.000209498	0.0358051	1.49e-20	0.000242492	7.56e-19	0.030554	0	0.00238493	0.0349613	0	1.13e-18	0.00864759	0.00497858	0.0163757	0.000751322	0.0154781	1.05e-20	0.0135415	4.63e-19	0.0626661	0.0321395	7.96e-18	0	0	0.017328	0	0	0.104149	0	4.91e-19
SEQC_NB325	0.385191	0.000221656	0	0.125297	0.0223103	0.00578461	0.134299	0.0184437	0.0114663	7.61e-20	0.00725283	0.129186	0.115207	0.000323054	0.110832	0.0232094	0.0502481	0.00198392	1e-18	0.0162142	0.0637548	0	0.0050345	1.02e-19	0.153859	0	0.000375071	0.215551	0.0179539	0	0.0131391	0.0453096	0.0374171	0.0299059	1.6e-19	0.000281777	0.0136338	0.0335002	0.0545456	0.0557723	0.00688097	5.09e-19	0.0570573	0.0273699	0	0.0347537	0.0795492	8.18e-21	0
SEQC_NB326	0.102857	0	0	5.42e-18	0.0503798	0	0	1.02e-17	1.04e-17	3.3e-17	7.41e-21	1.54e-18	0	0	0.00683608	0	0	0.0468182	0.0138813	0	0.0329011	0	0.00111367	0	0.0495448	6.3e-19	0.00298173	0.125755	2.1e-17	0	0.00676822	0.00479326	0.0165674	0	0.00332341	1.54e-19	0.00379736	2.39e-19	0.155735	0.00367223	2.54e-18	0	0.0551202	0.0171945	4.62e-19	0	0.0793589	0.00124227	2.17e-17
SEQC_NB327	0.24426	0	2.08e-18	0.0998011	0.0702593	0.0338067	0.0463113	2.07e-19	1.56e-18	0.00339589	9.58e-21	0	0.0387549	0.0233087	0.188573	0.00458734	0.0381149	0.00688364	0	0.0292309	0.0493156	0.0145135	0	2.35e-21	0.103302	0.0772099	0	0.04366	0.421155	0	0.0068703	0.216025	0.171659	0.10698	0.0149583	3.64e-19	5.85e-21	0.00752227	0.0576823	0.0332243	0.138737	2.03e-18	1.13e-18	0.0230063	6.6e-19	0.00644613	0.0282462	5.55e-05	0.0025869
SEQC_NB328	8.87e-19	0	4.31e-18	0.00706268	0.0858165	0.00264887	0	2.27e-18	2.17e-18	1.54e-17	0	5.32e-19	0	5.38e-18	0.0022004	0	0.0112497	0.00290644	0.02151	0	0.0147076	8.69e-19	1.54e-19	4.47e-21	1.77e-18	0	0.000778949	0.000590099	0	5.8e-19	0.00215966	2.23e-18	0	0	0.00323951	0	0.00204162	2.49e-18	0.157996	4.22e-18	3.52e-18	3.95e-18	0.0853248	0.0049122	0.00479234	0	0.0702522	0	4.09e-18
SEQC_NB329	0.18261	0	0	3.35e-18	0.0351356	0	1.78e-19	1.02e-19	0.0114971	1.8e-18	0.020117	4.95e-19	6.51e-18	0	0.0204088	1.78e-17	1.49e-19	0.0305493	0.00789061	0.00252031	0.0030271	2.8e-18	6.28e-23	0	0	0.0119875	4.13e-19	0.098936	0	5.46e-19	0	0	0.00416204	1.76e-19	0.00902845	0	0.00710107	0	0.104106	0	0	0	0.0986045	2.51e-20	0.00666483	0	0.132108	0	0
SEQC_NB330	0.377757	0.00241056	1.61e-17	2.41e-18	0.0455031	4.72e-20	0.0164748	0	6.75e-19	0.00590767	0.0125757	1.26e-18	2.19e-19	4.13e-18	0.137761	5.15e-20	0.00929729	0.013479	0.00294662	0.0339999	0.263715	1.01e-20	0	1.8e-20	0.0153696	0.00187776	0	0.227619	0.244491	4.59e-19	0.0961814	0.0867137	0.103393	0.0177007	0.00813286	0.00273397	0.0142537	0	0.0498312	0.0292699	0.0665277	4.46e-19	0.0941599	0.13898	0	9.86e-19	0.087804	0.00191424	6.08e-18
SEQC_NB331	0.0193538	1.53e-19	3.77e-18	6.5e-18	0.0714613	0.00482376	0	1.53e-18	0	8.59e-18	0.0121735	0	0	1.94e-19	0.019062	0	5.03e-19	0.0375534	0.0119317	4.87e-20	0.0444379	1.09e-18	0	5.41e-19	2.43e-18	0	0.00193245	0.124962	0.0351041	1.94e-19	0.0118852	0	0.00363676	0.00244962	0.00133958	0.0011876	1.3e-18	0	0.15337	0.0102162	1.4e-18	1.94e-17	5.26e-17	0.0176295	7.25e-06	3.17e-19	0.100259	0.000842465	1.37e-17
SEQC_NB332	0.0398567	0.00714776	1.65e-17	1.73e-18	0.0911126	0.00355568	8.1e-18	9.23e-18	8.47e-18	3.28e-17	0.0138929	0	0	6.5e-18	0.050051	2.64e-18	8.14e-19	0.0420053	0.0222501	0.00348359	0.0072628	0	1.52e-19	0.00196979	0.0173632	6.57e-19	0	0.00366337	0.11721	1.68e-21	0.000987607	0.00260389	0.00655349	0	0.00405115	0	0	4.01e-18	0.169045	0	0	5.46e-20	1.7e-17	0.000360441	0.00761774	0	0.0834153	0.00541315	7.06e-18
SEQC_NB333	0.279578	0.00072559	0	6.9e-19	2.04e-18	0.0108187	0	1.64e-19	4.32e-18	0.0251231	0.0119954	2.68e-18	2.29e-18	0	0.119883	0.0102149	0	0.0311594	0.00783843	0.0129597	0.038148	4.24e-19	0.00416893	0	0.0978095	0.00778458	1.1e-18	0.158369	0.127384	1.74e-19	0.00705778	0.0775051	0.0741297	0.0259681	0	0.00217496	0.00431033	2.69e-18	0.0781731	0.029284	0.0441419	0	6.76e-18	0.0202486	0.00122231	1.31e-18	0.0888244	5.71e-06	0
SEQC_NB334	0.215302	3.99e-19	6.32e-19	0.0942079	0.0312339	0.0112716	0.0225103	0.00235572	9.2e-19	0	0.0314964	0.0180444	0.0200887	2e-18	0.076477	8.71e-19	0.0446384	0.0243711	0.00413052	0.0151831	0.0754213	0	0	5.59e-21	6.73e-18	0	0	0.172986	0.047591	7.36e-20	0.0248047	0.0186899	0.0135383	0.00530038	0.00723261	0.00209869	0.0023611	0.0126552	0.0922695	0.00970712	2.45e-18	1.25e-17	0.0201072	0.0395966	0	0.0223604	0.0860997	1.02e-19	0
SEQC_NB335	0.256136	0	0	3.15e-19	0.0614382	0.0277223	0.000447393	0.0124836	0	0	0.019958	0.0215825	0.04134	0	0.0814946	1.07e-17	0.00695941	0.0218858	3.27e-18	0.0153665	0.0555239	0	0.00112904	1.63e-18	0	0	0	0.127057	0.00554984	1.48e-19	0.00896501	0.031019	0.0305607	0.00470312	0.00563191	0.00314717	0.00338681	0	0.0634371	0.00117874	0	6.93e-18	0.0685343	0.0200863	0.0104819	1.24e-18	0.0876249	0	0
SEQC_NB336	0.0984634	0	6.23e-18	2.95e-18	0.0820396	0.00880572	0	1.99e-19	4.52e-18	0	0.00827833	0	8.49e-19	2.19e-18	0.010234	0	4.59e-19	0.0644181	1.34e-18	4.4e-19	0.036084	0	0	0	3.92e-19	0	0	0.0943731	0.0328494	2.71e-19	0.00528008	0.0140416	0.0158026	0.0103281	9.94e-19	4.64e-20	0	1.33e-17	0.17529	1.38e-18	0	1.62e-17	3.11e-17	0.0197246	0.00238085	1.91e-19	0.09848	0.00380256	0
SEQC_NB337	0.0869078	0	0	0.000703065	0.0597108	0.00826999	0	6.62e-19	0.0203572	0.0262261	0.0222368	0.00975701	0.00760595	5.67e-18	0.0422215	0	0.006685	0.0154943	0.00468102	0.00454951	0.0257653	0	0	5.48e-20	3.27e-18	0	1.32e-18	0.0037007	0.029917	2.57e-19	0.00343586	0.00681007	0.00387463	0.00192305	0.00916013	0	0.00747284	3.62e-18	0.0947087	2.66e-18	2.77e-18	3.03e-18	0.11578	0.016564	0.00947537	8.01e-19	0.0941901	8.3e-20	9.36e-19
SEQC_NB338	1.66e-19	0	2.13e-18	5.23e-20	0.140487	0	3.56e-19	0	4.56e-17	5.13e-17	0.0071267	0	6.16e-18	8.8e-18	0.0149246	6.08e-18	2.52e-19	0.0662777	0.000288629	0	0.00504125	2.2e-18	2.19e-19	0	0.00155075	0	0	2.26e-21	0.0140659	0	0.000946415	0	0.000642958	0	0	6.42e-19	0.00274413	0	0.228637	0	0	0	0.0330856	0.00253772	1.34e-20	0	0.0893527	0	0
SEQC_NB339	0.129503	0.00494756	1.2e-17	0	6.67e-18	0.00209762	0	1.29e-18	7.25e-19	8.89e-18	0.005374	3.86e-18	0	2.13e-18	0.0778229	0.011458	0	0.0162702	0	0.000510408	0.0881958	6.4e-20	0	0.000548137	0.0823738	0.00903712	6.29e-19	0.206769	0.0584667	0	0.0188097	0.0309249	0.0380807	0.00166878	8.34e-19	0.000459963	0.00119089	2e-18	0.14148	0.0333433	0.000504688	0	0.0948782	0.0419424	0.00446262	0	0.0826693	1.88e-20	6.85e-18
SEQC_NB340	0.289781	0.00135893	2.53e-18	0	0.00122075	3.82e-19	0.0300905	0	0.020335	3.09e-19	0.015735	0.0294096	0.00490586	9.69e-19	0.106378	1.47e-18	0	0.0261825	0.00315416	0.0128715	0.0596886	3.5e-18	0.00449817	0	0.00756763	0.0043317	3.65e-21	0.234286	0	3.31e-19	0.0324009	0.0102164	0.00521445	0.0260019	2.54e-20	2.35e-19	0.00675388	0	0.0936111	0.0090798	0.00749806	0	0.175281	0.0315328	6.19e-19	4.14e-18	0.0975818	5e-20	0
SEQC_NB341	0	0	0	1.84e-18	0.0538261	1.41e-18	0.0035576	9.63e-19	0.00633128	0	0.000540274	0.0141963	0	8.32e-18	9.5e-20	2.93e-18	0.00141539	0.00380541	3.11e-18	3.64e-19	0.0300626	4.61e-18	8.02e-05	0	0.00225448	0	0.00071789	0.0690813	7.91e-19	5e-19	0.00362794	0	0	0.0145379	0.00565382	0	0.00582116	1.6e-18	0.0825969	3.93e-18	7.29e-19	3.7e-17	0.142379	0.0154308	0.0119857	3.63e-19	0.0721271	3.85e-20	1.1e-17
SEQC_NB342	0.0424551	1.74e-19	5.32e-18	0	0.0721648	0	0	0	0.0217914	5.42e-18	9.3e-05	0.00607961	0	1.1e-17	0.0144363	8.99e-18	0.0109731	0.0109753	0.00753405	0.000495501	0.0156014	7.16e-05	0	0	0	4.34e-18	0.000947759	5.41e-20	5.46e-18	0	0.00229339	0.000627738	0	0.00408805	0.0193553	0	0.0082379	3.21e-19	0.072262	0.0222477	3.77e-18	3.03e-19	0.052067	0.00838517	0.000263302	0	0.114558	8.68e-20	7.73e-18
SEQC_NB343	0.305011	0.00784418	0	0.17116	0.0527638	0.0227066	0.109373	0.00523162	0.00625175	0	0.00688815	0.0805449	0.0717907	9.4e-19	0.120966	0.00729333	0.0280688	0.00179545	0.00168175	0.0228381	0.0766496	0	0.00580845	0	0.106797	3.94e-18	0	0.172028	0.0602646	1.25e-19	0.0191899	0.0118389	0.00940549	0.00973233	0.00954848	0.0011388	0.0139796	0.0539192	0.0519436	0.0482266	0.00645819	3.22e-19	0.0723056	0.0342382	0	0.0329266	0.0793974	3.85e-19	8.36e-18
SEQC_NB344	0.0255479	0.00692162	0	7.99e-19	0.0343145	5.81e-19	0	3.1e-18	0.0190827	0.00496141	1.43e-19	0	4.77e-18	1.65e-19	0.0193568	0.00272391	4.99e-19	0.0203622	0.0168048	0	0.0251733	3.99e-19	0.00185703	2.92e-19	0.0541597	9.23e-18	0.00307298	0.158637	0.00582423	8.08e-22	0.00482836	0.0182733	0.0310032	0.00923437	0.0132997	0	0.00976432	0	0.0845979	0.0332729	0	0	0.0339309	0.0221735	1.01e-18	2.9e-18	0.0847876	9.51e-19	9.32e-18
SEQC_NB345	0.319852	0.00258126	0	0.0870985	0.00255141	6.87e-20	0.028556	0	0.0301472	1.63e-18	0.00617128	0.0182609	6.28e-19	1.71e-18	0.103735	0.00931868	0.0318457	0.00623341	0.00980206	0.0194509	0.0754255	0	0.00324008	0	0.0802352	0.00123916	0	0.185536	0.0612254	3.55e-19	0.0321274	0.0125162	0.00893259	0.0139169	0	9.02e-20	0.012163	0.0302603	0.0716631	0.0296408	0.00619882	0	0.124961	0.055788	0	0.0185888	0.0863173	0	0
SEQC_NB346	0.308855	0	4.53e-18	0.0334575	0.0875923	0	0.0327649	0	0	0	0.017575	0.0400047	0.0465034	0	0.0555081	1.08e-21	0.0190388	0.0139028	0.00698162	0.0109122	0.0317664	1.51e-19	3.76e-19	8.08e-20	5.91e-20	0	0.000500781	0.0465262	0	0	0.00576472	0.00954829	0.0100117	0.0129784	0.0141994	0	0.0109855	0.00731934	0.061416	0.0329787	0	2.61e-18	0.0110409	0.0152715	0	1.48e-18	0.0870655	0	2.18e-18
SEQC_NB347	0.160522	4.18e-21	3.7e-18	9.23e-19	0.080601	7.98e-19	0.00720506	0	5.24e-19	0	0.00636362	0.00782038	6.8e-19	3.37e-18	0.0591043	0.00494976	7.28e-19	0.01612	0.00745184	0.00593411	0.0522345	4.87e-19	0	0	0	0	0.00135454	0.0897758	3e-18	5.33e-19	0.0149097	0.00217697	0.0047905	0.0100432	0.0113404	0	0.00321716	0	0.072078	0.0186042	0	0	0	0.0241954	0.000602347	0	0.0916398	2.31e-19	0
SEQC_NB348	0.311942	0.00412564	0	0.0192189	0.116375	0.00470933	0.0471035	9.11e-19	0.0110828	0.00195053	0.00525338	0.019106	0.00968722	2.99e-18	0.103959	3.14e-18	0.0125117	0.00373515	0.00979785	0.0131349	0.0396334	0	0	0	0.0280376	4.13e-18	0	0.151083	0.00655192	0	0.011618	0.0159203	0.0188646	0.00780893	0.00992115	0	0.0107051	2.06e-19	0.0715085	0.0236184	6.92e-19	3.14e-18	0.124988	0.022805	0	0.008262	0.0964539	1.76e-18	4.89e-18
SEQC_NB349	0.236632	0	0	0.0186231	0.0959965	0.000935215	2.61e-19	0	0	0.00342911	0.0064949	0.00666661	0.00635611	4.63e-18	0.0816112	1.94e-18	0.00655574	0.0361204	0	0.0148769	2.34e-19	0	0.00141274	0	0	0	0	0.011232	0.0163001	0	0	0.0184025	0.0167952	0.00489333	0.00708242	1.22e-19	0.00809002	0.00241695	0.151742	0.000240092	0	0	0.134471	0	0.000691622	8.09e-19	0.0855261	0	1.19e-17
SEQC_NB350	0.024884	4.2e-19	5.72e-18	0.0130188	0.125749	0	0.0109794	2.06e-19	0.0152388	2.04e-20	0.00194695	0.00627088	0	1.34e-18	0.0223027	0	0.0176622	0.00700302	0.00367301	0.00142041	0.00679984	3.03e-18	0.000693432	0	3.58e-18	0	0.000301097	0.0160459	0.0410879	0	0	0.00368454	0.0015934	0.00699244	0.008533	1.78e-20	0.00323141	0.00294843	0.0795908	0.0124018	4.19e-18	0	0.0766527	0.00109954	0.0029277	1.68e-20	0.101869	0	2.7e-17
SEQC_NB351	0.278118	0	0	1.64e-18	0.0858521	4.9e-05	0	0	0.00338692	0.02011	0.0297052	0.00238311	0.00138323	0	0.169754	0	0	0.0216015	0.0023666	0.0499705	0.00378847	1.05e-18	0	0	0.0869037	8.48e-19	0	0.0678305	0.101842	0	0	0.0264583	0.0387252	0.00153852	0	0	0.00435213	0	0.136441	5.39e-20	0	0	0.141143	0.0133935	0	1.91e-18	0.0886125	0	0
SEQC_NB352	0.208739	0.00536275	1.02e-18	0	0.0832066	1.1e-19	8.98e-20	0	1.18e-19	0.00296026	3.73e-20	1.76e-18	1.65e-17	0	0.0517725	0	0.00644628	0.0174062	0	0.00587867	0.0791597	9.14e-20	0.00076388	2.18e-20	0.0471814	9.62e-18	5.08e-19	0.179792	0.0541475	2.52e-19	0.02624	0.0505379	0.0431547	0.0312808	0	0	0.0090714	0	0.142995	0.0235406	0.00404727	0	0.073708	0.0754958	4.82e-19	4.99e-18	0.0761236	2.02e-20	0
SEQC_NB353	0.194249	0.00361192	0	3.64e-19	9.75e-21	3.49e-05	0	0	1.01e-18	0.00300545	0	0	0	4.71e-18	0.105257	0.00279983	2.4e-18	0.0292361	0	0.0120544	0.24211	0	0.000878789	0.000392799	0.0298296	0.00367148	1.41e-19	0.313512	0.138683	0	0.103846	0.0810917	0.0630974	0.0382399	0	0	0.0124981	5.49e-18	0.109922	0.0256671	0.0137136	1.49e-17	0.154985	0.119482	4.42e-19	0	0.069978	1.99e-21	0
SEQC_NB354	0.129644	2.36e-19	0	0	0.0466595	0.00285159	3.19e-19	6.6e-18	4.81e-18	9.2e-18	0	2.31e-18	8.79e-18	0	0.0348006	1.46e-18	0	0.037658	0.0119905	0.000309908	0.0547281	0	0	0.0438703	0	0	0.000169778	0.0810908	2.61e-19	0	0.0107852	0.0263738	0.0323395	0.00761713	0.00474666	0.00131803	0.00179623	0	0.122975	0.018239	0.0127639	9.77e-18	0.0927745	0.0243413	8.65e-19	1.08e-18	0.0929931	0.000820933	8.59e-19
SEQC_NB355	0.302563	0.00364364	6.85e-18	0.0242716	0.102634	8.64e-19	0.042017	0	0.00448759	0.0140628	0.00276126	0.0291935	0.00976196	1.4e-19	0.113394	0	0.0184023	0.00470672	0.0360651	0.0141101	0.0606496	0.0033093	3.6e-20	0.000303187	0.00221397	0.0341581	0	0.0908251	0.00532022	0	0.0121205	0.0216848	0.0290181	0.00683442	0.0174484	0	0.00776245	1.12e-19	0.0425993	0.024275	0.0193595	0	0.111969	0.0336038	0	0.00803751	0.0862101	0	6.63e-18
SEQC_NB356	0.362891	1.72e-19	6.3e-18	0.715895	1.36e-19	0.0849456	0.320197	0.0929601	0.00469083	4.25e-17	0.0172868	0.2489	0.199968	0.0195695	0.17638	0.00927659	0.186221	0.00517807	4.3e-19	0.0396057	0.059029	0	0.00312977	3.28e-20	0.0477344	0	8.14e-20	0.0902947	0.338913	1.61e-19	0.0114954	0.0302324	0.0287669	0.0278983	0.00659185	0.0030177	0.013124	0.265476	0.0178865	0.027865	0.0292964	0.00888304	2.23e-18	0.0343526	0	0.126272	0.0562368	2.56e-18	0
SEQC_NB357	0.351707	0	0.0142209	0	0.039454	0	0.0331643	0	0	1.1e-18	0	1.2e-19	0	0	0.0916763	0.0284419	0.0202998	0.00926219	0.0130489	0.0167026	0.183881	0.0051692	0	0	0.0268517	0.0145885	0.000995744	0.231316	0	5e-19	0.0591606	0.062246	0.0568731	0.0245619	0.0127777	0.000678028	0.00664726	7.37e-18	0.0576469	0.0407435	0.0257378	6.17e-19	0	0.0902863	1.87e-19	0	0.0802649	0.00226312	2.67e-18
SEQC_NB358	0.357327	0	0.0472796	0	0.00987987	0	0.0263614	4.21e-19	4.18e-18	0.0255198	1.64e-21	0	0	0	0.0722106	0.0240848	0	0.0100469	0.00561267	0.0176904	0.212169	1.11e-18	0	0	0.0394348	0.000653648	1.35e-20	0.155092	0	2.11e-19	0.0602545	0.0556989	0.0741973	0.00627364	0.0144849	0.0015094	0.0116254	0	0.0586215	0.0566983	0.0345139	3.34e-18	0.076717	0.0869507	0	0	0.0760271	0.000870286	0
SEQC_NB359	0.381173	2.41e-19	0.0195914	0.0546049	2.07e-18	0.00876437	0.0482876	0	0	0	0.0137031	0.0336347	0.0336957	0.00624659	0.115503	0.0563884	0.0143028	0.0101744	1.87e-18	0.0144451	0.0732002	0	0.00633142	3.96e-19	0.142262	0	0	0.166341	0	3.28e-20	0.0130978	0.060995	0.0608003	0.0217903	0	0.00129588	0.0267607	0.00255401	0.0284012	0.0308674	0.0380954	3.7e-18	0.0693593	0.0254225	6.59e-19	0.00296172	0.0590364	0	2.43e-18
SEQC_NB360	0.22346	0	1.17e-18	3.43e-19	0.0940714	1.42e-18	2.03e-18	0	7.11e-19	0	0.0151564	0	0	0	0.0537548	0	0	0.0110473	0.0379295	0.0134309	0.0430944	0.000526902	0	0.0354227	0	5.3e-20	0.000518652	0.143992	0.0386176	0	0.00554191	0.00726806	0.015979	0.00473276	0.00128436	0.00240867	0.00133603	0	0.155366	0.00670144	0	1.53e-17	0.246733	0.0406195	0	3.73e-20	0.0788836	0.00315443	0
SEQC_NB361	0.122199	5.78e-21	1.56e-17	0.00577614	0.0405898	0.0047187	0	0	0	4.29e-18	0.0138945	0	0	1.11e-17	0.0567047	2.16e-18	0.00496838	0.0224234	0.0168059	7.33e-20	0.0692377	1.3e-18	0	8.4e-06	0.0700389	0	4.32e-18	0.0100096	6.52e-18	1.07e-20	0.0154739	0.0141026	0.0247188	0	0.00173514	4.18e-20	0.00116628	0	0.145172	0	0.0223298	3.99e-20	0.0430385	0.0301392	0.000451323	0	0.0534829	0.0039806	2.87e-17
SEQC_NB362	0.334218	0	0	0.44612	0.0627261	0.000578445	0.167661	3.84e-18	1.76e-18	6.73e-17	0.00926092	0.0880274	0.0903191	0	0.187831	0.013881	0.103795	0.000708536	0.0044691	0.0428188	0.270036	0	0.00644735	0	0.28198	0	0.00230779	0.436912	0.632666	0	0.165667	0.0244177	0.0513216	0.020397	6.33e-19	0.0030975	0.00301787	0.202381	0.0929035	0.0202316	0.0337823	4.14e-18	0.0991829	0.175155	0	0.0979573	0.0298314	0	0
SEQC_NB363	0.176483	0.0061885	1.21e-17	0	0	1.01e-18	0.00984775	0	2.25e-18	7.57e-18	1.78e-20	2.87e-20	8.77e-19	1.74e-18	0.115079	0.0724478	0	0.0162341	0.0212523	0.00327455	0.283389	3.02e-19	0	0	0.208111	0.0374607	1.96e-19	0.464209	0.121548	0	0.147663	0.0263353	0.0395923	0.0216581	0.00274008	0.00405772	0.00644736	9.55e-18	0.068345	0.0438554	0.0159149	0	0	0.145317	5.62e-19	0	0.0723882	0.00062117	3.07e-17
SEQC_NB364	0.137073	0.00211933	0.0163954	0	0.0688863	1.77e-18	0.0153568	7.91e-19	0.00504663	0	0	0.000922264	9.8e-18	5.3e-18	0.0741665	0.0172044	0.0351795	0.00588159	0.0172531	0.0155551	0.153992	0.00186849	0	0	0.0391314	0.000871533	0.000892978	0.149369	0.166078	0	0.054982	0.0207581	0.0298691	0.0146818	0.00901055	0.000176511	0.00676947	6.69e-18	0.0708163	0.053701	0.0254132	6.66e-19	0.00409434	0.0820446	0	0	0.0784117	0.00111892	3.56e-20
SEQC_NB365	0.2723	0	0	8.91e-20	0.0288229	0	0.0559591	0	0.00837571	3.99e-18	0.00797906	0.0149021	0.00103177	2.08e-18	0.0937523	0.026069	0.00743812	0.00221715	0.0385918	0.0095101	0.0810008	0	0	0.00292453	0.0843183	0.0114154	0.00160757	0.276337	0	6.46e-19	0.0216008	0.0286746	0.0516743	0.0151164	0.00930869	0.00195894	0.0114397	6.99e-18	0.0505603	0.0560041	0.00733289	6.4e-19	1.21e-18	0.0394301	0	0.00440567	0.0828559	0.00079741	0
SEQC_NB366	0.309074	0.000469192	7.7e-19	0.0246654	0.0395958	7.43e-24	0.0676119	0.00359511	0.00438654	3.49e-19	0.0132858	0.0277425	0.00870879	5.46e-19	0.107912	0	0.0238647	0.0069178	0.00990786	0.0216411	0.0627868	0	0	0	0.0114028	0.00372527	1.08e-19	0.200398	0.00680327	0	0.0131216	0.0234101	0.0305071	0.00145242	0.00801572	0.00265903	0.00386238	1.7e-18	0.0602335	0.0213705	0.00977194	3.1e-19	0.101754	0.0352087	0	0.00613829	0.0786081	0	1.14e-18
SEQC_NB367	0.227167	0.00288837	0	0	0.0437246	1.84e-19	0.0259275	8.16e-19	0.0327715	0	0.0161811	0.0120165	2.16e-19	0	0.0602338	0.00470433	0.0081626	0.0086471	0.0139168	0.00586767	0.132489	9.98e-05	1.75e-19	0.000828844	0.0333785	0.00668577	0	0.247154	0	0	0.0695591	0.00118662	0.00833164	0.00604667	0.0116178	0.00315207	0.00592572	2.07e-19	0.0768739	0.0329697	7.48e-18	1e-18	0.0761953	0.0699673	0.00271266	0	0.105142	2.25e-20	2.19e-18
SEQC_NB368	0.217141	6.51e-19	0	0.018355	0.0597373	2.79e-23	0.0159101	0	0.00290303	0	0.0076012	0.00995921	6.61e-19	0	0.0912741	0.00306919	0.0107541	0.0088163	0.0269336	0.00723477	0.0466768	0	5.41e-19	0.00743613	3.11e-18	0.0403053	1.11e-22	0.116892	7.36e-20	0	0.00934245	0.0136926	0.0217427	0.0061167	0.0210587	0.00175993	0.0108892	6.59e-19	0.0605507	0.032754	0.0141456	1.91e-18	2.47e-17	0.020392	0	0.00267312	0.103807	0.00158944	0
SEQC_NB369	0.340878	0.00304141	0	0.256268	0	0.0601197	0.256727	0.0703296	3.5e-18	0	0.0517685	0.269108	0.200246	0	0.19225	4.21e-20	0.0735998	0.0263413	0	0.0235725	0.0665286	0	0.00252988	1.08e-20	0.0307809	0	0	0.102461	0.133913	0	0.0382783	0.0396596	0.0394217	0.00776818	0.000835307	0.00053304	0.00292457	0.088229	0.0549751	0.000262698	0.033141	0	0.0809395	0.0540641	0.000324652	0.0416694	0.0572214	3.97e-19	3.01e-19
SEQC_NB370	0.102418	0	0	4.21e-18	0.090141	1.88e-19	0.000926055	0	0.0020979	0	0.00981761	0	0	2.72e-19	0.0743581	6.35e-18	0.0164712	0.00556589	0.0065929	0.00134855	0.0432488	2.12e-19	0	5.28e-19	0	0	0.000326488	0.155092	7.17e-18	6.81e-19	0.0165828	0.019656	0.0263428	0.0112007	0.01294	0	0.00554223	7.22e-18	0.0833641	0.00944458	0	9.49e-19	0.127013	0.015922	5.49e-20	9.47e-19	0.10134	1.8e-20	0
SEQC_NB371	0.294006	0	4.19e-18	0.185979	0.0477879	0.0422952	0.0833553	0.0338195	7.37e-18	0	0.020078	0.0364587	0.0660396	0	0.0620238	0	0.0246306	0.014509	0.00280844	0.0171345	0.035819	0	0	1.75e-05	1.12e-19	0.000700983	0	0.149421	0.0525582	0	0.0041978	0.0346135	0.0284625	0.00798354	0.00386458	0.000841709	0.00213451	0.0500642	0.08182	0.0246349	0.00157379	7.04e-18	0.0602213	0.0124577	3.32e-19	0.0396691	0.0764957	1.08e-20	0
SEQC_NB372	0.10856	0	2.84e-18	0	0.105401	0.00190149	0	0	4.04e-19	0	0	0	0	1.23e-17	0.0401765	0	0	0.00999867	0.00229501	0.00581156	0.0165997	0	0	0	0.0148415	2.81e-18	0.00283018	0.0451298	0.0381823	0	0.00220193	0.00591677	0.00780562	0.00486858	0.00976606	3.21e-19	0.00317928	3.42e-18	0.150148	0.00913911	0	4.7e-19	0.0495819	0.00926784	0.0177102	0	0.0710976	0	2.33e-17
SEQC_NB373	0.16082	5.35e-20	4.56e-18	1.36e-19	0.0549633	0.00206875	0.00157866	0	2.19e-19	0	0.0180276	0.00475754	0	0	0.0670527	0	0.0114655	0.0277967	0.00743057	0.00792809	0.0225878	1.22e-18	9.22e-20	0.00476131	4.92e-18	1.74e-19	2.13e-19	0.055919	0.0317239	0	0.00261007	0.0100748	0.0139694	1.04e-19	0.0124036	0.00342577	0.00351819	0	0.110994	0.00933758	0	2.95e-18	0.0147601	0.011341	0.00891551	0	0.119926	0.000449461	0
SEQC_NB374	0.0251379	0	0	1.62e-20	0.0884316	3.14e-20	0	3.39e-18	0	2.72e-18	0.00585734	0	0	4.49e-18	0.0119586	1.15e-17	0	0.0671412	0	0	0	0	0	1.3e-19	0.00506342	1.41e-17	4.87e-20	0.0339876	1.2e-18	0	0	8.2e-20	0	1.66e-19	8.45e-19	0	0.0028165	1.47e-18	0.152925	7.1e-19	5.76e-18	2.16e-18	0.0472688	0	0.00531433	0	0.0876193	0	1.96e-17
SEQC_NB375	0.256437	4.83e-06	0	2.9e-18	0	0.0180981	1.7e-18	0	3.35e-18	0	0.0276719	0	0	4.04e-18	0.0861219	0.00252398	0	0.0242134	8.72e-20	0.0166033	0.0685524	0	0.000704688	0.00326787	0.0450176	0.00786556	0	0.138308	0.134924	0	0.0063507	0.0330903	0.0365469	0.00431164	4.91e-20	0.00471909	0.000764442	2.53e-18	0.117976	0.000851346	0.020807	6.53e-19	0.046787	0.0346639	0.00539746	9.89e-19	0.0819416	0.000443153	0
SEQC_NB376	0.30081	0.00362553	8.38e-21	0.24243	0.0845273	0.000243845	2.33e-19	0	4.37e-20	4.19e-18	0.0127499	7.82e-19	0.0136	3.22e-18	0.148189	0.00390292	0.0507482	0.0262921	8.51e-19	0.0226511	0.111677	0	0.00455622	6.95e-20	0.111156	0	0	0.242746	0.238592	0	0.0442605	0.0825527	0.0702607	0.0537954	5.75e-19	0	0.000980435	0.101818	0.156413	0.0160385	0.0167232	7.97e-20	0.326856	0.0972486	0.00281661	0.0284435	0.0737392	1.43e-19	0
SEQC_NB377	0.22671	0	0	0.0398007	0.0501963	0.00571928	0.0103304	0.00828383	0.017277	0.0353293	0.0397651	0.033677	0.016908	0	0.133701	0	0.045228	0.0110319	0.00535867	0.0251062	0.0238599	0	0	0	0.0206754	0	0	0.0632152	0.342566	0	0.000349993	0.0330318	0.035931	0.00930553	0.00353562	0.000255988	0.00253943	0.0107461	0.0877894	5.03e-20	0.0131397	0	0.127931	0.0232066	0.0118671	0	0.115794	0	4.1e-18
SEQC_NB378	0.0840043	0	2.85e-18	2.26e-19	0.119117	0	2.18e-18	4.66e-18	2.51e-18	1.69e-17	0.0121352	0	0	2.1e-17	0.0357542	5.77e-18	0	0.0515517	0.00799396	0	0.0112327	1.06e-18	0	0	0.0176394	0	0.0042526	0.0145572	0.00516878	0	0.00127003	1.34e-19	0.00807145	0	0.00222412	0	0.00523551	1.79e-18	0.143943	0.0130264	0	1.47e-18	0.00146762	0.00336511	0.00593945	3.87e-18	0.0869026	0.000512514	0
SEQC_NB379	0.240112	7.85e-20	2.18e-18	6.44e-19	0.0633878	0.0208287	1.52e-18	0.00652695	0	4.1e-18	0.0256917	0	0.00927289	0	0.0687152	0	2.54e-19	0.0264845	0	0.024046	0.0214556	1.37e-18	0	0.00023462	6.94e-18	0.00313063	6.73e-19	0.0846311	0.220588	8.73e-20	0	0.0325905	0.0392085	0.000340776	0.00399033	0	0.00337842	0	0.124643	0	0.0113544	0	0	0.0140415	0.0103295	0	0.0828644	4.94e-19	6.56e-18
SEQC_NB380	0.215916	0	1.6e-17	0.0130115	0.0682813	0.0309969	0.0702527	0.0288766	0	6.25e-19	0.0487695	0.0458149	0.0505558	1.24e-17	0.0964674	0	0.00886512	0.0219034	0.00487168	0.0127261	0.0212802	0	2.04e-19	0	1.41e-18	1.01e-19	4.86e-19	0.0772479	0	7.09e-19	0.00377659	0.0115216	0.0139757	0.00223165	0.00832076	0.000285424	0	2.46e-18	0.104463	3.65e-21	0.00724184	0	1.42e-17	0.00768032	0.0652892	8.98e-19	0.0976924	0.00117191	0
SEQC_NB381	0.0462382	0	0	8.9e-18	0.0804412	0.00895095	0	2e-18	1e-17	0	0.00984678	3.43e-18	1.28e-20	5.96e-18	0.0148333	0	0	0.0534237	0	0	0.0121908	0	0	0	0	0	0.00407956	0.114541	0.0593758	0	0.00151255	0.00247711	0.00875477	0.00653433	7.46e-20	0	0	1.27e-18	0.141361	0	0	2.68e-17	7.6e-17	0.00279119	0.00700443	8.39e-19	0.0803607	0	0
SEQC_NB382	0.08365	2.15e-19	0	0	0.0901726	0	0	4.73e-18	0.017492	0	5.54e-19	0	0	7.65e-18	0.0104003	1.41e-17	0.0187296	0.0102091	0.00576668	1.28e-19	0.0544752	0	0.00107423	0	0	4.85e-18	0.000470798	0.123408	3.27e-19	0	0.0165538	0.00412232	0.00456792	0.00794457	0.00358134	0	0.0088278	0	0.0939924	0.0145082	0	0	0.0201675	0.031755	0.00403792	0	0.100468	0	2.97e-17
SEQC_NB383	0.055266	6.14e-20	0	1.04e-18	0.0571038	0.000634157	0	2.1e-18	5.9e-19	0	1.71e-19	4.96e-19	0	0	0.00997814	0	0	0.0275085	0.00309783	6.66e-20	0.0268305	0	0.000413145	8.17e-19	0.0910007	2.07e-17	0.0022715	0.152081	9.29e-19	0	0.00575272	0.000681727	0.00123853	0.0151552	0.00521458	0	0.00357931	8.04e-19	0.125163	0.00105969	0	4.84e-18	0.0532166	0.0116918	0.00596178	0	0.0800827	5.74e-22	1.59e-17
SEQC_NB384	0.234439	0	0	0.0239357	0.149668	5.29e-19	0	5.39e-18	1.49e-17	2e-17	0.00831383	2.87e-19	2.66e-18	0	0.0155079	1.87e-17	0.0159824	0.0222361	0.00427766	0.00535065	0.021762	5.22e-18	3.03e-19	0	8e-18	5.32e-18	0.00222051	0	0	0	0.00121796	0	0.0122221	0.00258205	0.00090645	0	0.00297474	0.0163566	0.0753829	0.00222434	0	1.48e-18	0.136698	0.0113222	0	5.04e-21	0.0666187	4.3e-20	3.73e-18
SEQC_NB385	0.339623	2.93e-20	0.0143698	0.0203604	0	2.2e-20	0.061346	0.00446686	0.00765448	0	0.0179744	0.0203798	0.0166739	7.5e-19	0.180534	0.0429803	0.0316132	0.00774481	0	0.03952	0.270632	0.000435467	0.00302502	0	0.0599691	1.56e-19	0	0.298266	0.184955	0	0.112915	0.0173037	0.0264738	0.016977	1.27e-18	0.00649427	0.000728757	6.08e-19	0.0371254	0.0152564	0	4.17e-19	0.202051	0.148115	0.000878484	0.00286279	0.0780168	0	9.96e-19
SEQC_NB386	0.329114	0.0430082	0.0233645	0	0	0.0010449	0.0302696	1.52e-18	2.88e-19	0.00785455	0	9.56e-21	0.00379983	0	0.179235	0.115279	4.25e-19	0.0125387	0.000935355	0.0370091	0.202138	1.05e-18	0.0178642	0	0.330109	1.95e-19	4.6e-19	0.436551	0.388176	3.74e-19	0.0950258	0.0620813	0.0530366	0.0388755	9.03e-19	0.00365573	0.0191302	0	0.0527138	0.0475056	0.0409936	7.16e-19	0.00524343	0.107956	3.47e-19	0	0.0402722	0	4.09e-18
SEQC_NB387	0.343716	0.00274335	0	0.0220592	0.0690828	0	0.0196422	0.000564656	0.0302102	0.0170659	0.00450876	0.0201974	0.0106424	0	0.143136	0	0.0383891	0.000996007	0.00609329	0.0228275	0.0555897	0.0092384	0	4.43e-22	0.0549772	0.00415651	0	0.0700639	0.153018	0	0.0127583	0.0285532	0.037462	0.0136949	0.0144205	0	0.00647995	1.36e-18	0.0570057	0.0573476	0.0154724	1.13e-19	0.107103	0.0383438	5.77e-05	6.77e-19	0.0988596	0	0
SEQC_NB388	0.276628	0	9.97e-18	0.0177587	0.0355943	0.00840474	1.03e-19	0	0	5.59e-19	0.0150096	0.0201564	0.01097	1.72e-18	0.043022	9.64e-18	0.00339499	0.0321026	0	0.013638	0.0414396	0	0.00203716	0	0	0	0	0.0114083	0	0	0.00607639	0.00460285	0.0118265	0.000476659	0.00404616	0	0.00371406	0	0.0952978	0.0231131	0	0	0.222361	0.0244875	0.000241027	0	0.0757694	5.72e-19	2e-17
SEQC_NB389	0.00542537	2.26e-19	3.12e-18	2.37e-18	0.0264851	1.51e-19	0.00401033	0	0.00939781	0	0.0109023	0.0246879	3.05e-18	9.97e-19	0.0155676	0	0.00280913	0.00832827	0.00709787	0	0.0536363	0.018081	1.31e-19	1.59e-18	0.055163	0	0.00189145	0.0421758	0.0183873	0	0.0161191	7.39e-19	0.000930943	0.00397773	0.0089627	0.00156349	0	4.6e-18	0.106741	0.00442319	1.15e-18	4.96e-18	5.39e-18	0.0238597	0	0	0.103723	0	1.89e-17
SEQC_NB390	0.125548	6.18e-20	0	0.000905486	0.0585187	0.016864	0	0	6.17e-18	8.31e-18	0.00789598	0	2.97e-18	6.73e-19	0.0347798	0	0.0136137	0.0352298	4.68e-19	0.0065408	0.0214994	1.34e-19	0	0	0.0171531	6.56e-18	3.33e-18	0.0580734	0.111422	7.03e-19	0.00150665	0.0189818	0.0237403	0.00456354	1.08e-19	2.89e-20	0.0026422	0	0.170519	0	9.86e-19	0	0.0617086	0.00642761	0.00595544	2.22e-18	0.072269	0.00191412	0
SEQC_NB391	0.373587	5.27e-20	0	0.00901496	0.0337142	2.88e-22	0.0047123	0.0131152	0.0350758	0.0157422	0.0186721	0.020443	0.0177322	0.00207341	0.0906868	0	0.028897	0.0121751	0.00460475	0.0160702	0.0394814	0.00663992	0.00047993	0	0	0.000456437	1.04e-19	0.00380996	0.0135966	0	0.00183912	0.0495295	0.0633024	0.0117999	0.0086643	0.000458432	0.00307727	2.07e-18	0.0669796	0.0217634	0.0116391	0	0.151492	0.0198272	5.16e-05	0	0.10694	6.61e-19	2e-18
SEQC_NB392	0.139359	0	4.92e-18	0.0122688	0.00147485	0	0	2.9e-19	0.0100252	0.0181337	0.0102924	0.00472124	1.81e-18	0	0.0470587	0	0.0352229	0.0207173	1.15e-19	0.0103454	0.0310696	0	0.00305734	4.83e-19	5.65e-19	2.64e-18	0	0.0162057	9.72e-19	0	3.95e-20	0.0110932	0.0139935	0.00903361	0.00347511	0.00014651	0.000629933	0	0.129499	0	2.83e-19	2.77e-19	0.220006	0.0254438	0	1.06e-18	0.0779886	0	5.18e-19
SEQC_NB393	0.346301	1.34e-19	5.88e-18	0.0483659	0.0768732	0	0.0023623	0	0.012963	1.34e-18	0.00808986	0.0190097	0	8.38e-18	0.12136	1.67e-18	0.0752701	0.00342033	0.00439244	0.0268143	0.0328938	0.0101841	5.76e-21	1.03e-19	0.0228852	1.66e-18	0	0.0104731	0	1.4e-18	0.00241137	0.042276	0.0338222	0.0119519	0.0140863	0.00186708	0.00220975	1.31e-18	0.0759702	0.0134387	0	0	0.178371	0.0138726	0.00490922	3.68e-18	0.0954194	0	1.65e-17
SEQC_NB394	0.286167	0.00524349	9.69e-19	0.219598	4.11e-18	0.00101861	0.215047	0.0383867	0.00648852	1.93e-18	0.0247008	0.182911	0.110114	4.8e-19	0.2414	0.013287	0.0605796	0.000110399	0	0.0441665	0.139753	1.27e-19	0.00475165	0	0.249633	0.0240571	0	0.323973	0.564577	1.51e-19	0.048251	0.0532162	0.0593184	0.0200887	6.55e-20	0.00471808	0.0112537	0.0579768	0.0276544	0.0514779	0.0335562	9.82e-19	0.101687	0.070176	0.00264492	0.0476914	0.0520839	8.23e-19	0
SEQC_NB395	0.124417	0.0133138	1.09e-18	0	7.38e-18	0	3.84e-18	7.32e-18	0.0138162	0.012234	0	8.82e-19	0	0	0.0688348	0.0544907	0	0.00499736	0.00115974	0.00167573	0.0154985	0.00620421	0.0103178	0	0.177887	0	0	0.139717	0	7.99e-19	0.00491324	0.0171086	0.0163628	0.00901142	0.000596555	0.000163733	0.0266667	6.3e-18	0.0271367	0.0543156	0.0137475	0	0	0.00311533	3.21e-19	0	0.0951175	0.00318508	0
SEQC_NB396	0.271688	6.46e-21	0	0.000811857	0	0	0.0392485	1.01e-19	0	0	0.00658588	0.0202177	0.0127018	0.0040539	0.140654	0.0192762	0.00458366	0.0351637	5.38e-21	0.0239644	0.246134	0.00206932	0.00112309	0	0.0958666	2.82e-18	0	0.171543	0.221709	0	0.0959232	0.0211442	0.0364779	0.00778984	0.0014285	0.00124568	0.00121049	0.00234722	0.0943078	0.0268712	0.0171741	7.21e-18	0.0219947	0.137337	0.00472708	1.3e-19	0.0750865	0	7.62e-19
SEQC_NB397	0.329585	0	3.5e-18	2.08e-19	0.0264839	0	0.078105	0.00955363	0.0380571	0	0.0245648	0.0347555	0.0113846	0	0.100303	0	0.0168961	0.00490471	0.013224	0.0120408	0.127579	0	9.95e-21	0	0.00138376	0.00190763	0	0.272536	0	0	0.0511587	0.000786976	0.0137044	0.00662659	0.00103233	0.00596626	0.00651422	6.39e-18	0.0724727	0.025689	0.000218814	5.82e-19	0.116063	0.0659219	0	0	0.0910925	0	2.87e-18
SEQC_NB398	0.298261	0.00404183	0.0152235	0	0.0516215	3.11e-19	0.00665967	0	0.0252999	0	6.57e-21	0	2.24e-19	7.04e-18	0.107302	0.00803159	0.00970591	0.00240363	0.0104464	0.0137923	0.0611071	0.00892279	0	0	0.112517	0	0.000149331	0.110214	4.18e-20	0	0.0106926	0.0227192	0.0326491	0.00517259	0.00823709	5.5e-20	0.0103544	1.41e-18	0.0575777	0.0589984	0.0100458	5.89e-19	0.0857815	0.0365503	1.13e-19	5.39e-20	0.09484	4.61e-20	9.03e-19
SEQC_NB399	0.111256	0	1.43e-17	3.57e-18	0.0089514	0.0119991	3.88e-18	9.45e-19	8.13e-18	1.47e-17	0.0084793	0	0	1.1e-18	0.110597	0	0	0.0446896	0	0.0147481	0.0395613	1.26e-18	0.000922377	7.5e-20	0	1.74e-18	1.62e-19	0.121006	0.18899	2.47e-19	0.00223049	0.067815	0.0507992	0.0263474	0.00393037	0	0.00279965	3.77e-18	0.157018	1.06e-17	0.0218978	0	0.134605	0.0263375	0.00321741	1.85e-18	0.0764294	0.00112372	7.41e-20
SEQC_NB400	0.138473	0.00312186	2.43e-18	0	5.33e-20	0	0.00838027	0.00175409	0.00864997	0	0.0260472	0.0266645	7.85e-19	0	0.0732581	0.00307015	0.0042887	0.0181473	0.010358	0.00606383	0.057732	0.00299191	3.99e-20	1.37e-20	0.0144515	0	3.55e-19	0.111123	0.0575195	1.44e-19	0.0103618	0.022307	0.0257327	0.00406449	0.00446871	0.00368033	0.000692333	0	0.0790159	0.0193575	0.00858801	0	0.142984	0.022011	0.00327145	0	0.083126	0	0
SEQC_NB401	0.234939	0	5.74e-18	0.0169989	0.0248028	0.00241822	0	5.74e-19	1.56e-18	0.00191503	0.0102485	0.0025899	8.65e-18	1.42e-17	0.0755907	0	0	0.0257448	0	0.0173767	0.0202595	0	0.00132948	0	1.01e-17	0	5.65e-19	0	0.0781208	0	0	0.0211356	0.0340706	0.000228314	0.0086681	0	0.00313071	1.37e-18	0.108852	0.00533344	0.0108268	0	0.145697	0.0211374	7.03e-19	5.73e-18	0.0851549	3.21e-19	1.14e-18
SEQC_NB402	0.272693	0.00376171	0.0319598	0	0	0.00023452	0.00480775	1.84e-18	0	0	0.00593902	3.13e-18	3.24e-19	1.9e-19	0.0645106	0.117586	1.75e-18	0.0209546	0	0.00726092	0.257194	0	0.000672524	0	0.0973839	0	2.16e-19	0.369359	0	0	0.101214	0.0484356	0.0545577	0.0279313	0.00216819	0.00492004	0.00699919	0	0.0718337	0.0124041	0.0166907	1.14e-18	0.114379	0.100768	0.00412348	0	0.0484051	1.24e-19	0
SEQC_NB403	0.0334197	0	0	1.61e-19	0.0424114	0.0064909	0	4.29e-21	0	8.17e-18	0.00593489	0.000243859	0	0	0.0409467	0	7.63e-19	0.0389804	0.0109917	0.00055325	0.0294211	5.68e-20	8.34e-20	4.34e-20	0.0567726	0	9.38e-05	0.0433113	0.074825	2.77e-19	0.00468804	0.00452727	0.0093229	7.8e-19	0.0106076	0.000103643	0.00200612	1.27e-18	0.143634	0	7.95e-19	3.22e-18	0.0212349	0.0113585	0.00103802	2.42e-19	0.0747342	0	0
SEQC_NB404	0.420461	0.00233033	2.02e-18	1.24e-20	0.0507826	0.00124811	0.00287563	9.22e-19	0	0	0.0122208	0	0	0	0.0841993	3.6e-18	0.00564127	0.0457507	0.00713472	0.0249169	0.0544251	0.000215114	0.00882502	2.19e-20	0.0374472	2.23e-18	7.5e-19	0.190295	0.0916178	0	0.0112339	0.100706	0.131169	0.00311918	0.00454371	2.16e-05	0.00641661	6.46e-18	0.118488	0	0.0497657	0	0.0467995	0.0270918	0	0	0.0646392	0.00137597	0
SEQC_NB405	0.0427648	1.73e-19	0	0.008522	0.104934	0.00335268	0	6.82e-19	2.3e-18	2.24e-17	0.0195624	3.1e-21	0	8.09e-18	0.00129247	0	0.00197349	0.036149	0.0162874	0	0.0145328	1.52e-18	8.23e-22	0	0.00461629	0	4.31e-19	0.00520821	0.0243394	1.72e-18	0.00223161	1.33e-20	0.00341996	0.000180459	0.00553197	0	0.00341911	8.87e-20	0.18841	0	5.3e-18	0	0.158975	0.0105317	0	0	0.0566145	0	0
SEQC_NB406	0.312852	7.34e-21	0	0.0784792	2.54e-18	0.0112292	0.00871167	4.66e-19	1.15e-17	6.27e-19	0.00739689	0	0.00812878	0.00139876	0.058299	0	0.0128268	0.039118	0	0.0175409	0.161525	4.5e-19	0.00133515	4.22e-20	0.0482915	0	0	0.199779	0.0478368	0	0.0683478	0.0261348	0.0285548	0.0137364	0	0.00195511	0.00690407	0.0216645	0.0660131	0.0103837	0.00343816	7.1e-18	0.175092	0.0833143	0.000201558	0.0104511	0.0672362	0	3.16e-18
SEQC_NB407	5.38e-19	3.21e-19	1.94e-18	1.1e-18	0.105472	0	5.38e-19	7.2e-19	0	3.17e-17	0.0054016	1.25e-19	2.77e-18	7.78e-18	0.0090237	7.55e-18	0	0.0217253	0.0128402	1.68e-18	0.0534109	0	2.29e-19	0	0.0490104	0	0.00360956	0.071476	0.00136594	5.68e-19	0.0145375	6.07e-19	0	0	3.49e-05	5.06e-20	0.00276846	6.03e-18	0.157746	0.00748695	7.32e-18	0	0.0787215	0.0211101	0.0040072	0	0.0841077	0	0
SEQC_NB408	0.138398	0	0	4.14e-20	0.087965	1.12e-19	2.2e-18	0	0	5.84e-18	0.00188059	1.04e-18	0	9.51e-18	0.0330768	2.82e-18	4.58e-20	0.0160542	0.00943754	0.0148303	0.0462558	9.76e-19	0	1.96e-19	0.0587696	0	0.00262915	0.100413	0.037175	4.43e-19	0.0120482	2.34e-18	0	0.00410961	0.00080778	0.000723484	0.00429812	0	0.142254	0.00861405	1.08e-17	0	0.124635	0.0258216	0.0118019	3.82e-19	0.0709552	0	2.07e-17
SEQC_NB409	0.329812	0.00621827	0.00738128	0	1.16e-19	0.00228362	0.0123507	0	0.0321888	0	0.00560257	0.0100169	1.99e-18	0	0.058732	0.0512576	4.24e-18	0.00334164	0.0028745	0.0150559	0.112994	0	0.00278309	4.09e-20	0.255334	0.00377522	0.000672835	0.250127	0.0519534	0	0.0302393	0.0166614	0.0238025	0.00742352	0.00112448	0.00616055	0.0134565	0	0.0496177	0.0421337	0.0130631	8.11e-19	0	0.0464374	0.00247651	7.41e-18	0.0755292	0	0
SEQC_NB410	0.174122	2.5e-19	0	0.131069	0.120824	0.000355184	0	1.73e-19	0	3.33e-17	0.0303779	0.00339508	0.000905149	4.85e-18	0.00231511	0	0.0268928	0.0037404	0.0141772	0	0.0268278	2.72e-18	0	0	0.0235119	0	0.00289967	0.0916648	0	0	0.00483294	5.01e-18	0.00190881	0.00584398	0.00189401	0.00100327	0.00217824	0.0526723	0.0775073	2.44e-18	3.65e-17	2.97e-17	0.175964	0.0160085	0.0036113	0.00434918	0.0624399	8.07e-19	0
SEQC_NB411	0.229199	0	0	0.404142	0	0.0334405	0.170006	0.039485	0.0168271	1.53e-17	0.0109967	0.0499506	0.0540792	0	0.235315	7.26e-20	0.111677	0.00815083	1.18e-20	0.0420901	0.162495	0	0.00359312	0	0.108515	0.000475595	4.97e-19	0.351785	0.762885	8.36e-20	0.0617864	0.0595704	0.0693702	0.0220164	1.53e-18	0.0027385	4.87e-05	0.15127	0.0551592	0.032038	0.00675172	7.94e-19	0.151436	0.102664	1.03e-18	0.0760087	0.0453528	0	0
SEQC_NB412	0.166696	0	0.0260646	8.3e-20	0.0520758	0	0	3.1e-19	0.061986	0.0217497	0.000423978	1.62e-19	1.24e-19	1.7e-19	0.0177286	0.0149776	0.0368387	0.0211617	2.88e-19	0.00154306	0.0605423	0	0.000315877	5.16e-19	0.0538842	0	0	0.0136874	0	1.85e-18	0.0121599	0.0427488	0.0490769	0.0363279	0.00850978	5.82e-20	0.00741686	0	0.0291185	0.0875272	0.011978	0	0.10352	0.0394387	0	0	0.0815355	0	8.47e-18
SEQC_NB413	0.018894	0.00848536	0	0.0125747	0.0511492	2.52e-20	0	0	4.29e-19	1.28e-17	0.013625	0.013794	2.43e-18	6.87e-18	0.000873725	1.95e-18	0.00500896	0.0561557	0.00243162	0	0.0272084	1.14e-18	0.00448416	7.27e-19	0.0601659	0	1.29e-18	0.086433	0.0614958	0	0.00949844	0	0	0.0120829	0.00757697	4.87e-20	0.00226093	0	0.139008	2.24e-18	0	2.37e-18	0.10362	0.0104214	0.015027	4.47e-19	0.0927772	2.05e-20	1.93e-17
SEQC_NB414	0.00823335	1.38e-19	0	0	0.0738328	0.00334888	8.01e-20	0	1.13e-18	8.05e-18	0.00414094	0	3.49e-18	2.42e-18	0.033153	0.00388615	0.00684083	0.019646	0.00382785	8.43e-20	0.0307937	0	6.97e-19	9.48e-20	0.142338	0	0.00236315	0.00428687	0.0179283	0	0.0052743	0	0.00554313	0.0008536	0.00300956	1.7e-05	0	0	0.148844	0.00479059	4.68e-19	0	2.53e-18	0.00655092	0.00888046	1.46e-18	0.0605043	0	2.54e-18
SEQC_NB415	0.287792	0.00600769	0	0.262124	0.0880355	0.017499	0	2.09e-18	0	2.36e-17	0.00150764	0	0.013783	3.49e-18	0.0358512	0.0228541	0.0282577	0.0371716	0	0.0151999	0.138738	1.28e-18	0.000590298	0	0.0921137	0	0	0.28723	0.134402	1.95e-19	0.0451971	0.0177524	0.0303925	0.0263306	3.22e-19	0	0.00178542	0.100312	0.174625	0.00419222	6.89e-21	2.3e-17	0.0468483	0.0795941	0	0.0477027	0.0554306	0.00111212	0
SEQC_NB416	0.308881	0	0	0.0642799	0.0679048	2.85e-21	0	2.34e-18	0.0276779	0.0336661	0.0135699	0.0385419	0.0121146	9.87e-19	0.102471	4.26e-18	0.020207	6.38e-19	0.0169358	0.0175333	0.0125491	9.27e-19	0.00031908	8.29e-20	0.0848537	4.17e-18	2.29e-18	0.0223525	0.0810264	0	0.000852234	0.0134414	0.0249678	0.00354257	0.00725169	0	0.00364388	0.0195362	0.0840233	1.02e-19	0.0128196	3.44e-18	0.0856676	0.00779723	8.63e-20	0.00070251	0.0800354	0	8.42e-18
SEQC_NB417	0.421357	0.0032166	0.0247181	0.226294	0	0.0395514	0.204423	0.0299488	0	1.56e-17	0.0154835	0.209577	0.143656	0.0269788	0.16205	0.0227954	0.0451075	0.00418692	4.98e-20	0.0250779	0.151173	0	0.000981598	0.00019164	0.129546	2.82e-05	3.09e-20	0.367637	0.101679	0	0.0486953	0.0638341	0.0483368	0.0463358	0.00367275	0.00369071	0.00450898	0.0551186	0.0312472	0.0390418	0.0149111	5.86e-19	0	0.062067	0	0.0500641	0.0552889	0	0
SEQC_NB418	0.174663	0	1.3e-18	0.108713	0.0309586	2.09e-20	0.00441624	0.0016338	0.0343506	2.98e-18	0.0392461	0.00930775	0	0	0.0584693	0	0.0330592	0.00891787	0.00465016	0.00992936	0.0143575	0	0.00334195	0	0.00352846	0	1.82e-19	0.0588103	0.0908674	5.06e-19	0.000725188	0.00824284	0.00578786	0.00397258	4.72e-20	0	0.000627328	0.0274129	0.0873734	2.42e-18	1.3e-19	6.42e-18	0.235147	0.019169	0.000322049	0.00713868	0.0790906	0	0
SEQC_NB419	0.276915	1.92e-19	0	9.77e-19	0.0283256	0	0.0492576	3.81e-19	0.0381743	0	0.0102934	0.00941409	1.19e-19	0	0.0630363	3.91e-18	0.0174917	0.00467181	0.00683703	0.0118037	0.0673415	0	0.000343487	0	0.0103605	0	0	0.215444	0	2.62e-19	0.0233075	0.0240893	0.0230226	0.017192	2.81e-05	0.00273344	0.0113964	9.97e-19	0.0692898	0.0372163	7.09e-19	7.76e-18	0.108635	0.0361334	7.71e-19	0	0.0913039	0	5.73e-18
SEQC_NB420	0.357378	1.59e-20	0	0.228021	0.0329025	0	0.0536331	0.00351802	0.048141	0	0.0104315	0.0610851	0.0397863	0.000490523	0.0859798	0	0.082729	0.00740171	0.00900031	0.0142245	0.0017426	0.00415987	0.0021432	0	0.039078	0	4.64e-19	0.00775208	0	0	0.000341406	0.0242999	0.0078123	0.0219624	0.0126966	3.55e-19	0.00722383	0.11229	0.0900662	0.00163812	2.93e-19	0.000774771	0.0968108	0.00628175	0	0.00735414	0.0911993	0	2.64e-18
SEQC_NB421	0.146424	0.000524414	6.66e-19	0	0.0800634	0	0.00626487	1.58e-18	0.024171	9.4e-18	0.00631108	0.00558152	0	0	0.0297773	9.05e-18	0.0162089	0.000480547	0.00893278	0.000865382	0.0673404	0	0.00328626	5.75e-20	4.65e-20	2.69e-18	0	0.151398	0	0	0.0302927	0.0109345	0.0128875	0.0277034	0.00552581	0	0.00745249	0	0.134869	0.0020518	0	0	0.222075	0.0427443	0	0	0.0750114	7.69e-22	0
SEQC_NB422	0.437562	0.00143715	3.27e-19	0.0305432	0.0215518	0.0103007	0.0277829	2.09e-19	1.16e-18	0.0390843	0.0112081	0.00451439	0.0409678	8.75e-21	0.16214	3.59e-19	0.0337295	0.0171118	0.015435	0.0320872	0.116419	0	0.00104663	0.0037131	0.103122	0.0202961	0	0.184219	0.111576	1.07e-19	0.0328611	0.0830107	0.0879759	0.0146989	0	0.0027058	0.00159962	5.86e-19	0.0624395	0.00798513	0.0331193	0	0.188542	0.0678486	3.44e-19	6.2e-19	0.0731847	4.4e-19	1.32e-18
SEQC_NB423	0.576473	0.00453931	0	0.606266	0.0169207	0.193905	0.428388	0.133187	0.0333783	0.0402182	0.0271573	0.299049	0.258651	0.00843343	0.591325	0.00621867	0.121651	0.0139794	0	0.12545	0.166186	0	0.0102875	8.93e-21	0.129019	1.97e-19	0	0.339886	0.739648	0	0.06704	0.0385938	0.0581562	0.0126452	0.00620783	0.00602698	0.00638826	0.246039	0.0804981	0.0219781	0.0810856	2.96e-18	0.075042	0.103677	5.19e-19	0.114671	0.0206168	0	0
SEQC_NB424	0.104526	0	1.15e-17	3.62e-18	0.0511717	1.74e-19	0	9.41e-19	0	9.3e-18	0	3.81e-18	0	0	0.0611845	0	5.93e-19	0.0149808	0.0263465	0.00202	0.0761143	0.000510166	0	0.00191896	0.0924782	0	0.00203197	0.134434	0.10132	1.14e-20	0.02132	0.0097599	0.0238778	0.00156178	8.47e-05	0.000102288	0.00163075	0	0.117277	0.0236208	0.00652553	0	0.0978451	0.0379257	0	2.39e-18	0.0824356	0.00491459	1.02e-17
SEQC_NB425	0.12614	0.00454112	0.0121812	0	0.0133068	0	0.0101103	3.72e-18	0.00394285	1.7e-18	0.00524706	0	0	0	0.0384175	0	0.00749177	0.0144738	0.0032407	0.00189759	0.0176254	0.00262723	0.00875482	0.000109675	0.00756242	0	0.00187662	0.0867609	0.00236602	0	1.47e-19	0.00712064	0.0114226	0	0.00521946	0	1.94e-20	7.66e-19	0.086861	0.0272614	0.00891769	0	0.169278	0.0107597	0.00669855	0	0.077032	0.000250246	0
SEQC_NB426	0.178656	1.41e-20	4.52e-18	0.14988	0.0297542	1.11e-21	0.0551985	0.00955361	0	1.13e-18	0.0126607	0.0210158	0.00648983	3.66e-19	0.0520034	5.87e-18	0.0179325	0.00965485	0.0167575	0.0125255	0.0205347	0.00607149	0.000109659	0	0.0398238	4.15e-05	1.16e-18	0.0616681	0.130598	0	0.003627	0	0.00315126	0.00189081	0.00301436	0	0.000164285	0.050583	0.113549	0.00884281	0	0	0.168838	0.0104979	0	0.0326265	0.103898	0	1.34e-17
SEQC_NB427	0.355078	0.00972922	0	0.0164995	0.0368099	0	0.0254611	0	0.00576954	5.24e-18	0.0122727	0.0208202	0.0158259	1.17e-19	0.0739769	0	2.17e-18	0.0107338	3.16e-21	0.00779461	0.0683232	0	0.0407342	0	0.210942	7.44e-18	0.0190836	0.211933	6.3e-19	1.29e-19	0.0216437	0.00212217	0.0335234	0.00729738	0	4.38e-05	0.00714301	0	0.0839171	0.0515161	0.0461661	0	0.126545	0.033241	0	0.000960187	0.0542759	2.05e-19	1.49e-18
SEQC_NB428	0.265689	0.0339536	3.38e-18	0	0.0231739	0.00673346	0.0106268	0	1.63e-18	2.05e-18	0.00513728	0.00403936	1.11e-23	0	0.124322	0	0	0.0296567	0.00624158	0.0267789	0.0833975	0.00161846	0	0.000816266	0.0652624	5.14e-19	0.00132855	0.100898	0.207739	0	0.0183224	0.0212091	0.0305123	0.00132185	0.000553987	0.00101976	0.00348369	1.93e-18	0.113389	0.0279518	0.0213691	6.25e-18	0.0307648	0.0377584	3.45e-19	3.08e-19	0.0783939	0.00034615	4.47e-18
SEQC_NB429	0.261286	0	0	0.0133794	0.137121	4.6e-19	0.0530272	9.35e-18	0.00623557	5.07e-18	0.0061867	0.012884	0	9.56e-18	0.0608554	0	0.0430848	0	0.000751658	0.0098457	0.175911	3.07e-18	0	2.38e-19	0.0661899	0	0.00100988	0.210461	0	1.93e-19	0.0635446	0	0.0143531	0.0219312	0.00684993	0.00111304	0.00695	0	0.0478386	0.0236464	3.22e-19	1.33e-18	0.227457	0.0886004	0.00552896	0.00365631	0.074744	0	0
SEQC_NB430	0.344039	0.00214224	0.0138318	0.044747	0.14042	0	0.0383228	0	0.0210417	3.77e-18	0.0097495	0.00672542	0.0208202	0.00820042	0.0605643	0.0130982	0.0134708	2.52e-19	0.00302727	0.00933753	0.159652	0.00513554	0	0	0.176369	1.12e-17	0	0.101432	0	3.14e-18	0.0665556	0.0224245	0.0507465	0.0236586	0	0	0.00346298	0.00645851	0.113835	0.0486062	0	0	0.157669	0.110604	4.73e-18	0.00504038	0.0611579	0	0
SEQC_NB431	0.0568591	0	0	8.22e-19	0.0201242	2.28e-20	0.00364504	0	1.61e-18	1.04e-17	0	0.00293662	0	3.38e-18	0.0412744	2.96e-19	5.14e-19	0.023257	0.00992515	0	0.0454339	0.00150572	0	0	0.0169404	0	0.00047068	0.0744118	0.00949999	5.73e-19	0.00812349	0.0101104	0.00661718	0.00576844	0.000256476	0	0.00226851	0	0.120527	3.56e-19	0	0	0.049645	0.0143511	0.000313198	0	0.101495	0.00223262	0
SEQC_NB432	0.133494	7.27e-20	3.69e-18	1.15e-18	0.0442177	5.19e-19	0	5.98e-18	0	6.32e-18	0	2.09e-18	0	0	0.0776792	8.55e-18	0	0.0198983	0.0105135	0.011965	0.0661073	0.00788259	0.000306623	5.42e-19	0.0286462	1.21e-18	0.000612209	0.147783	0.218183	0	0.0182012	0.000714887	0.00829566	1.17e-19	1.91e-19	0.000569358	0.00253609	0.00483326	0.145214	0.0132385	9.97e-18	4.78e-17	0.232489	0.0482626	3.05e-18	0.000957989	0.090571	0	0
SEQC_NB433	0.33688	0.0114223	0.0188642	9.66e-19	1.86e-18	0	0.0293463	8.25e-18	0.00900786	2.58e-19	0.0019727	8.35e-19	0	0	0.166036	0.0635926	0.0132038	0.00213635	0.00190235	0.0137146	0.125608	7.26e-19	0.00377438	0	0.184894	0.0082313	0	0.419	0.00203874	4.13e-19	0.0326454	0.0262212	0.0372045	0.00652098	0	0.0013643	0.0240882	0	0.042243	0.0542587	0	8.26e-19	0.00305036	0.0487319	0.00410535	0	0.0780249	0	0
SEQC_NB434	0.249782	2.79e-19	4.36e-18	0.0164084	0.0959945	0.00165702	0.00816483	1.14e-18	0	0.00211272	0.0158555	0	3.41e-19	0	0.0471634	4.76e-18	0.0258282	0.0107601	0.00172816	0.0152475	0.0109946	0	0	0.00537911	0	3.54e-18	2.54e-18	0.0372482	0.0057373	0	0	0.0253737	0.0208066	0	0.00343462	0	0.00139187	4.31e-18	0.143298	0.00388776	0.00369718	1.12e-18	0.0551066	0.00906524	4.63e-20	8.87e-19	0.0963212	0	0
SEQC_NB435	0.135347	0	3.09e-18	0	0.0289962	0.0100229	1.33e-20	1.8e-19	0	8.4e-18	0.0270072	1.83e-18	0	9.55e-18	0.0342824	1.73e-18	0.0044105	0.0531575	7.85e-19	0.00468998	0.0222734	1.13e-18	0	5.65e-19	0	0	0	0.0783076	0	0	0.00190569	0.00899113	0.00506047	0.00392363	0.00460468	1.99e-20	0.00295511	0	0.0858188	0.0198855	1.41e-19	7.04e-18	0.0706926	0.00303327	0.00354584	8.33e-19	0.110129	0	1.86e-17
SEQC_NB436	0.202817	1.26e-19	1.15e-18	0.0152721	0.0307916	0.0109693	0.0254615	0.0226894	1.42e-18	0	0.0361418	0.0151709	0.0226545	0	0.13217	0	0.0234931	0.0302075	6.64e-19	0.0293533	0.0366224	1.56e-19	3.36e-20	0	0	7.93e-19	0	0.120502	0.109247	2.53e-19	0.00346603	0.0143352	0.0132511	0.00519281	0.00240421	0.00516336	0.000155854	1.13e-19	0.129989	0	0	2.33e-17	0.0775891	0.0184719	0.00141118	7.61e-19	0.0680387	0.000842437	1.2e-17
SEQC_NB437	2.61e-19	1.16e-20	3.46e-18	0	0.0906811	0.00493087	0	0	3.39e-17	3.84e-17	0.00689847	7.82e-19	3.2e-19	0	0.0360437	5.97e-18	0	0.0570438	2.67e-20	0	0.0653651	2.43e-19	5.15e-19	3.67e-22	0	0	0.00450716	0.0380304	0.0479422	1.23e-18	0.0134925	7.02e-21	0.00576194	0.00134179	0	1.2e-19	0.00273882	0	0.216693	0	9.01e-19	0	0.0360567	0.0319439	7e-21	0	0.0785671	0	0
SEQC_NB438	0.0321902	4.78e-19	2.84e-19	0	0.062417	0.0102465	0	0	1.48e-17	1.49e-18	0.015712	3.35e-18	1.74e-18	0	0.0208218	6.68e-19	0	0.024687	0.0173632	0	0.0364829	2.16e-19	0	2.62e-05	0	0	0.00317302	0.0917428	0.00960894	1.33e-19	0.00893074	1.67e-19	0	0.00237146	0.00126806	0.00286419	0	0	0.121231	0.00526544	4.77e-18	0	1.83e-18	0.0122038	0.00667961	8.79e-19	0.0763884	0.00349854	7.95e-19
SEQC_NB439	0.0942789	0	2.15e-17	0	0.0619946	4.81e-21	1.96e-19	7.06e-18	2.92e-18	2.72e-19	0.00437415	4.45e-19	6.29e-19	0	0.0713258	8.11e-18	2.62e-18	0.0365714	1.96e-19	0.00462537	0.0438941	0	0	0	6.11e-18	0	5.06e-19	0.134273	0.0730871	3.97e-20	0.0078603	0.0279734	0.035174	0.00137596	0.00149147	0	1.55e-18	0	0.126385	0.00475519	0.00240026	1.29e-17	1.61e-17	0.0305351	0.00767212	2.95e-18	0.0909253	0.00214558	8.11e-18
SEQC_NB440	8.94e-20	0	8.43e-18	0	0.0592856	0.00503544	3.73e-18	0	3.33e-17	0	8.17e-19	5.9e-18	5.07e-18	2.95e-17	0.0277858	8.07e-19	0.00780609	0.0678026	2.84e-18	1.03e-18	0.0126912	0	4.69e-21	3.5e-19	0.123325	6.72e-18	0	0.0266309	0	1.05e-18	0.00036112	0.00542874	0.00412213	0.000368378	0	0	1.03e-19	7.69e-18	0.222982	5.46e-18	0	0	1.59e-17	0.0105754	0.0114843	1.13e-17	0.0529569	0.000352906	1.7e-17
SEQC_NB441	0.0802644	1.06e-21	0	6.75e-19	0.0658231	0	0	3.39e-18	9.39e-20	1.58e-19	0.0163033	3.55e-18	1.08e-17	0	0.0401561	0	0.00671694	0.0210694	0.00567475	0.00474131	0.0157304	0	1.68e-19	0.000675319	2.56e-18	1.23e-18	0.000194002	0.0830505	0.0478375	0	0.000957451	0.00914406	0.0131821	0.001165	0.00356286	0.000715778	0.00141502	6.5e-18	0.106483	0.0329949	0	8.82e-18	1.27e-19	0.00869391	0.000323831	7.23e-19	0.108168	1.07e-20	8.76e-18
SEQC_NB442	0.267425	0	3.33e-18	0	0.0381422	0.00132161	0	1.46e-18	1.29e-17	0	0.0164663	2.24e-18	0.000734379	1.99e-17	0.0935478	6.1e-18	0.00426011	0.0299886	0	0.0164313	0.0150532	3.76e-18	0.00201045	0	0.0334217	4.3e-18	7.16e-19	0.114773	0.0553014	0	1.95e-20	0.0298247	0.0406444	0.0032317	2.79e-19	0	0.00436619	6.69e-18	0.157698	0.00369063	0.00267603	0	0.102629	0.0129042	0	0	0.0805444	5.02e-22	5.03e-17
SEQC_NB443	0.0611028	3.28e-19	7.3e-18	0	0.108489	0.00765247	0	8.7e-19	5.88e-18	3.14e-17	0.0258582	0	1.48e-17	3.93e-18	0.0196789	0	1.59e-18	0.0632378	0.00212609	0	0.00600061	0	8.4e-19	0	0.0212852	0	0	0.0171335	0.0115695	3.61e-19	0.000829011	0.000341957	0.00577626	0.000928479	0.00329916	0	7.7e-19	0	0.184274	5.72e-18	0	0	4.37e-18	0.00100554	0.00641632	1.69e-19	0.0922572	0	5.35e-19
SEQC_NB444	0.207598	3.67e-19	1.1e-17	0.463333	0.0524425	0.056251	0.0529166	0.0058422	1.01e-18	1.72e-17	0.0223134	0.0121025	0.039408	1.67e-18	0.103096	8.63e-19	0.0443401	0.0307395	0	0.0335701	0.0479132	0	0.000173161	0	0.0271094	0	1.17e-18	0.125589	0.495802	0	0.0110982	0.00631256	0.0142881	0	0	0.000926899	0.00192869	0.175985	0.10987	2.67e-20	3.92e-18	7.99e-19	0.0282912	0.0319119	0	0.0947089	0.0793886	7.03e-20	2.72e-17
SEQC_NB445	0.0277591	0.0176223	6.29e-18	0	0.0634505	0.00256145	0	4.22e-18	5.57e-18	0	0.0105784	8.57e-20	2.43e-20	1.32e-17	0.00287665	0	6.75e-19	0.0804556	6.04e-19	0	8.4e-20	0	0.00715639	3.19e-18	0	0	0.032725	0.0437866	0.0157744	0	0	0.012141	0.0164965	0	0.000450565	4.11e-19	0.00131115	2.27e-18	0.168285	0	0	2.49e-17	8.33e-19	0.000421205	0.00524241	0	0.0637635	9.35e-20	0
SEQC_NB446	0.238091	0	6.53e-18	0.175965	0.0513265	0.0256975	0.0157317	3.09e-19	0.00234309	2.51e-18	0.017312	0.00773131	0.0160745	5e-19	0.0614104	1.76e-18	0.0547739	0.0289596	0.0142366	0.0148401	0.057536	3.87e-19	0	4.66e-21	1.02e-18	0	0	0.131762	0.118369	0	0.00696877	0.0173489	0.0130252	0.00994289	0.00214564	0.00101284	0.00160711	0.0386202	0.0946549	0.00036673	0.0155345	5.05e-18	0.100579	0.0421111	0.0132548	0.0391278	0.0807047	6.39e-20	6.61e-18
SEQC_NB447	0.0898275	0	1.11e-17	1.93e-20	0.0677573	0.00499936	6.45e-20	2.76e-18	7.03e-18	5.37e-20	0.00881795	4.34e-19	3.06e-19	7.99e-19	0.0377479	4.77e-18	0.00157335	0.035222	0.00143759	0.00264519	0.00342455	0	0	0	9.37e-18	0	0	0.0216716	0.0540583	0	0	0.0346291	0.027519	0.00817694	0.00997507	0	4.22e-19	1.14e-18	0.102968	0	0.00550921	4.32e-19	0	0.00216909	0.0144586	1.06e-18	0.0915258	0.000341133	0
SEQC_NB448	0.202851	0	0	0.0851364	0.0900007	0.0117655	0.0295895	0	0	0	0.0275469	0.0500978	0.0482449	8.63e-19	0.0774245	1.18e-17	0.00360201	0.0536665	0	0.0153235	0.013934	0	0	0	0	2.86e-19	6.65e-19	0.0556722	0.0945901	1.3e-18	6.65e-19	0.0164683	0.0177007	0.00303906	0	2.11e-21	0.00017686	0.0283915	0.177766	0.00143867	8.41e-18	0	0.115806	0.0209766	0	0.0105523	0.0841613	0	3.41e-17
SEQC_NB449	0.000786938	0	1.06e-17	0	0.087137	0.00238082	2.9e-18	4.82e-19	2e-18	2.23e-17	0.00682467	1.58e-18	0	2.49e-17	0.0283232	0	5.62e-19	0.0424966	0.00718105	7.5e-19	0.0089679	2.91e-18	0	0.0007871	0	4.59e-18	0	0.00203176	0.022829	9.16e-19	0.00152787	0	0	1.1e-19	0.000757133	2.34e-19	0.000875204	2.99e-18	0.192177	8.26e-19	0	0	7.98e-19	0	0.00248094	8.55e-18	0.0963464	0.000424529	2.14e-17
SEQC_NB450	0.26439	0	1.14e-17	4.47e-22	0.0812643	0.00934911	0	3.86e-19	7.13e-18	0.0305063	0.0253303	0.00939642	0.0180138	0	0.104035	2.13e-18	0.0140161	0.0169222	0.0054643	0.0355839	0.000665361	2.05e-19	3.06e-19	0	9.45e-18	0.00568738	0	0.0153487	0.230081	9.16e-19	0	0.0293576	0.0356584	6.77e-19	0.00419633	4.66e-19	0.0013856	7.71e-18	0.13768	3.89e-18	0.00226727	0	0.184313	0.00363045	0	0	0.116917	8.44e-20	0
SEQC_NB451	0.311381	0.00910219	0.00413808	0	0.0346758	5.79e-19	0	0	0	5.78e-18	0	0	1.46e-17	1.06e-17	0.130118	0.0157324	2.64e-18	0.0158284	0	0.018072	0.0691503	0	0.00549557	7.89e-20	0.063239	0	0	0.269592	0.0437246	0	0.0152206	0.0694191	0.0614858	0.0208602	2.33e-20	0.000877542	0.00802399	7.43e-19	0.0970599	0.032351	0.0126735	5.7e-19	0.0902107	0.0272619	0	5.75e-18	0.0856913	0.00222444	1.58e-17
SEQC_NB452	0.293426	0	1.41e-17	0.049089	0.132218	0	1.52e-19	1.52e-18	3.17e-18	0.00919204	0.000849321	1.02e-18	1.15e-18	0	0.105145	0	0.0212289	0.0199628	0.00478663	0.0167176	0	0	5.68e-19	0	0	5.83e-19	0	5.33e-19	5.69e-05	0	1.04e-18	0.0229163	0.0244005	0.00307924	0.00825447	3.43e-19	0.00830733	0.0189246	0.118501	0	6.33e-20	0	0.111713	0.00107584	0.000164425	0.00361353	0.091324	0	3.93e-18
SEQC_NB453	0.320525	0.0052022	1.13e-18	0	7.23e-20	0	0.0726218	0	4.85e-18	0	0.0323591	0.100992	0.0863558	6.65e-19	0.146953	0.0145378	0	0.0296762	0	0.0132433	0.080617	0	0.00083403	0	0.0714342	0.00704059	3.95e-18	0.38897	0.0457614	8.82e-20	0.0219536	0.0383261	0.0444079	0.0062631	0	2.63e-20	0.00250652	0	0.122483	0.0277489	0.00942343	1.17e-18	0.0658945	0.0581655	4.83e-19	8.83e-18	0.084295	0	1.16e-17
SEQC_NB454	0.199029	0.00522951	7.49e-18	7.8e-20	0.0205372	0.011361	0	0	1.7e-18	0	0.0191945	0	0	2.53e-19	0.0981445	8.29e-18	0	0.0575872	0	0.0217403	0.0628035	4.4e-19	0.000574933	0.000818081	0.0565121	0.0027523	0	0.19438	0.26263	0	0.00628088	0.0493868	0.0647312	0.00318301	0.00528163	0.000542429	0.00317419	0	0.113111	2.49e-19	0.0252073	2.64e-19	0.0982663	0.0454625	0.0134789	6.37e-18	0.0653454	0.00110032	3.38e-18
SEQC_NB455	0.0508161	0	3.34e-18	0	0.0193406	0.003697	1.02e-18	1.48e-19	1.79e-19	0	0.0107566	0	4.33e-18	1.02e-17	0.0583393	6.33e-18	0.000530845	0.0248931	0.0151486	0.00127507	0.0190739	6.16e-19	0	0.000399347	0	0.000731352	2.53e-19	0.0417209	0.0330551	0	0.00252854	0.0132948	0.0139376	0.00157361	0.00403559	0.000396971	0.00421882	0	0.0928198	0.0145289	9.42e-20	5e-18	0.0247311	0.00775624	0.00402737	1.4e-18	0.117233	0.00053436	3.8e-18
SEQC_NB456	0.0586695	6.85e-19	9.85e-18	0	0.0999565	0.010165	2.03e-19	1.87e-18	1.89e-17	1.27e-17	0.0128585	0	1.08e-18	0	0.0472774	1.91e-17	3.68e-20	0.0479443	0.00143804	2.7e-20	4.52e-20	0	7.04e-19	0	1.81e-17	0	0	0.00113224	0.0461894	2.67e-19	0	0.0157606	0.0170011	0.00111387	0.00173297	0	0	0	0.148209	2.13e-18	0	0	0	9.42e-19	0.00375578	1.25e-18	0.100639	0.000679374	0
SEQC_NB457	0.142843	0	0	0	0.12264	0.00430698	5.93e-20	0	5.04e-18	0	0.020157	0	0	4.8e-17	0.0243064	1.02e-18	0	0.0237672	0.00201698	0.00457274	0	0	8.02e-20	5.26e-19	0	0	0	0.0257206	0.0352211	0	0	0.00522028	0.00386793	0.00344014	0.00580256	0	0.002858	0	0.164472	0	0	9.74e-18	0.0537196	0	0.00646523	0	0.0721529	0	2.47e-17
SEQC_NB458	0.411867	0.000240117	0	0.152231	0.069636	0.0387986	0.0100531	3.27e-21	4.16e-19	2.18e-18	0.0425077	0.0297708	0.0576788	9.85e-18	0.184742	5.08e-19	0.0661974	0.0246247	3.44e-18	0.0314071	0.0769137	0	0.00144979	5.05e-20	0.0695151	0	0	0.247027	0.20499	0	0.0172224	0.0535623	0.0487658	0.0241245	0.00138177	0.00193391	0.000958494	0.00475094	0.0679999	0	0.0256514	5.65e-20	0.103811	0.0235754	0.011565	0.023257	0.0557393	1.36e-18	0
SEQC_NB459	0.0753315	1.94e-19	4.4e-18	5.1e-19	0.0303217	0	0.00668739	3.7e-19	1.29e-18	0	0.00593392	0.00325294	1.73e-18	8.59e-18	0.0577261	2.68e-18	0	0.0155986	0.0176453	0.000460835	0.062616	0.00116564	5.09e-19	0	0.00011471	0	0.00113475	0.0412053	4.77e-19	0	0.0149146	0.0185564	0.0294959	0	0.0155742	0.00212815	0.0014975	1.22e-18	0.0943713	0.0318293	0.0119924	0	0.0438807	0.0241007	0.00229641	1.36e-18	0.0915072	0.00173099	0
SEQC_NB460	0.25737	0.000544619	0.0187916	0	2.87e-19	0.0125027	0	4.54e-19	0	1.96e-17	0.0171258	0	3.24e-18	0	0.108008	0.0062544	0	0.0226104	0.0079717	0.0117195	0.0575729	0	1.56e-22	0.00133939	0.0976756	0.00751855	0.000544906	0.18016	0.042747	0	0.00745386	0.0329519	0.0392814	0.0120354	4.91e-20	0.000661421	0.00171622	0	0.112961	0.00979264	0.0259809	5.74e-18	0.0534929	0.0240534	0	3.81e-19	0.0602052	0.000926431	0
SEQC_NB461	0.0181427	0	4.28e-18	0	0.0436617	0.00937066	0.00900255	2.47e-20	0	0	0.014989	0.0106052	8.78e-19	0	0.0503188	2.71e-18	5.89e-05	0.0249529	0.00839877	1.3e-19	0.0547663	0	5.68e-22	0.000420297	0.0230162	0	0.00145344	0.00504836	0.0240882	4.53e-19	0.00904685	0.013442	0.0111854	0.00154952	0.00128096	0.00194064	0.00162202	8.9e-19	0.113051	0.0177387	0.019081	1.74e-18	0.0241051	0.0164404	0.0015093	5.38e-19	0.0831186	0.00357644	0
SEQC_NB462	0.245624	0.00314683	0	2.04e-20	0.0407278	0	0.00522982	9.93e-19	0.0183683	0.0101878	0.00942503	9.33e-19	1.76e-20	2e-19	0.0534712	0.000111399	2.61e-19	0.0240933	0.00609482	0.0128061	0.0391361	0.00148555	2.75e-19	1.36e-20	0.0157763	0	0.00100972	0.033229	1.2e-18	0	0.0105836	0.0180139	0.0177414	0.0136955	0.00331023	0.00129219	0.00518727	0	0.0789432	0.0545076	8.02e-21	0	0.00910891	0.0119701	0	1.26e-20	0.0910169	0.00049539	0
SEQC_NB463	0.280598	0	4.25e-18	1.42e-18	0.0313292	0	0.0182392	0	0	0.0248038	0.0143841	5.12e-22	0	9.84e-19	0.0638699	0	1.44e-19	0.0235454	0.0123118	0.00971296	0.0200941	1.35e-18	0.000496773	0	0.0808521	4.87e-19	1.68e-18	0.122893	0	0	0.00458496	0.0202882	0.0292804	1.73e-20	0.00169154	0	0.00355769	5.63e-18	0.110034	0.039468	0.000184821	6.49e-19	0.196097	0.0193944	3.26e-19	0	0.079007	8.05e-20	8.62e-18
SEQC_NB464	0.0571268	1.54e-19	0	4.82e-18	0.0573205	0.00788343	4.3e-19	7.38e-18	0	0	2.44e-19	0	9.39e-18	0	0.0240506	4.26e-19	1.4e-18	0.0270721	1.79e-18	4.62e-19	0.0532894	0	0	2.88e-20	0.144673	0	0.00199887	0.182213	0.028438	0	0.00913424	0.0231784	0.0144308	0.0248663	0.0105313	0	0	0	0.0665615	0.000260868	0	1.62e-18	0	0.0199069	0.0183689	4.49e-18	0.0554771	0	2.45e-18
SEQC_NB465	0	3.13e-19	4.94e-18	0	0.05303	0	5.7e-21	0	0	5.85e-18	0.00918327	0	2.74e-18	7.28e-19	0.025205	0	0	0.0363356	0.0181116	1.87e-18	0.00574828	0	1.68e-20	0.00558556	0.0343448	0	0.00319462	0.0648928	0.0120819	0	0.00084434	0	8.2e-20	0	0.000729681	0	0.00256955	8.69e-18	0.173383	0	0	5.13e-19	0.0653625	0	0.0039889	0	0.100441	0.0015062	1.44e-17
SEQC_NB466	0.206151	0.000514446	0	0	0	0	0	0	0.0193041	0	0.0144253	0.00994036	0	0	0.0573718	0.014151	0.000830905	0.0154755	0.00260849	0.0114117	0.103214	1.04e-18	0.00295778	4.77e-21	0.0843165	0.00530947	0	0.146116	0.0598519	1.75e-19	0.0293984	0.0274717	0.0272664	0.0119191	0.00404986	0.00035201	0.00666928	0	0.115924	0.0102668	0.00627371	0	0.106789	0.0660689	0.00392267	7.64e-18	0.0673049	0	2.04e-18
SEQC_NB467	0.186972	0	3.41e-18	0.00606277	0.0439412	0.0106317	0	5.99e-19	2.83e-18	2.58e-17	0.0231015	6e-19	1.76e-19	0	0.0594779	1.85e-18	2.01e-18	0.0650012	1.88e-18	0.0051292	0.0238507	0	0	1.26e-18	0.00839576	0	0.0028231	0.0934069	3.55e-19	0	0.000225598	0.0124365	0.0139741	0.0171233	0.0044006	9.57e-20	0.00311603	6.47e-18	0.0778981	0	0	0	0	0.00759647	0.00943962	7.53e-20	0.0554671	0	0
SEQC_NB468	0.161854	0.0429928	6.88e-18	1.16e-18	0.0362308	0	0	0	0	2.22e-18	0.0120797	0	3.3e-18	4e-18	0.0138683	0	0.0125806	0.0500575	0.00435804	0.0041341	0.015981	3.7e-19	0	0	0	0.00153131	0	0.166799	2.05e-17	0	0.00267028	0.0225224	0.0147179	0.0280337	0.000609428	4.27e-20	0	5.86e-18	0.0657272	0	0	0	0	0.00328264	0.00306023	0	0.114561	0.00316901	0
SEQC_NB469	0.300847	9.59e-21	0	0.253649	0	0.0128432	0.0439007	7.68e-19	0	0	0.0169842	0.069882	0.0490463	0.00967216	0.0580715	1.37e-17	0.0211513	0.0339265	0.00246786	0.011808	0.113079	0	0.00364022	2.47e-21	0.0308975	0	7.87e-19	0.315115	0.0849325	0	0.0546307	0.00725547	0.0106958	0.0148325	0	0.000467658	0.00342662	0.0842288	0.137739	4.31e-18	3.68e-18	0	0.262599	0.0692837	0.00382483	0.0525857	0.0747112	0	0
SEQC_NB470	0.321615	2.55e-20	0.00515299	0	0.0142237	0	0.0472351	0	0	1.49e-19	3.93e-19	0	6.69e-19	0	0.117889	0	0.00250875	0.000950009	0.00206897	0.0161011	0.134365	0	0.00298051	0	0.0155796	0.00277547	0.000134046	0.166131	0	0	0.0410421	0.0202479	0.0420325	0.00997984	0.00251965	0.00123828	0.0243056	2.46e-18	0.045045	0.0513757	0.0337841	5.75e-18	0.151845	0.0612952	0	5.65e-19	0.0853447	0	1.31e-18
SEQC_NB471	0.286995	0.00148027	0.0129799	0	0.0660969	4.46e-19	0.0339243	0	0.0245251	0	0.00295468	1.55e-19	0	9e-18	0.0859457	0.0303034	3.81e-19	0.00442828	0.024685	0.0128924	0.0898964	0.00340816	0	0	0.058994	0.00657814	0.00089132	0.237531	2.1e-18	0	0.0315491	0.0120142	0.0227021	0.00954185	0.00925342	0.00135531	0.00649306	0	0.0684042	0.04777	0	5.79e-19	0.0793026	0.0515285	1.49e-18	2.1e-18	0.0872625	0.000474065	0
SEQC_NB472	0.180883	0	0	0.000342854	0.0753166	0	0.0203526	1.73e-18	0	8.28e-18	0.00629181	4.03e-20	1.22e-19	0	0.0572461	0	0.00453616	0.0180612	0.0175433	0.00928445	0.0212999	0.00467551	1.9e-21	0.000361148	6.51e-20	0.00454176	0.000350725	0.0616135	0	1.72e-18	0.00222648	2.8e-19	0.00707541	1.25e-20	0.0149282	0	0.00536684	0	0.0798065	0.0169228	0.00592888	7.22e-18	0.0846345	0.00787929	0.00110166	0	0.0865622	0.00123204	3.57e-18
SEQC_NB473	0.268652	2.41e-19	1.55e-17	0.00844174	0.038555	0	0.017448	7.56e-19	0.000624446	0.0126707	0.00532801	0.0213113	0	0	0.0864874	2.94e-19	0.0108739	0.0101709	0.0113218	0.0166574	0.0327908	8.35e-20	1.34e-19	0	3.24e-18	0.00684903	0	0.00828245	0	4.45e-19	0.00173813	0.0218644	0.0184541	0.00633351	0.014331	2.4e-22	0.00426333	0	0.106715	0.0169114	0.00527368	0	0.0981953	0.0235121	0	0	0.0879608	0	0
SEQC_NB474	0.251727	0.00363047	0.0679653	0	0.00619833	1.75e-19	0.00556041	5.16e-18	1.04e-18	1.07e-17	0.00257503	0	4.39e-18	0	0.102785	0.0598872	1.88e-17	0.00265165	0.0152318	0.0149458	0.236365	0	0.000747256	0	0.0936911	0.0160507	0.00280394	0.372194	0.109195	3.02e-19	0.0921312	0.00912946	0.0229123	0.00695415	0.0054034	0.00357252	0.00394532	3.33e-18	0.0740673	0.0292449	0.0263597	0	0.0143447	0.11402	4.44e-19	0	0.0618638	0.00391652	9.96e-18
SEQC_NB475	0.172488	0	0	0.00582386	0.105188	0	0	3.99e-18	0.00302915	1.93e-17	0.0212586	0.0049258	5.99e-18	0	0.0207731	2.27e-18	0.00184063	0.0303882	0	0.000330552	0.0436816	7.82e-18	0	0	0.000405062	0	1.01e-18	0.03485	0.000414847	4.32e-19	0.0157932	0	0.00240911	0.00296313	8.08e-05	0	0.00277024	0.00175731	0.194113	4.44e-18	0	8.69e-19	0.21347	0.0328486	0	4.2e-18	0.0820802	0	0
SEQC_NB476	0.263376	1.08e-19	2.89e-18	0.0720853	0.0707181	8.33e-05	0.0676322	0.0270458	0.019641	0.00246003	0.00661708	0.061867	0.0364037	0	0.0967431	0	0.0380515	1.77e-21	0.00450524	0.0239826	0.011096	4.32e-20	4.04e-20	7.82e-19	3.98e-18	2.25e-18	5.75e-19	0.0145898	0.0103282	1.99e-19	0.0004977	0.00605228	0.00529874	0.00793538	0.017819	0.000988404	0.0109571	0.0105458	0.0465717	0.0181561	0	0	0.0295409	0.00239632	0.0020436	0.0144097	0.105037	4.47e-19	0
SEQC_NB477	0.316437	0	3.99e-18	0.569333	0.0296694	0.0570597	0.278263	0.0816512	0.000831588	3.4e-17	0.0220613	0.139761	0.115861	0	0.147441	2.32e-19	0.110775	0.00873573	0.000267672	0.0260431	0.0520349	0	0.00159522	5.14e-20	0.00463624	3.7e-19	0.00199721	0.0917139	0.125581	3.09e-19	0.0112709	0.0175388	0.00872884	0.0275516	0.0220302	0.00235012	0.00650059	0.202557	0.0575604	0.0250225	0.0191272	0.00130556	0.101915	0.0313922	7.16e-20	0.117471	0.0670349	1.28e-19	0
SEQC_NB478	0.229675	1.74e-19	0	0	0	4.61e-19	0.00279212	0	0.00577255	0	0.0117578	0.00955334	2.76e-18	2.86e-18	0.106198	0.0538636	0	0.0209115	0	0.00594652	0.0731017	0	0.000477231	0	0.105732	0	7.62e-19	0.237886	4.91e-19	0	0.0235051	0.0294841	0.0257424	0.0318427	8.21e-19	0.00225714	0.0119579	6.65e-18	0.0568917	0.0346561	4.67e-18	2.08e-19	1.57e-17	0.0301687	0.00507375	1.59e-18	0.0852804	2.96e-19	1.9e-17
SEQC_NB479	0.262139	0.00234852	0	0	0.00875487	1.31e-19	0.00577596	0	0.023103	0.00519326	0.0131076	0.0198947	1.28e-18	9.71e-19	0.0950317	0.0121704	0.0632067	0.00925901	0.00791817	0.0136366	0.0525628	0.00961549	0.00168136	0	0.0197971	0.00800867	0	0.0752507	0.0297582	3.24e-19	0.0154679	0.00560461	0.00548847	0.00793382	0.00514143	0.000106358	0.0107991	2.33e-18	0.0467753	0.0382891	0.00270099	4.08e-18	0.079417	0.0260258	0.00285036	0	0.109727	0	7.94e-18
SEQC_NB480	0.108105	0	4.7e-18	0.0189144	1.13e-18	0	0.00926654	0.0011619	0.00477456	4.76e-19	0.011219	0.00619837	1.09e-18	0	0.0129996	2.72e-18	0.0257789	0.0244374	0.00327879	0.000676139	0.0216341	1.2e-18	0.00100344	2.33e-20	0.00348225	0	3.46e-20	0.0122417	3.27e-18	3.52e-20	0.0018894	0.0191594	0.0202998	0.00643719	0.0063707	7.55e-05	0.0046	3.15e-19	0.0559787	0.00538267	0.0060628	3.6e-19	0.130963	0.0113394	0.00669223	2.65e-20	0.0901891	2.25e-19	0
SEQC_NB481	0.16787	0	7.28e-18	0.103567	0.0807342	0	1.09e-19	0	7.38e-19	2.66e-17	0.0122827	0.00943288	1.44e-18	5.3e-18	0.0327713	0	0.00618074	0.0197519	0.00574677	0.000505178	0.0516296	0	0	8.11e-19	0.0245842	4.6e-18	0.000335878	0.0638924	0.0224329	0	0.0232287	0	0.00192891	0.00731865	0	1.23e-19	0.00204602	0.0437717	0.154333	0.00075818	1.95e-18	1.56e-17	0.145557	0.0364547	0	0.00905138	0.0810995	1.7e-20	3.6e-20
SEQC_NB482	0.352791	1.03e-05	2.21e-18	0.14357	0.0224164	0	0.0762026	0.00155877	2.67e-19	7.98e-18	0.0174078	0.0475062	0.0384375	0	0.115762	0.00263249	0.0330926	0.00867112	0.0110117	0.0126613	0.088814	0	0	0	0.0684222	0.00652469	9.07e-05	0.17677	0	3.12e-19	0.026788	0.0262956	0.0261239	0.00984364	0.00436406	0.00218797	0.00433	0.047852	0.0659818	0.037546	0.0113344	4.08e-19	0.107348	0.0502102	8.72e-19	0.0225589	0.0734967	0	6.29e-18
SEQC_NB483	0.00318879	0	1.4e-18	0	0.0696087	0	0.000287164	1.39e-18	1.19e-19	3.43e-18	0.0036354	0.0153316	1.54e-18	0	0.0146954	0.0016512	0.00445519	0.0166889	0.0207569	0	0.0135154	0	3.19e-20	0	0.0305619	0	0.00156497	2.17e-18	0.0101997	0	0.00190195	6.1e-21	1.46e-18	0	0.0028719	4.75e-19	0.0033424	0	0.116202	0.00393317	1.27e-18	0	0.0172764	0.0039205	0.00449314	3.79e-18	0.0989162	0	0
SEQC_NB484	0.21264	0.00354471	3.28e-18	3.51e-18	0.0480544	0	0	0	0	8.04e-18	0	6.97e-19	0	1.8e-18	0.0719543	0.00178541	1.72e-18	0.00332773	0.00205697	0.00560866	0.16726	0	0.00213042	0	0.109333	0	0.00193406	0.201942	0.09245	0	0.0691694	0.0125173	0.0301958	0.00100129	5.29e-19	0	0.00354067	0	0.15567	0.0237463	0.0185159	1.1e-17	0.0328356	0.0777262	3.24e-19	2.17e-18	0.0511215	0.00217498	0
SEQC_NB485	0.36974	0.00117807	1.39e-17	0.293711	4.78e-18	0.0392923	0.155008	0.016793	0	3.63e-17	0.0123605	0.0889051	0.076205	0	0.128697	0.0101959	0.0168004	0.02815	0.00118894	0.0206453	0.242058	0	0.00308583	0	0.137241	3.45e-19	0.000428516	0.386162	0.124136	0	0.130834	0.0149711	0.0201754	0.0104787	1.16e-18	0.00246863	0.00184797	0.120301	0.0950638	0.00785613	1.3e-18	1.46e-17	0.0944154	0.133412	4.26e-19	0.057114	0.0489794	1.03e-19	2.88e-18
SEQC_NB486	0.0518857	5.08e-20	4.65e-18	5.72e-20	1.91e-19	0.000488162	3.53e-18	9.92e-19	0	6.5e-18	0.025807	0.00718441	0	2.38e-18	0.0548147	0.00841248	2.98e-18	0.0367156	1.22e-19	0.00825408	0.0262908	0	0	1.03e-19	0.0468263	6.47e-18	0	0.0545259	0.160603	3.16e-19	0.0061331	0.0200459	0.0260554	4.95e-19	0.00112295	0.000244592	2e-18	0	0.120043	0.0146647	0.00582645	0	1.67e-17	0.011285	0.172167	1.61e-18	0.0768122	0.00260907	8.62e-18
SEQC_NB487	0.0857625	0	0	0	0.054312	0	6.66e-19	0	0	2.58e-18	0.00184401	0	2.47e-18	6.22e-18	0.0290265	0	2.97e-18	0.0218009	0.00426426	2.32e-20	0.0161027	0	0	2.68e-19	5.29e-19	0	1.11e-18	0.139756	0	1.09e-20	0.00313457	0.000892648	0.00566437	0.00117274	0.00748199	0.000501601	0.00472196	9.24e-18	0.102889	0.0111989	2.88e-18	6.92e-18	0.126084	0.00214249	0.0039343	1.28e-18	0.0933448	0	1.63e-17
SEQC_NB488	0.269423	0.00530073	2.15e-18	5.85e-18	0.0314761	8.98e-21	3.04e-19	0	5.24e-18	9.22e-18	0.00763222	5.92e-18	2.42e-18	1.47e-18	0.0705136	0	1.91e-18	0.0237054	0.021377	0.0108635	0.113546	2.14e-19	4.8e-20	0.0100947	0.0350242	0.0459466	0	0.33848	0.0666727	8.8e-20	0.0344387	0.0456929	0.0466403	0.0140888	0.00014511	0.0024801	0.00518433	0	0.094257	0.0179305	0.0262042	0	0.0544292	0.0516812	0.00129794	0	0.0846546	0.00263254	3.13e-17
SEQC_NB489	0.0496673	0	5.07e-18	9.89e-19	0.0702185	8.87e-21	0.000870763	9.31e-19	7.56e-19	2.16e-17	0.00663578	0.00362403	4.58e-18	0	0.0240502	0	0.000898068	0.0173669	0.0129409	0	0.058637	2.14e-19	0	0	0.0444136	0	0.00266522	0.0731556	0	0	0.0123375	7.94e-19	0.00320434	0.000257775	0.00153152	0.000755826	1.51e-19	4.77e-18	0.133572	0.010637	0	0	1.2e-17	0.0231433	0.00355177	1.49e-18	0.0896239	0	0
SEQC_NB490	0.105607	1.24e-19	6.45e-18	6.96e-19	0.0415352	0	0	1.87e-18	1.09e-17	3.14e-19	0	1.25e-17	0	1.15e-17	0.0552761	1.27e-17	0	0.0175828	0.00822897	0	0.179834	7.54e-19	0.00186684	0	3.21e-18	2.63e-18	0.00240163	0.117514	4.24e-18	2.2e-19	0.0602398	0.0230778	0.0223623	0.0173254	6.04e-19	0	0.00555509	0	0.14809	0.0277345	0.0764039	3.6e-17	0.130377	0.0876396	7.11e-19	7.91e-19	0.0654512	0.00719699	1.03e-17
SEQC_NB491	0.35602	2.25e-19	0	0.0376569	0.0591561	0.0186946	0.0199069	0.00537721	5.85e-18	0.0271742	0.0308709	0.0169665	0.0417239	0	0.149951	1.36e-18	0.0437806	0.00918103	0.000117735	0.0310154	0.0147116	0	6.68e-20	0.000672348	1.34e-19	0.0175237	6.65e-20	7.07e-20	0.13496	1.79e-18	4.18e-19	0.0621656	0.0620174	0.0099444	0.0056274	0	0.000299497	2.45e-18	0.0994793	0.00121806	0.0210569	0.0055261	0.0164359	0.00890852	6.23e-19	0	0.0779627	0	0.000961072
SEQC_NB492	0.280652	2.12e-19	6.92e-18	0	0.063597	0.00541741	2.36e-19	4.62e-19	5.65e-18	1.18e-17	0.0236226	0.0186212	0.0154883	3.98e-18	0.0635795	0.00530886	0	0.0170106	0.0165147	0.0131721	0.0379925	0	0	0	0.152826	3.35e-18	3.33e-19	0.0989709	0.0842846	0	0.00516008	0.0132603	0.0288442	0.00565054	0.00335956	0.00039166	8.58e-19	0	0.122025	0.00157371	0.0101854	0	0	0.0129081	0.000195187	7.56e-19	0.0569186	0.00163995	0
SEQC_NB493	0.099061	7.7e-20	0	0.00197808	0.0799308	4.17e-20	0.0161489	8.43e-19	0	0	0	0	9.06e-18	1.29e-17	0.0260481	0	0.0246057	0.0134635	0.00919605	0.00201649	0.029069	0	1.68e-18	0	0	0	0	0.0159359	0	0	0.00286519	0.00857552	0.00474906	0.0172552	0.0139452	0	0.00076029	0	0.0691589	0.0214999	5.47e-19	0	0	0.0114726	0.000219116	1.07e-18	0.102237	0.00133777	5.78e-18
SEQC_NB494	0.304296	0.01025	0.0020447	0	0.00452911	0	0.016526	5.3e-18	7.69e-19	8.05e-18	0	2.23e-18	0	0	0.135915	0.0156359	0	0.000510584	0.0039992	0.0127977	0.259237	0.000642813	0.00033659	0	0.0439214	0.017455	0.00210087	0.38257	0.0157444	2.4e-19	0.114878	0.0212201	0.0283741	0.00575843	0.0100127	0.00345361	0.00538479	0	0.0462873	0.0509923	0.00875368	8.81e-19	0.0226527	0.123312	0	1.4e-17	0.0895947	0.00250326	4.24e-18
SEQC_NB495	0.3559	5.98e-20	0	2.45e-19	0.0422622	7.92e-20	0.0407799	7.47e-05	0	1.69e-18	0.00718654	0.0129699	0.000644783	4.69e-19	0.0741478	0.0133743	0.0141492	0.00647833	0.0125787	0.0158174	0.104009	0	0	0.000629742	0.0124958	0.0115663	0.000524497	0.199762	0	5.13e-19	0.0262837	0.0267345	0.0477036	0.000313741	0.00878239	0.00259434	0.00766851	2.18e-19	0.0585547	0.0298944	0.0147057	4.97e-19	0.0524637	0.0480074	4.06e-20	0	0.0839881	0	2.35e-18
SEQC_NB496	0.133393	0	0.02662	0	0.0707522	0	0	2.83e-18	6.59e-18	6.05e-19	6.76e-20	1.12e-17	0	3.35e-18	0.042656	0.023647	3.01e-19	0.0175927	0.0116916	0.00012506	0.0674553	0	0	1.44e-19	0.0461284	4.81e-18	0.00392244	0.165822	0	1.08e-18	0.0130141	0.00368396	0.0164352	0.00140287	0.00654606	0	0.0021288	2.39e-18	0.0642785	0.0519359	0	5.63e-19	1.16e-17	0.0212838	0	0	0.0861922	0.000547419	4.17e-19
SEQC_NB497	0.3144	9.22e-21	0.00174335	0.0078032	0.0387618	0	0.0258156	1.66e-19	0.00927753	2.9e-18	0.0110257	0.00787067	6.75e-20	0	0.0886904	0.0114597	0.0294754	0.0100308	0.0101714	0.0162553	0.0566431	0.00470625	2.01e-19	0	0.0643289	0.0112085	1.12e-21	0.107065	0.0153048	0	0.00917069	0.0458728	0.0496805	0.0119305	0.014917	0.000389845	3.54e-19	2.58e-18	0.0294981	0.0317127	0.0280096	2.12e-18	0	0.0255801	0.00318565	0	0.0872942	0.000617635	0
SEQC_NB498	0.351784	0.000852123	0	0.0723994	0	0.00587999	0.0655332	0	1.45e-18	6.08e-19	0.0111084	0.0887839	0.0591717	0	0.159242	0.0415797	0.0384628	0.011612	9.05e-22	0.0241777	0.0568395	0	0.00405412	0	0.173785	0.000380942	2.58e-19	0.213625	0.114317	5.7e-19	0.00613022	0.0418119	0.0416323	0.0084158	0.00706444	0.00119695	0.0170012	0.00430833	0.0224248	0.0445476	0.022152	8.11e-19	0.00264216	0.0141209	0.00352972	0.0116296	0.07138	1.18e-18	0
[truncated: 15 more columns]

## Sheet: TARGET-NB cohort
Relative Fractions of 64 tumor-infiltrating immune cells of neuroblastoma patients in TARGET-NB cohort by the Xcell algorithm
ID	aDC	Adipocytes	Astrocytes	B-cells	Basophils	CD4+_memory_T-cells	CD4+_naive_T-cells	CD4+_T-cells	CD4+_Tcm	CD4+_Tem	CD8+_naive_T-cells	CD8+_T-cells	CD8+_Tcm	CD8+_Tem	cDC	Chondrocytes	Class-switched_memory_B-cells	CLP	CMP	DC	Endothelial_cells	Eosinophils	Epithelial_cells	Erythrocytes	Fibroblasts	GMP	Hepatocytes	HSC	iDC	Keratinocytes	ly_Endothelial_cells	Macrophages	Macrophages_M1	Macrophages_M2	Mast_cells	Megakaryocytes	Melanocytes	Memory_B-cells	MEP	Mesangial_cells	Monocytes	MPP	MSC	mv_Endothelial_cells	Myocytes	naive_B-cells	Neurons	Neutrophils	NK_cells
TARGET-30-PAAPFA	0.0559241	0.0252509	0.151025	0.0662324	0.0127029	0.344535	0.0939075	0.187084	0.0324713	0.00743843	0.122535	0.0328592	0	2.82e-19	0.139413	0.0289452	0.0585721	0.198913	0.0835573	0.00202844	0.207338	0.0640176	0.0664409	0.0686054	0.0100903	1.46e-18	0.0269907	0.0940075	1.91e-05	0.0628177	0.0993926	0.224298	0.0591038	0.155083	0.0212957	0.0581122	0.0555539	0	0.0195961	0.0681303	0.0014719	0.0924825	0.249591	0.235124	0.0462594	5.92e-18	0.179227	0.079511	0
TARGET-30-PACLJN	0.0552288	0.0638347	0.0827951	0.0303548	0.0431962	0.166949	0.139238	0.136719	0.015859	0.0121361	0.135853	0.049664	1.21e-18	3.33e-18	0.101066	0.0880158	0.0644294	0.19222	0.0841609	0.0201021	0.132673	0.0897702	0.0375448	0	0.152588	0	0.0196472	0.131981	0.0180359	0.0238734	0.069979	0.191258	0.0661875	0.0985892	0.0261032	0.0868092	0.08764	0	2.14e-17	0.10324	0	0.0406917	0.171518	0.215058	1.95e-18	0	0.20587	9.21e-19	0
TARGET-30-PACRYY	0.149985	0	0.0431887	0.167413	0.0311971	0.335339	0.194975	0.247139	9.84e-19	0.00246082	0.189577	0.0865255	0.0605063	0.0124874	0.154255	0	0.102973	0.201855	0.0304701	0.0820918	0.110807	0.0345699	0	0.0462309	0	0	7.97e-05	0.0904427	0.0451089	3.69e-18	0.0110467	0.264907	0.0810326	0.119085	0.0181289	0.0632914	0.00782338	0.0277638	0.0532885	0.058761	0	0.05866	0.273212	0.169604	1.01e-17	0.0449577	0.18573	0.00352305	7.86e-19
TARGET-30-PACRZM	0.0527355	0.0075695	0.0325649	0	0.149858	0.171414	0.111902	0.145232	0.0250302	0.0840423	0.187227	0.0545939	1.82e-17	0	0.0759176	0	7.21e-18	0.178373	0.103348	0.0196562	0.127173	0.140275	0.0860044	0.0431626	4.79e-19	6.4e-19	0.021924	0.0888701	0.0363964	0.0554506	0.0695542	0.235326	0.0787712	0.0974719	0.0329758	0.0108156	0.0500212	0	0.0101671	0.081008	0.0116467	0.187879	0.187187	0.237427	0.0238539	0	0.187136	0.00124047	0
TARGET-30-PACSNL	0.0645896	0.0051345	8.64e-18	0.0667517	2.96e-18	0.330363	0.0757941	0.124365	3.53e-18	4.14e-18	0.18546	0.13306	3.09e-18	0	0.0989069	0	0	0.250933	0.0409192	0	0.152546	4.87e-18	0.0318753	0.0641929	1.14e-17	0.0112052	0.0324455	0.0105171	0	0.00894344	0.0375402	0.244669	0.0670304	0.129665	0.0284053	0.0465573	0.0756538	0	0.112775	0.00244297	4.28e-18	0	0.029082	0.157994	0.0484368	0.0146375	0.175826	0	0.00589064
TARGET-30-PACSSR	0	0.00145211	0.0469857	1.61e-18	0.269081	0.0215914	0.0779527	0.0918024	0.19044	0.0174705	0.203983	0.0911866	3.01e-18	0.130579	2.63e-18	7.87e-18	0.0663526	0.0355401	0.281904	1.45e-18	0.013565	0.503197	0.182695	0	1.42e-17	0	1.17e-18	6.92e-17	0.0197658	0.1371	0.147892	0	9.34e-18	0.0870855	0.0304467	0.078454	0.074614	0	0	0.186915	1.24e-17	0.330713	0.295914	0.218084	0.0628239	1.38e-17	0.176931	0	3.67e-19
TARGET-30-PACUGP	0.131483	0.0253071	0.0104878	0.120218	0.14689	0.274016	0.136109	0.127592	0.0430745	0	0.222415	0.122829	0	0.026125	0.105698	1.35e-17	0.169597	0.216429	0.12963	0.0620942	0.0793559	0.140626	0.071212	0.043659	0	0	0.0145144	0.130162	0.0191662	0.0435067	0.0703712	0.106741	0.026099	0.066173	0.0263379	0.107527	0.0273114	0	0.0514247	0.0499308	0	0.225006	0.287074	0.157498	0.0213896	0	0.16577	2.74e-18	0.0143117
TARGET-30-PACVNB	0.144172	0.193209	0	0.00066614	0.183696	0.243113	0.236623	0.21475	0.0415513	0.0564428	0.177581	0.114951	0.00554201	0.0677591	0.0733489	2.03e-19	0.0611901	0.171451	0.0710137	0.0964747	0.12826	0.144373	0.0746569	0.00784286	0.0561601	6.58e-18	0.0275821	0.014318	0.0640576	0.0129045	0.0887402	0.281175	0.0806933	0.186905	0.00788754	0.112894	0.0650643	0	0	0.047005	0.00788205	0.215492	0.429838	0.237596	0	2.04e-18	0.201689	0.047015	0
TARGET-30-PACYGY	0.112658	0.0600228	0	0.0804498	0.290053	0.263834	0.291496	0.299575	0.0562303	0.138033	0.14416	0.130796	0.0420442	0.140946	0	7.57e-19	0.0995243	0.113513	0.0785368	0.0524557	0.129656	0.250502	0.120085	7.33e-18	0	0	0.0127849	0.0253256	0.0393494	0.0680698	0.119536	0.178197	0.047341	0.134942	0.0233845	0.0565419	0.034437	0	0	0.0986608	1.23e-17	0.348051	0.49449	0.251348	1.06e-18	6.82e-18	0.15824	0	0
TARGET-30-PACZPX	0.0574129	0.0847243	0.115929	0.0519284	0.150446	0.334764	0.157027	0.212589	4.67e-21	5.21e-18	0.195601	0.0807416	1.1e-18	2.17e-19	0.0804653	0.0238349	0.0121027	0.136629	0.102291	0.0254668	0.265294	0.0298247	0.0856053	0.0336508	0	0.024414	0.0197022	0.195678	0	0.069908	0.185005	0.137757	0.0261991	0.113295	0.0447383	0.143655	0.025674	0	0	0.12472	0.0289718	0.148541	0.0786502	0.221707	0.0667869	0	0.169166	0.0331605	0.033506
TARGET-30-PADENF	0.0853329	7.58e-19	0.05215	0.122762	0.071861	0.342153	0.21077	0.290043	0.0361705	0.0534463	0.305244	0.0759933	1.14e-18	5.09e-18	0.154268	2.51e-18	0.111862	0.183641	0.0565523	0.108091	0.164971	0.0464394	0.0318069	0.0611787	0	2.84e-19	5.19e-21	0.105973	0.0939231	0.0326731	0.0883835	0.183312	0.0450654	0.0857173	0.0240279	0.188109	4.15e-18	0	0.0485456	0.0613574	9.3e-18	0.132166	0.238044	0.188903	0.0239818	0	0.16587	0.0340599	6.83e-18
TARGET-30-PADFLI	0.0326637	0.153872	0	9.57e-20	0.314207	0.217923	0.0117937	0.0884801	9.28e-19	0	0.298775	0.0532349	0	0	0.0705247	2.05e-17	0	0.254116	0.15137	0.072486	0.0312496	0.130782	0.0627514	0.0376593	0	6.24e-18	5.16e-20	1.5e-17	0.112847	0.0397148	0.0174484	0.126096	0.0321971	0	0.0210795	0	0.00981924	0	0.113216	0.0139059	3.19e-18	0.278778	0.00865218	0.155217	0.0364362	1.97e-17	0.175975	0	0.0163605
TARGET-30-PADHWC	0.160371	0.149766	0.0458605	0.11505	0	0.196827	0.12894	0.18862	0.0126918	0.114752	0.0466443	0.034882	9.66e-20	0.0559312	0.106508	0.1604	0.0929913	0.130242	0	0.0549749	0.113769	0.163657	0.121358	3.93e-18	0.286589	0	0.0548119	0.24143	6.97e-18	0.0436917	0.0660298	0.268892	0.0805588	0.17789	0.00698114	0.099531	0.152221	0.0364115	0	0.153727	0.0390828	0.0502254	0	0.134159	0	0.00666106	0.162174	0.0319451	7.1e-18
TARGET-30-PADIEY	0.0560257	0.039303	0.0143461	4.31e-18	0.283209	0.185043	0.0974892	0.135977	0.0639351	0	0.20881	0.0779765	3.11e-18	0	0.0319321	8.88e-19	0.0194565	0.111475	0.123923	0.0245336	0.122899	0.0763457	0.0632233	0.0586007	4.64e-18	2.18e-18	0.00146874	0.0564068	0.0666387	0.0492317	0.0757966	0.15904	0.0271434	0.103808	0.0229475	0.0822405	0.0170726	3.26e-18	0.0309067	0.0361484	2.95e-18	0.216051	0.354711	0.242445	0.0348844	0	0.161057	0.0349426	3.54e-18
TARGET-30-PADIHC	0.014877	0.079471	0	1.05e-18	0.19362	0.192129	0.0799201	0.0631028	0.0377504	0.0444491	0.167089	0.0551287	1.23e-18	0.0068269	0.0717747	0	0.0272941	0.163836	0.121031	0.0208485	0.104883	0.159412	0.10599	0.0497732	6.33e-19	0	0	0	0.0761616	0.0569366	0.063269	0.129551	0.0228935	0.0616968	0.0327268	0.0916249	0.0280982	2.34e-18	0.0639207	0.0469717	9.03e-18	0.236504	0.289745	0.220519	0.0391331	5.31e-18	0.163663	4.77e-19	0
TARGET-30-PADINC	0.197193	0.0745717	0.0643974	0.0760924	0.215736	0.439591	0.218838	0.237558	4.29e-18	0.0694461	0.129481	0.174188	0.143779	0.107038	0.10099	0.164625	0.0392399	0.157992	0.039465	0.0753954	0.291389	0	0.0376042	0.0611466	0.248699	0.0163822	0.0424801	0.422431	0.0133751	0.00583543	0.168594	0.283056	0.0794459	0.262671	0.0204202	0.230419	0.0572983	0	5.99e-19	0.120732	0.0517325	0	0.113401	0.270746	0.0124093	7.76e-18	0.142416	0.0526531	0.0934979
TARGET-30-PADIRB	0	0	3.66e-17	0.0383264	0.171846	0.229479	0.0531853	0.102965	0.00739553	0.0079047	0.240622	0.100494	0	0	0.0418047	1.51e-17	0	0.196281	0.0686881	4.67e-18	0.118825	0	0.0641824	0.051115	0	0	0.0229108	0.168147	0.000556976	0.0224243	0.00953062	0.15038	0.0237757	0.11406	0.021768	0.0345111	0.00831071	0	0.168577	0.0604462	4.66e-17	0	0.163381	0.205466	0.0265164	0	0.195989	0.000773395	0.00139786
TARGET-30-PADKFS	0.168149	0.0886456	0.209482	0.0504308	0.0528494	0.183479	1.23e-18	0.119027	0.0397738	0.18346	0.148184	0.0293431	3.56e-18	0.0175494	0.137763	0.0571867	0.043104	0.137861	0.0995244	0.0695754	0.144777	0.0842767	0.0750948	4.99e-19	0.114352	0	0.0631076	0.153059	0.00341835	0.0462952	0.0917533	0.295346	0.0888087	0.224694	0.0100919	0.185728	0.0718361	0	0	0.158783	0.0777786	0.12326	0.074957	0.259643	0.00916117	7.85e-18	0.185238	0.0737525	5.81e-18
TARGET-30-PADKFU	0.10475	2.92e-18	3.15e-19	0.170489	0.207959	0.297084	0.281567	0.298726	0	0.0410921	0.199113	0.106575	2.26e-18	0.0286351	0.0918203	2.52e-19	0.15604	0.14141	0.0910544	0.111342	0.114153	0.0982335	0.055538	0.0160677	0	0	0	6.8e-18	0.0749868	0.0234537	0.0722328	0.170802	0.0449806	0.097953	0.0206419	0.115533	0.0256825	0.00379351	2.09e-18	0.0257844	8.14e-18	0.275369	0.34629	0.220341	0.00522037	0.0199135	0.164832	0	0
TARGET-30-PADKGF	0.223672	0.0886488	0.044108	0.555512	0.166865	0.659165	0.243596	0.351058	4.67e-18	0.30859	0.126296	0.214003	0.300865	0.16337	0.350279	0	0.341511	0.227972	0	0.229052	0.284308	6.61e-18	0.0199874	1.68e-17	0	0.0977511	0.0603954	0.451079	0.231031	0	0.164365	0.348928	0.106231	0.247977	0.0427783	0.0680261	0.0145959	0.271095	1.57e-17	0.0527854	0.119132	0.414111	0	0.365621	0	0.3121	0.0871566	0.0184053	0.137386
TARGET-30-PADKNE	0.0454203	2.18e-18	1.21e-16	0.0425008	0.140159	0.261017	0.0394971	0.110281	1.72e-18	0.0269691	0.244379	0.0797153	3.2e-18	1.45e-17	0.118816	6.68e-17	0.0460657	0.171769	0.116068	0.0482056	0.0422603	0.0246387	0.0567839	0.103002	0	1.19e-18	0.000709387	0	0.0941284	0.0529481	0	0.206861	0.0559131	0.0877113	0.0174085	0.0240899	0	6.54e-18	0.0978621	0.0203867	1.63e-19	0.139381	0.222315	0.135011	0.0494429	5.51e-18	0.182171	0.0590353	2.03e-18
TARGET-30-PADKRU	0.128718	0.12572	0.111812	0.187487	0.266898	0.180654	0.17518	0.171989	0.10745	0.0994688	0.137062	0.0504551	0.0183247	0.0725917	0.132482	0.088197	0.218452	0.107932	0.0614052	0.167056	0.161769	0.215803	0.139493	4.83e-19	0.0524658	0	0.0295773	0.200813	0.175096	0.0792901	0.116084	0.160918	0.0666431	0.0959961	0.0154588	0.206731	0.0356696	0.0778345	1.15e-18	0.111306	0	0.44177	0.495158	0.315551	0.00497826	7.81e-18	0.139217	0.0462206	0.00986643
TARGET-30-PADKVV	0.201013	0.113462	0.0821337	0.425884	0.285689	0.566554	0.469859	0.482043	0.220688	0.168192	0.142219	0.270737	0.193116	0.119622	0.152219	0	0.319136	0.0936085	0	0.14468	0.152885	0.112374	0.0994122	1.26e-17	0.0139996	1.44e-18	0.0159668	0.234822	0.0791692	0.00889693	0.113887	0.202875	0.0876144	0.106991	0.0316489	0.146185	0.0903912	0.166205	0	0.129572	1.73e-18	0.413132	0.135985	0.252307	0	0.182148	0.129268	7.61e-19	0
TARGET-30-PADKXS	0.0285935	0.0099354	1.7e-17	0.0319566	0.249254	0.325126	0.00794848	0.104572	0	1.48e-18	0.193405	0.0584707	0	3.72e-18	0.0156145	5.67e-18	0	0.20309	0.0994147	0.024315	0.0982652	0.0312609	0.0819435	0.0851898	1.53e-18	0	0.0181457	0.141661	0.0625002	0.0544163	0.026238	0.157091	0.0255997	0.128283	0.0170538	0.0376466	0.0177278	1.09e-17	0.14359	0	6.75e-18	0.168858	0.300168	0.129328	0.0322213	0	0.172458	0.0294887	0.030244
TARGET-30-PADKYP	0.20067	0.105352	0.00100729	0.322462	0.2396	0.518877	0.233543	0.296404	9.98e-19	0.171337	0.143749	0.074793	0.156525	0.0200014	0.199553	0.218277	0.239262	0.208633	9.96e-19	0.182681	0.3702	0.166427	0.0612095	5.16e-18	0.18796	0	0.034828	0.478372	0.171883	0.0220457	0.28908	0.38064	0.117338	0.292781	0.0140179	0.233005	0.048021	0.133823	0	0.083045	0.10414	0.171537	0.226616	0.481144	9.21e-19	0.14099	0.091103	0.0862676	0
TARGET-30-PADLDA	0.156268	0.105683	2.63e-18	0.44833	0.177562	0.637434	0.349709	0.396573	0.0532975	0.247149	0.217426	0.249989	0.268572	0.136897	0.182687	0	0.3536	0.194192	0	0.188582	0.144063	0.12995	0.109262	8.21e-19	0	0	0.0663925	0.192514	0.207517	0.0447573	0.101453	0.266053	0.0864563	0.188902	0.0386586	0.0741754	0.0426153	0.1908	0	0.085217	0.091861	0.578238	0.315205	0.328375	0.000126876	0.229556	0.0783755	0	0.0626595
TARGET-30-PADLDT	1.93e-18	0.0675082	0	3.07e-18	0.236723	0.286927	3.22e-21	0.0512346	0.00396731	0	0.237955	0.0899403	0	0.0297715	0.0483588	2.62e-17	4.89e-18	0.205015	0.12101	0.0141846	0.205124	0.165532	0.104487	0.0515449	0	1.29e-17	0.0119549	0	0.050034	0.0821187	0.112608	0.0901107	0.0260531	0.0268888	0.0170556	0.0951356	0.0315524	0	0.161792	0.072461	1.17e-17	0.185305	0.289827	0.294487	0.0270985	0	0.176314	1.17e-17	9.73e-19
TARGET-30-PADLES	0.0975669	0.0271187	0.0579271	0.0586136	0.104258	0.41081	0.157956	0.268595	0	0.0983357	0.230859	0.132975	0.0814819	0.0409654	0.122302	0	6.25e-19	0.206618	0.0660202	0.0395042	0.161194	0	0.0409738	0.0400881	6.31e-18	0	0.0142689	0.147392	0.025549	0.0195879	0.0574672	0.270775	0.0865057	0.100215	0.0320159	0.120124	0.0379557	0	0.0524499	0.0605624	0	0.0341405	0.166357	0.21403	0.0104337	0	0.178183	0.0232466	5.75e-18
TARGET-30-PADLIC	0.106234	0.0604444	0.0482786	0.118595	0.204089	0.392966	0.228929	0.291028	0.114701	0.139278	0.186209	0.159748	0.0591044	0.0701136	0.135797	3.48e-18	0.149679	0.129899	0.0758868	0.14489	0.126998	0.144164	0.090973	1.74e-19	8.82e-18	0	0.000939996	0.123083	0.134115	0.0455624	0.120775	0.184515	0.0342945	0.145638	0.0041123	0.161321	0.0270679	0.00083604	0	0.0924797	2.6e-17	0.352962	0.392362	0.236559	0.0164273	3.47e-18	0.169049	2.67e-18	1.06e-17
TARGET-30-PADLJN	0.0807064	0.0636367	0.0341309	0	0.228398	0.217063	0.0466779	0.170678	0.066102	0.087648	0.181603	0.0275636	0	0.0364959	0.0638982	0	0.00976273	0.130877	0.0741431	0.0383461	0.059229	0.266862	0.114885	0.00540036	0	0	0.00380853	0	0.0240774	0.0522021	0.0684696	0.194044	0.0769461	0.0904429	0.0237843	0.0865493	0.0545913	5.32e-18	5.44e-19	0.122494	0	0.291427	0.394739	0.226478	0.00580995	1.71e-17	0.178372	0.0138972	1.81e-17
TARGET-30-PADLKJ	0.129217	0.00973108	0.0833475	0.0724906	0.237025	0.321361	0.1158	0.138616	7.21e-18	1.86e-18	0.194077	0.0526465	0.0300148	0	0.136794	0.0783417	0.00673398	0.235824	0.00425656	0.117965	0.333857	0.0367829	0.0210694	0.0986156	0.0847867	1.49e-19	0.0342163	0.395367	0.0932391	0	0.172476	0.231356	0.0874998	0.0890505	0.00156998	0.139	0.034285	0	0.143787	0.103738	0.0462909	0.0609714	0.214551	0.414632	1.88e-18	0	0.15902	0.0609377	4.65e-18
TARGET-30-PADLNM	0.0132868	0.0268832	0	0.0116442	0.208593	0.340454	0.115729	0.150394	5.62e-18	8.34e-18	0.241356	0.0689866	2.41e-18	0	0.0593251	0.0222171	1.69e-17	0.221139	0.162719	0.00970889	0.148492	0.0165476	0.0580425	0.0510391	4.68e-18	0	0	0.0594675	0.0200983	0.0109769	0.0518774	0.108931	0	0.0694899	0.0209082	0.0798604	0.0197571	0	0.0884594	0.0382739	1.34e-18	0.0533838	1.51e-18	0.18821	0.0442146	0	0.171098	0	0
TARGET-30-PADLPR	0.108299	0.0301253	0.000344928	0	0.369634	0.201754	0.0382421	0.123466	0.09476	0.0155844	0.226908	0.0633911	6.38e-19	0.0615908	0.0473319	1.83e-17	1.43e-19	0.122468	0.173947	0.0566572	0.140876	0.123809	0.122494	0.0600448	0	7.13e-18	0.00729213	0.0617175	0.0334752	0.0902279	0.0783932	0.153866	0.0622214	0.0512937	0.0240979	0.0892767	0.0254928	5.22e-18	0	0.0858685	1.02e-19	0.209664	0.521317	0.25837	0.0400301	3.11e-18	0.181559	0.000388187	0.0301611
TARGET-30-PADLPZ	0.0876439	0.00651776	0.0440718	0	0.308271	0.145517	0.0944252	0.132042	0.0789139	0.032395	0.136586	0.0518473	0	0.0591965	0.0462028	0.0735698	0.0621858	0.14907	0.124829	0.0621058	0.0938568	0.220015	0.118999	0.017317	1.97e-18	0	0.00868965	0.0263276	0.0821167	0.0848586	0.0743668	0.15157	0.065197	0.0695411	0.0209544	0.0754213	0.0585141	5.27e-18	0	0.112972	0	0.302075	0.437745	0.221648	0.0200711	1.2e-18	0.19053	0.0173818	1.23e-18
TARGET-30-PADLTD	0.0351505	0.00391499	0	1.75e-18	0.352291	0.342388	0.0919101	0.173742	0.0609849	5.85e-18	0.315078	0.0830221	1.32e-17	0	0.033641	2.81e-17	3.7e-18	0.20593	0.148809	0	0.0496921	0.0144308	0.0843689	0.0579739	7.67e-18	0	0.0172829	0	1.47e-19	0.0552983	0.0414735	0.0849884	0.0172876	0.0427962	0.0341942	0.0903543	0.0333157	1.76e-18	0.147631	0.0502431	0	0.175044	0.293304	0.137935	0.0359792	6.24e-18	0.187044	0.0434679	0.00229059
TARGET-30-PADMGA	0.0890909	0.086615	0.0751119	0.0977486	1.18e-19	0.285035	0.111916	0.0893768	5.69e-18	0.119376	0.0398688	0.0414291	0.0781157	0.0944826	0.182464	0.240364	0.0217139	0.188876	0.0265149	0.0428063	0.191331	0.122365	0.092349	1.92e-18	0.28247	5.8e-18	0.0670051	0.224127	1.8e-17	0.018774	0.125453	0.394678	0.102186	0.367492	0.0162565	0.169311	0.15336	0.03318	0	0.174921	0.154275	0.108146	0	0.231132	0	0.000658627	0.147077	0.110032	3.56e-18
TARGET-30-PADMTD	0	0	6.42e-18	0.0377081	0.196861	0.282109	0.0153808	0.115711	2.17e-17	0	0.2277	0.0202276	0	0	0.043139	0	0	0.257636	0.138152	0	0.0215304	0.0724311	0.0660318	0.0961745	7.52e-18	0	0	0.0370994	4.68e-18	0.0352823	2.53e-18	0.0941645	0.0127752	1.4e-20	0.00970272	0	0.0187532	1.08e-17	0.113629	0	8.78e-19	0.0808248	0.0468691	0.0538245	0.0253879	4.82e-18	0.182306	0.0157459	0.016157
TARGET-30-PADMVB	0.125383	0.0426378	0.0618839	2.97e-18	0.208284	0.0828567	0.0313677	0.08762	0.0587025	0.0539118	0.242851	0.0146281	0	0	0.0663101	0	0.0309474	0.0503507	0.103919	0.0719441	0.16649	0.264867	0.135115	0	3.83e-19	1.23e-18	0.0148727	1.74e-18	0.0423105	0.0776938	0.141767	0.169959	0.0487605	0.111262	0.00793223	0.203065	0.0127916	0	3.25e-17	0.089468	8.05e-19	0.413281	0.52415	0.313966	0.0191274	4.06e-18	0.169749	0.0233304	0
TARGET-30-PADMXD	0.0541605	0.0702119	0	0.000335247	0.168713	0.333971	0.0632359	0.131533	1.34e-17	1.53e-17	0.233798	0.0778443	0	1.4e-17	0.0372053	1.19e-17	0	0.270053	0.0605794	0.012206	0.161568	5.11e-18	0.00659557	0.104663	0	8.48e-18	0.0202284	0.0570489	0.0107166	0	0.0551194	0.195773	0.0303701	0.139652	0.00732457	0.0514058	0.0228634	5.93e-18	0.180258	0.0427492	6.57e-18	0.0351188	0.161283	0.216113	0.00200858	7.03e-18	0.196259	0.00538285	4.17e-18
TARGET-30-PADMYD	0.20773	0.0932547	0.0469409	0.0532827	0.136226	0.374358	0.105407	0.19429	0	0.0753179	0.21421	0.100146	0.00740209	0.0299006	0.213296	0	0.163373	0.2192	0.0822727	0.162246	0.248691	0.0222639	0.0421477	0.00415634	6.97e-18	0.0373072	0.0276003	0.156783	0.103423	0.0179922	0.117705	0.254656	0.0919173	0.139549	0.02451	0.11824	0.00312602	0	5.26e-18	0.0320596	0.0947746	0.247622	0.307844	0.359866	0.015216	0	0.155569	0.0307006	0.0585493
TARGET-30-PADNFT	0.133121	0.0367129	0	0.0721973	0.0529768	0.306466	0.163579	0.21646	0.00122762	0.0279479	0.228523	0.110651	0	0.0162518	0.123751	1.37e-18	0	0.20161	0.108158	0.102565	0.129465	0.0679419	0.0305192	0.0421739	0.0310766	4.83e-18	0.0299668	0.186063	0.0731346	0.00665325	0.0236201	0.213521	0.069672	0.0897941	0.0318231	0.107213	0.0221908	0	0.0915687	0.0206126	0	0.0563641	0.463533	0.236712	0.0145403	6.94e-18	0.164227	0	0
TARGET-30-PADNNX	0.108985	0.0511736	0.184073	0.165454	0.185952	0.279442	0.154932	0.246428	0.0570223	0.0355622	0.178317	0.0811749	0	0.0479992	0.135656	0.0117052	0.128701	0.154698	0.0547149	0.0703384	0.198441	0	0.0395259	0.00985447	0.0460955	5.03e-20	0.036464	0.0945654	0.0582291	9.26e-21	0.0990006	0.221712	0.055488	0.143161	0.0261736	0.171817	0.039494	0.0246064	0	0.128571	0	0.127883	0.342589	0.266649	9.79e-20	0.019167	0.186417	0.03672	0
TARGET-30-PADNXC	0.0430209	0.0262954	0.113747	0.00161038	0.288148	0.317166	0.0526988	0.143715	3.2e-18	0	0.206486	0.0393597	3.88e-18	3.46e-18	0.0920789	1.91e-21	0	0.211555	0.116659	0.0135079	0.252389	0.0207312	0.0643602	0.0856567	0.0534937	0	0.0276917	0.140969	0	0.0374714	0.102137	0.164024	0.0427652	0.0847933	0.00419891	0.0528711	0.0353871	5.58e-18	0.123186	0.0982929	0.00432598	0.180354	0.238915	0.285941	0.035982	0	0.150808	0.0251955	8.5e-18
TARGET-30-PADPCI	0.0105097	0	0	0.0568734	0.0243049	0.292996	0.106014	0.175248	0.132106	0.0795924	0.259471	0.104046	2.48e-18	1.13e-17	0.0906271	1.08e-18	0.0471069	0.135745	0.129156	2.56e-19	0.133482	0.0469656	0.0455415	0.00733726	1.47e-18	0	0.011024	0	0.0489227	0.0294689	0.077332	0.141496	0.019642	0.0659542	0.0323034	0.117705	0.0762652	0	0.0185414	0	9.55e-18	0.0198048	0.336072	0.201615	0.0163644	0	0.195433	0	0
TARGET-30-PADPEY	2.45e-18	0.0233682	0	0	0.295375	0.265176	0.0562704	0.14481	0.101592	1.18e-18	0.223091	0.088038	0	0.00889351	0.00865979	0	0.0382955	0.213141	0.178148	0.00908701	0.0146552	0.207142	0.132897	0.0251747	0	0.0051437	0	1.66e-17	0.0159625	0.0746211	0.0673219	0.0542161	0.00852539	1.47e-18	0.026704	0.078702	0.0157461	4.06e-17	0.0830875	0.0952787	0	0.286575	0.24215	0.155036	0.0588607	1.27e-17	0.185484	5.04e-18	0
TARGET-30-PADPHP	0.0130351	0.13961	0	0.00440555	0.177789	0.341372	4.18e-20	0.101183	0	0	0.249287	0.0992193	0	2.08e-18	0.00587406	0	1.84e-18	0.248737	0.116253	4.81e-18	0	0	0.0822967	0.0196103	0	0.0202872	0.259075	0.0960407	0.00446866	0.0571885	0.000963242	0.156231	0.0388224	0.0836584	0.0264251	0	0.00711674	3.94e-19	0.16084	0.0533507	2.41e-17	0.147419	0.204146	0.145763	0.0454234	0	0.158541	0	0
TARGET-30-PADPMU	0.0599556	0.00800297	2.1e-17	0.0160026	0.240059	0.239362	0.194566	0.213637	0.0547347	0.0956797	0.225123	0.131168	0.00501635	0.0609712	0.0631623	3.42e-17	0.0108286	0.20575	0.102466	0.0536188	0.0742479	0.133362	0.112829	0	7.61e-18	0	0.00487916	1.15e-18	0.059538	0.0427751	0.0283791	0.153217	0.0317393	0.0940096	0.0120532	0.067538	0.0132644	1.22e-17	0.0862464	0.0737419	1.67e-17	0.324812	0.379114	0.264449	0.0305777	5.06e-18	0.18346	1.37e-18	0
TARGET-30-PADPRJ	0.136226	0.00325801	2.95e-19	0.194864	0.0538289	0.316075	0.16689	0.222297	0.0756415	0.0549918	0.17366	0.0862837	0	0.00992907	0.128738	0	0.101819	0.1886	0.132788	0.0896564	0.205236	0	0.040096	0.0351126	0	0	0.0193736	0.10927	0.0818772	0.0297483	0.0721439	0.166086	0.0340893	0.084169	0.0111887	0.0737674	0.0103376	0.0333819	0.0119734	0.0620751	0	0.151803	0.276092	0.293566	0.0262346	0.0628556	0.179249	0.0357144	8.27e-19
TARGET-30-PADRYN	4.82e-20	0.0683576	0	4.56e-18	0.45266	0.104782	0.0546019	0.0718426	0.212072	0.0295452	0.151714	0.0649421	0	0.156788	7.62e-18	0	0.0569034	0.0790729	0.212806	0.0127733	0.0431159	0.564166	0.243102	3.28e-17	2.6e-17	0	0.0151043	3.32e-18	0.0398071	0.171462	0.173156	0.0200723	0	0.103383	0.0229721	0.103604	0.0399877	0	0	0.123918	0	0.638464	0.658034	0.256676	0.0977546	2.85e-18	0.151702	0	0.0356031
TARGET-30-PADSEC	0.0999449	1.27e-18	0.0285803	0.0951011	0.0120727	0.255506	0.0499268	0.127807	0	0.0160753	0.286443	0.0462463	0	0	0.0526262	8.5e-18	0.140622	0.233682	0.105601	0.0564087	0.125772	0.104881	0.0413543	0.0446607	1.33e-18	0	0.0146388	0.0912328	0.0714498	0.0179896	0.0347226	0.243004	0.0621052	0.106373	0.019158	0.0849863	0	0	0.0661545	0.0301213	0	0.111492	0.293898	0.189806	0.00784161	0	0.178191	4.5e-18	0
TARGET-30-PADSMF	0.102531	0	0.0152902	0.151713	0.0875148	0.174364	0.15872	0.168764	0.0704415	0.0723362	0.208416	0.0640512	1.57e-18	0.0460927	0.148946	1.37e-17	0.128069	0.117198	0.143091	0.126893	0.188776	0.17367	0.0821895	1.05e-19	0	3.22e-18	0.0111346	0.0375761	0.0813354	0.0435744	0.117119	0.154102	0.0314937	0.0897284	0.0196498	0.157115	0.0219288	0.0291319	0.00742272	0.101779	2.91e-17	0.278004	0.523959	0.301186	0.000353425	0.0221445	0.161155	0	0
TARGET-30-PADSXE	0.142929	1.17e-18	0.00282616	0.103007	0.098768	0.303551	0.232266	0.260527	1.7e-18	0.0339564	0.261699	0.106677	0	0	0.11017	2.72e-18	0.0870544	0.179116	0.0283291	0.0647839	0.122845	8.82e-18	0	0.0130871	0	0.00444114	0.0080724	0	0.0377394	1.92e-17	0.0219522	0.301429	0.0801771	0.155873	0.0271917	0.0881802	0.0125371	2.93e-19	0.0355145	0.0236966	0.0221984	0.108909	0.345256	0.225855	6.68e-19	0	0.180338	0.0204332	1.21e-17
TARGET-30-PADSXU	0.162456	0.3522	0.0494694	0.0909809	0.162943	0.309516	0.0759741	0.115165	0	0.104461	0.141658	0.0641559	0.0147083	0.0273801	0.162937	0.139088	8.65e-19	0.208955	0.0369649	0.135315	0.225353	2.98e-17	0.0118246	0.0204425	0.245032	0.0367873	0.0740667	0.334843	0.0879645	1.73e-18	0.0776363	0.313436	0.0769952	0.314805	0.0253645	0.172475	0.0637146	3.45e-18	0.0203149	0.0732879	0.205186	0.106077	0.0116226	0.289695	0.00709463	0.00201317	0.145323	0.0245282	0.0275963
TARGET-30-PADTCU	0.0402604	0.0398291	3.73e-19	1.09e-17	0.431055	0.0861657	0.0684399	0.168598	0.0580531	0.0565521	0.187228	0.0659846	6.88e-18	0.090654	0.0518434	0	0	0.1088	0.152438	0	0	0.165031	0.151085	1.14e-18	1.35e-17	0	0.0219172	1.26e-17	0.0377674	0.0969258	0.0591435	0.220567	0.0769996	0.0727449	0.0400485	0.0798897	0.0734556	0	1.21e-17	0.0970711	5.9e-19	0.422141	0.370323	0.191448	0.0688502	6.25e-18	0.187328	0.0406305	0.0575
TARGET-30-PADTJJ	8.38e-18	0.0211278	0	5.73e-19	0.259466	0.263751	0.0699237	0.11613	2.01e-18	0	0.272767	0.0810467	1.56e-18	2.51e-17	0.0435585	0	5.77e-18	0.200068	0.144159	1.56e-18	0.019722	0.0479301	0.0777906	0.0694752	1.2e-17	0	0	0	6.6e-21	0.0586586	0.0394312	0.0726604	0.00606633	4.27e-19	0.0204356	0.0737778	0.00943173	0	0.144427	0.0237056	8.9e-18	0.201096	0.0995363	0.114825	0.0427014	0	0.190986	0	0.00147487
TARGET-30-PADTRV	0.117802	0.071318	0.0743291	0.0149421	0.129693	0.0405817	0.204967	0.178464	0.0151007	1.52e-18	0.232591	0.119299	1.06e-17	0	0.114307	7.96e-18	0.0657282	0.0687341	0.123121	0.0521549	0.129686	0.113993	0.0766406	0	0	0	0.0251374	0.0891791	0.00331716	0.0483544	0.0833175	0.175311	0.0677645	0.0548847	0.0232139	0.111938	0.10298	0	9.6e-18	0.124944	0	0.156836	0.15641	0.240743	0.00135323	0	0.18643	0	0
TARGET-30-PADUKP	0.00306766	0.06998	4.25e-18	0	0.155376	0.183004	0.158249	0.161198	0.0971278	0.0344401	0.00678681	0.149251	7.76e-19	0.154487	4.74e-18	0.0377001	0.151016	0.101336	0.172355	9.65e-19	0.17768	0.156418	0.153825	9.53e-18	0	6.78e-18	0.0252385	0	0.0414895	0.0943963	0.103501	0.124291	0.0132054	0.189798	0.0412867	0.0633616	0.0424446	6.87e-18	2.06e-17	0.0841371	0	0.283149	0.485709	0.302626	0.0548252	8.97e-19	0.185667	0	0.00928535
TARGET-30-PADUWR	0.0358046	0	0	0.0274455	0.0232064	0.261736	0.103898	0.161156	9.29e-18	3.09e-18	0.202003	0.105376	1.96e-19	9.46e-18	0.109149	1.15e-17	2.59e-17	0.212597	0.0663227	0	0.164492	0	0.00118963	0.0510434	0	4.45e-18	0.0363682	0.0104913	2.89e-19	2.58e-05	0.0696931	0.203762	0.0408066	0.102909	0.0167899	0.0475328	0.0525026	0	0.119213	0.0487134	0	0.00299777	0.209871	0.250847	0	0	0.20001	0.00470235	9.53e-21
TARGET-30-PADUYJ	0.0458411	0.023177	0.00835671	1.2e-18	0.266075	0.276944	0.087473	0.122757	0	1.11e-17	0.259089	0.0845841	6.94e-18	0	0.0624603	2.26e-17	0	0.234099	0.118872	0.00742242	0.0879621	0.0127684	0.0717392	0.042567	0	0	0	0	0.00544654	0.0564464	0.0204054	0.0912726	0.0216591	0.0368152	0.0162107	0.0149106	0.0696426	0	0.156427	0.0568639	3.08e-18	0.0886434	0.262173	0.156035	0.0316538	1.05e-17	0.178072	0.020689	0
TARGET-30-PADVSN	0.0476265	0.0238974	0.00713601	0	0.364768	0	0.0710895	0.0974154	0.189008	0.0449534	0.0878065	8.26e-20	0	0.0864478	0.00454463	8.34e-18	0.0588693	0	0.0659845	0.0558454	0.0541009	0.525379	0.19961	4.92e-18	2.9e-17	0	2.94e-19	1.22e-19	0.0898339	0.107722	0.104276	0.0886743	0.0520304	0.0744963	0.0182422	0.105947	0.0682894	3.64e-18	1.33e-17	0.17295	2.22e-17	0.530202	0.526998	0.288104	0.0490761	0	0.173028	4.57e-18	0
TARGET-30-PADVWW	0.160042	0.0228014	9.13e-18	0.0770427	0.0777656	0.268592	0.0982537	0.167622	0.0171876	0.00641279	0.183922	0.0953747	0	4.35e-19	0.0570601	1.53e-18	9.89e-18	0.204417	0.099953	0.0595674	0.07668	0	0.0280948	0.0234286	0.122924	0	0.0207573	0.0239262	0.0200942	0	0	0.261565	0.092127	0.122745	0.0219105	0.0878156	0.0338217	0	0.0296213	0.0499964	0.0117009	0.100999	0.348013	0.180055	0.000173864	4.44e-19	0.175093	0.0181209	2.57e-18
TARGET-30-PADWEN	6.58e-20	0	8.67e-18	0	0.426207	0.168181	0.0570336	0.106012	7.01e-19	1.76e-18	0.214822	0.0909826	0	0	0.00194403	6.84e-18	0.030821	0.228079	0.136898	0	2e-18	9.37e-20	0.103408	0.0425483	0	0	0	0.00199615	2e-18	0.0604608	0.00808927	0.0805413	0	0.0860657	0.0269912	0.0244691	6.15e-05	0	0.167923	0.0351267	0	0.154574	0.213355	0.106246	0.0940282	3.91e-17	0.15198	7.6e-18	0.00205056
TARGET-30-PADWIM	0.155838	0.0741488	0.00571999	0.0725559	0.157563	0.287843	0.0611108	0.154411	0	0.0687774	0.264027	0.0566632	1.3e-18	4.28e-19	0.0832735	0	0.0824393	0.193333	0.0704191	0.0425147	0.0952107	0.133191	0.051594	0.0099885	0.0184778	0	0.0471883	0.17319	0.0052281	0.00674991	0.0437094	0.300976	0.0549515	0.277843	0.0249598	0.139644	0.0575228	0	0.00494848	0.0717133	0.0223573	0.185923	0.337139	0.165671	0.0111506	0	0.180712	0.00928133	0
TARGET-30-PADWSM	0.119252	0.0614593	0.0190784	0.0943035	0	0.266155	0.132623	0.145997	0	0.0154727	0.178311	0.0728692	5.91e-18	1.71e-18	0.128116	0.018065	0.0329506	0.219335	0.0160431	0.030625	0.0782574	0.0566232	0.0139233	0.0417568	0.0560333	3.6e-18	0.0225527	0.162272	0	0	1.12e-20	0.248637	0.0801443	0.0813167	0.00259179	0.0899027	0.0589842	3.7e-17	0.131989	0.0978872	0	0	0.147023	0.179501	2.16e-18	6.22e-19	0.168916	0	0
TARGET-30-PADWVR	0.0368564	0.0279957	0.0234993	0.0583033	0.170208	0.274506	0.0654832	0.175161	8.23e-19	0.00940243	0.25517	0.0582301	5.15e-18	0	0.111467	0	0.0510327	0.244656	0.147896	0.0491145	0.00895325	0.0509809	0.110379	0.0857514	1.12e-17	0	0.0222014	0.09393	0.0797954	0.0940608	0.0215797	0.205205	0.0526672	0.0914409	0.0275494	0.0342122	0	0	0.0582007	0.0579592	1.28e-18	0.226863	0.161036	0.0842186	0.0739858	4.55e-18	0.189348	0.0215329	0.0420967
TARGET-30-PADXAS	0.201647	0.0511967	0.134418	0.0711187	0.081595	0.287378	0.150509	0.264559	0.0402215	0.0747864	0.226393	0.107779	0.0176757	0.0736488	0.150748	0.0417641	0.128358	0.128244	0.103405	0.196313	0.0838691	0.0856513	0.0727991	8.14e-19	0.0801401	0	0.028276	0.119793	0.164515	0.0353243	0.0191981	0.222522	0.0861809	0.0985039	0.0287169	0.090959	0.0429895	4.05e-19	0.0179526	0.106271	0	0.177623	0.211404	0.182452	0.000552557	4.5e-19	0.180738	0.0403674	2.49e-18
TARGET-30-PADXBB	0.0921043	0.0918547	0.00248223	0	0.346939	0.0316053	0.011869	0.0172811	0.109753	0.142776	0.216623	0.0741948	0	0.153271	0.0882485	0.0279655	0.101133	0.0756086	0.102415	0.0534936	0.0718876	0.505638	0.227971	0	0.062425	0	0.0282912	0	0.034791	0.104861	0.13557	0.223747	0.0726194	0.188943	0.00783987	0.0785042	0.127126	1.2e-17	0	0.207173	0.0705968	0.80445	0.677362	0.316884	0.0519941	3.62e-19	0.156484	0.0547841	0
TARGET-30-PAIDJS	0.157722	0.123932	0.0404409	0.107968	0.149074	0.210931	0.270738	0.224541	0.160309	0.0259686	0.247312	0.158571	0.0211378	0.0503878	0.107391	0	0.091751	0.144062	0.0525109	0.05951	0.0524506	0.171299	0.064517	0	0.0522699	0	0.0190685	0.115009	0	0.0275537	0.0439408	0.122715	0.0454571	0.0715404	0.0281413	0.0667387	0.0989739	0.0434018	8.87e-19	0.118211	3.51e-18	0.237902	0.195792	0.169181	0	0.00672929	0.19436	1.93e-18	0
TARGET-30-PAIEIF	0.0407347	0.0258961	1.29e-17	0.0481442	9.31e-18	0.24134	0.0476745	0.101808	0	0.0576736	0.158271	0.136734	0.00117156	0	0.116043	0	0.0121898	0.23236	0.0732554	0	0.0528355	0	0.040601	0.0497171	0	4.43e-18	0.0348031	0	9.8e-18	0.0263454	1.28e-18	0.208319	0.045847	0.155236	0.0125313	0.00133222	0.0936513	0.0264163	0.0515381	0.0586042	0	0.0232618	0.0522433	0.134853	0.0579867	6.26e-19	0.213494	7.85e-18	0
TARGET-30-PAILZJ	0.133689	0.134059	0.139543	3.69e-18	0.235457	0.35243	0.115028	0.254115	0.0440842	0.0792633	0.180489	0.0384934	0	0	0.103487	0.109942	0.0454125	0.196622	1.75e-18	0.0743372	0.259263	0.00307942	0.10874	0.0479641	0.0582444	0	0.0356363	0.108453	0.101605	0.0445015	0.167558	0.300945	0.0799969	0.208557	0.0136845	0.0480208	0.0409051	0	2.48e-18	0.131636	0.00825727	0.124796	2.93e-17	0.341362	0.0359609	5.45e-18	0.157868	0.0963588	1.04e-17
TARGET-30-PAIMDS	0.0520368	0.0518412	0.05062	0.0520237	0	0.193791	0.0742492	0.119549	0	0.0528978	0.150256	0.0878818	0	0	0.137169	0.0731559	0.0582429	0.170777	0	0.0175685	0.0932986	0.0494456	0.00669544	1.5e-18	0.0932973	0	0.0351655	0.0182756	0.0200641	0	5.45e-19	0.269152	0.0691488	0.144439	0.0205256	0.121827	0.070849	0.00419658	0	0.0967411	0.0453772	0.0946414	1.91e-17	0.19318	0.00844099	0.00186451	0.192499	0.0374501	1.24e-17
TARGET-30-PAIPGU	0.129534	1.29e-18	0.018357	0.216245	0.0432692	0.416166	0.270428	0.352474	0.106167	0.0721803	0.296355	0.165904	0.043221	0.00765351	0.124997	2.95e-17	0.235873	0.16867	0.0671255	0.0763391	0.10562	0.0330263	0.0562921	0.0420359	0	8.65e-19	0	0.00701986	0.0718204	0.00734772	0.0357362	0.160326	0.0346915	0.0745427	0.00465908	0.0690675	0.00382552	0.0216877	0.0939445	0.0405712	0	0.295251	0.32562	0.227257	0.0124529	0.0219679	0.157891	0	0
TARGET-30-PAIPUD	0.085937	0.0201849	0.0814237	0.0348194	0.0776488	0.218308	0.144302	0.195765	0.0392323	0.0810159	0.17062	0.0940378	4.01e-18	4.06e-19	0.110003	0.0214424	0.0520543	0.166865	0.0664634	0.0496868	0.125046	0.031921	0.0242489	0.0361643	0.00410157	0.0147041	0.0236926	0.0871534	0.0412082	0.0147687	0.0382404	0.249738	0.0897807	0.0861026	0.0342362	0.119377	0.0305706	6.19e-18	0	0.106108	7.85e-19	0.0234552	0	0.169595	0.0164473	0	0.189241	0.0531639	1.37e-17
TARGET-30-PAIRDP	0.0819684	0.0106057	0	0.0330256	0.191017	0.349125	0.102637	0.1936	1.82e-18	7.72e-18	0.270737	0.0890489	5.27e-19	2.25e-19	0.0723841	0	0	0.223676	0.161307	0.0286516	0.137899	0.00791473	0.08392	0.0229826	2e-18	6.7e-18	0.0140868	0.054998	0.00260451	0.0572349	0.074777	0.100469	0.0303068	0.0384149	0.028157	0.0640907	0	0	0.127469	0.0564194	9.93e-18	0.145114	0.190522	0.170147	0.0364475	2.45e-17	0.191382	0.0132143	0
TARGET-30-PAIRIK	0.120624	0.000704071	0.0147591	0	0.237453	0.124122	0.11132	0.15149	0.092519	0.101595	0.184145	0.0763058	0	0.0409982	0.0659926	0	0.0517366	0.147642	0.144622	0.0918788	0.113542	0.196751	0.108977	4.26e-19	0	6.04e-18	0	0.0125072	0.0702087	0.0796685	0.116565	0.149609	0.0656508	0.0327017	0.027457	0.106789	0.0271591	0	0	0.119092	0	0.242676	0.27949	0.240771	0.0285881	7.38e-18	0.190136	6.86e-19	0
TARGET-30-PAIRLN	0.182445	0.00281512	0.132722	0	0.315772	0.326853	0.119662	0.202279	0.0320662	0.00150237	0.230951	0.0653355	0	4.54e-19	0.0358781	0.0126481	0.00937576	0.209711	0.0542592	0.0551565	0.216241	1.02e-19	0.0856277	0.0259273	0.0140642	0	0.0265743	0.121712	0	0.0426011	0.100158	0.193391	0.0757865	0.0389813	0.0205757	0.0918832	0.0196143	1.64e-17	0.0789131	0.104033	2.07e-18	0.134903	0.232195	0.284867	0.0218991	4.75e-18	0.160993	0.0173691	0
TARGET-30-PAISNS	0.0733666	0.0357449	0.00165323	0	0.360885	0.18443	0.123747	0.15058	0.0504295	1.5e-19	0.241847	0.0861421	5.67e-20	0.0549693	0	0	0.0235829	0.164836	0.124569	0.0266258	0.0291589	0.172593	0.129252	0.0341975	0	0	0	1.06e-18	0.0262097	0.081128	0.0411893	0.0597179	0.0278898	0.00124902	0.0264622	0.0634478	0	3.05e-17	0.0479936	0.0515758	8.11e-19	0.319316	0.265346	0.200748	0.0438804	2.68e-17	0.160149	0	0
TARGET-30-PAITCI	0.0590937	0.00772128	0.0737547	0	0.182898	0.235042	0.0757473	0.13496	0.0909346	0.0406653	0.203577	0.10605	5.59e-19	0.045104	0.0769033	0	0.00115805	0.162576	0.0638848	0.0285437	0.0885176	0.224042	0.0979051	0.017482	4.17e-18	2.05e-18	0.0247678	3.34e-18	0.0537655	0.0584518	0.0759894	0.181438	0.055348	0.127148	0.021899	0.0348613	0.00413045	8.43e-18	0.100131	0.118674	0	0.258962	0.298268	0.209285	0.0370563	0	0.169366	0.0526516	0
TARGET-30-PAITEG	0.0815376	0.0776593	0.107921	0.0409807	0.230611	0.393199	0	0.18957	0.0494015	0.214508	0.0880379	4.34e-19	1.69e-18	0.0219316	0.0454764	0.212098	0.0594372	0.167799	9.64e-20	0.0568585	0.0999078	0.159806	0.137751	1.26e-17	0.391562	0	0.0813186	0.262592	0.0607811	0.0299643	0.051344	0.571888	0.104183	0.636391	0.0171815	0.167036	0.105061	2.59e-18	0	0.178887	0.216205	0.107736	0	0.184065	0.0345542	0	0.107782	0.161205	1.29e-20
TARGET-30-PAITRM	0.164641	0.0314387	0.0428433	0.111888	0.212226	0.345622	0.142968	0.232065	0.0683529	0.081648	0.228091	0.0887535	0	1.29e-19	0.0527135	0.00646665	0.112108	0.141228	0.0974941	0.0654745	0.138037	0.0303849	0.0670747	0.0104389	0	0.0197645	0	0.00899146	0.0375367	0.021283	0.0696113	0.19522	0.0495057	0.117024	0.0339453	0.136808	0.0411113	0	0.022231	0.0222132	0.00605854	0.191889	0.299355	0.1901	0.0194108	0	0.159187	0.000400017	1.23e-18
TARGET-30-PAITZV	0.10603	0.0302641	0.141879	0	0.196589	0.153668	0.117682	0.107383	0.058278	0.00444476	0.278344	0.0583298	0	0	0.0558608	0	6.33e-20	0.218944	0.0900235	0.0463225	0.101691	0.102501	0.119424	0.0240944	1.13e-18	8.29e-19	0.00683782	0.0507471	0.0169145	0.0560032	0.0583885	0.067054	0.0107573	0.00887659	0.0172991	0.0950277	0	0	0.0673928	0.126557	1.14e-17	0.190671	0.30232	0.223816	0.0244618	3.62e-17	0.194082	1.3e-18	0
TARGET-30-PAIUJB	0.0274308	0.0375058	5.44e-19	0.0364972	0.240837	0.294365	0.111044	0.162993	0.0094247	0	0.271803	0.126345	0	0	0.0555322	1.41e-17	0	0.232778	0.204954	0.0010552	1.22e-18	0.0545617	0.105187	0.0244306	2.44e-18	0	0.0561197	0	1.5e-18	0.0688331	0	0.0277837	0	0.0276988	0.0250653	0.047574	0.0173321	0	0.107134	0.060329	1.29e-17	0.208667	0.0539867	0.0437417	0.0504636	4.76e-17	0.194279	0	9.91e-20
TARGET-30-PAIVHE	0.171676	0.029498	0.107138	0.0333748	0.300796	0.31791	0.164755	0.267596	0.125603	0.0358285	0.221937	0.0654674	0	0.0358715	0.0353141	0.0679947	0.113535	0.203712	0.0246371	0.0397427	0.183868	0.0541574	0.132754	0	0.00899356	0	0.0137753	0.182008	0	0.0533013	0.109922	0.195942	0.0930433	0.0431667	0.0199311	0.0980741	0.0392158	5.83e-18	0.0558771	0.124271	4.27e-19	0.219771	0.278703	0.241797	0.0133435	2.37e-18	0.161263	0.00980758	1.26e-17
TARGET-30-PAIVMJ	0.138401	0.0207744	0.0819215	0.0742594	0.270331	0.283949	0.197641	0.184289	0.00952501	0.0090058	0.223596	0.0995328	0	8.11e-18	0.0734728	0.000136887	0.0488627	0.189375	0.0892153	0.0375249	0.200516	0	0.0547573	0	0.00233852	2.74e-19	0.00946017	0.109438	0	0.0165726	0.133249	0.154448	0.0777504	0	0.0307109	0.125555	0.0467435	2.75e-18	0	0.0932071	0.00519555	0.0678223	0	0.244593	0.000160119	2.01e-19	0.181565	0	0
TARGET-30-PAIVZR	0	0.0234202	0	0	0.323506	0.221469	0.0820177	0.159661	0.10186	0	0.296245	0.0583139	1.4e-17	0	0.0470455	0	0	0.202987	0.140183	0.00486305	0.0938352	0.13882	0.137767	0	0	0	0	0	0.0238586	0.0739354	0.0984998	0.0357374	1.69e-19	0.0311016	0.0214261	0.0685109	0.012429	0	0.0583523	0.0709503	1.53e-17	0.240135	0.25409	0.207092	0.0432457	1.91e-17	0.195267	0	1.33e-18
TARGET-30-PAIWHU	0.132986	1.42e-18	1.92e-18	0.0353426	0.227082	0.138687	0.199121	0.224119	0.114024	0.0714053	0.195763	0.119374	3.26e-19	0.084525	0.106377	1.08e-17	0.122232	0.0757572	0.135443	0.0809043	0.0234185	0.109561	0.0773666	3.3e-19	0	7.94e-18	0.00970181	1.95e-18	0	0.0750393	0	0.162864	0.0337595	0.0849851	0.0301303	0.0721186	0.0246508	3.09e-18	0	0.0963048	0	0.18808	0.444017	0.206291	0.014192	3e-17	0.206581	4.83e-18	0
TARGET-30-PAIWVG	0.150844	0.0639181	0.103271	0	0.253812	0.100044	0.000302919	0.0277792	0.0944189	0.0655906	0.29442	0	0	0	0.0575076	0.137095	0.0238828	0.100145	0.14409	0.0619793	0.29067	0.203318	0.14843	0.00190592	0.20864	2.19e-19	0.0147585	0.0903075	0.0429126	0.0728674	0.218269	0.13347	0.0557358	0.0718712	0.00872699	0.190662	0.0320439	4.72e-18	3.55e-20	0.145176	0	0.138831	0.461606	0.4291	0	4.03e-18	0.177156	0.043151	6.61e-18
TARGET-30-PAIXLC	0.0854745	0.0329763	0.0395755	0.0602716	0.128689	0.219583	0.156481	0.133076	0	0	0.288938	0.0985093	0	0	0.0929023	0.0391456	0.0188437	0.196554	0.106953	0.0375211	0.258944	0.0132326	0.0118891	1.86e-19	0.0668842	0.00963889	0.0165597	0.174334	0.0234326	0.00363751	0.1481	0.173225	0.0766827	0.0708168	0.0401463	0.136381	0.068237	5.97e-18	0	0.0797697	0.0440028	0.095215	0.131338	0.303466	0.00502218	7.36e-18	0.177755	0	3.86e-18
TARGET-30-PAIXNG	1.14e-18	0.0794083	2.06e-18	2.53e-19	0.390425	0.273956	0.00180006	0.0780182	0.0395981	3.41e-18	0.315377	0.0254911	1.09e-17	5.08e-18	0	1.78e-17	0	0.144125	0.181359	0.0231672	0.0804753	0.0381354	0.233405	0.0129294	0.128919	8.2e-19	0	0	0.0826418	0.102102	0.0702561	0.0282532	0	0.152217	0.0355504	0.0413517	4.16e-19	0	0.168186	0.239125	1.98e-18	0.31024	0.239115	0.19382	0.0274857	7.03e-18	0.0343026	0	0.0107267
TARGET-30-PAJYHP	0.205365	0.0129157	0.11329	0.0836671	0.158522	0.327128	0.213559	0.245565	0.00839311	0.0498245	0.183712	0.175836	0.087075	0.137703	0.138397	0	0.0635377	0.159973	0.0915801	0.109493	0.0860894	1.8e-19	0.0306357	0.0197801	0	0.00885254	0.0228414	0	0.0344761	0.0125081	0.0482607	0.225438	0.0823699	0.13096	0.0428176	0.0674282	0.0222176	0	0	0.1094	0.040328	0.30876	0.213059	0.189841	0.0284736	1.17e-17	0.16032	0.0550655	0.0171764
TARGET-30-PAJYLA	0.0747303	0.0197693	0.175306	0.0545935	0.126081	0.320386	0.00345865	0.121541	3.26e-18	0.0217676	0.294217	0.0269829	4.03e-21	0	0.124444	4.33e-18	0.0197072	0.244901	0.0946612	0.0793666	0.189097	0.0477099	0.0713629	0.138296	0	0	0.0573878	0.146992	0.0978622	0.0610447	0.0749851	0.22435	0.0782139	0.119798	0.0329455	0.0400464	0.0508677	6.07e-18	0.012976	0.105697	0.0510929	0.202082	0.339271	0.248714	0.0285912	0	0.162722	0.0520657	0.0120989
TARGET-30-PAJYVA	0.12045	0.184978	0.0596107	4.36e-20	0.289099	0.20876	0.141924	0.154202	0.0793652	0	0.191719	0.0859657	0	0.019892	0.100246	2.04e-18	0.0121235	0.105791	0.141553	0.0401918	0.270569	0.0782223	0.0857655	0.0684381	0.076578	2.49e-18	0.0102016	0.00656106	0	0.0493307	0.178482	0.125774	0.0304744	0.123794	0.00976072	0.136275	0.0474033	6.4e-18	0.0121837	0.103548	6.75e-18	0.245408	0.261476	0.311933	0.010673	3.92e-18	0.171378	0.0345815	0
TARGET-30-PAJZUU	2.2e-18	0.0468461	7.31e-19	0	0.316006	0.14871	0	0.0159194	0.050854	0.0862385	0.21187	0.0365832	2.25e-17	0.0882097	0.00304998	3.93e-19	0.0816478	0.145129	0.160844	0	0.0976317	0.320842	0.183566	0.0188649	0.0319529	0	0.0320622	3.37e-17	0.0134717	0.115547	0.130472	0.0822493	0	0.138721	0.00159158	0.0399328	0.0671357	6.37e-18	0.0832836	0.0747111	0	0.311509	0.634358	0.300433	0.0226912	2.98e-17	0.153688	7.99e-19	4.31e-19
TARGET-30-PAJZWL	0.153436	0.0452924	0.054174	0.0128532	0.227188	0.198072	0.126559	0.140784	0.0361637	0.0641423	0.179088	0.051911	0	0.00530305	0.0538434	0	0	0.126289	0.13772	0.082738	0.0936045	0.131183	0.066085	0.0201936	0.0323497	4e-18	0.010449	0.0522198	0.0304698	0.0416183	0.0272343	0.214879	0.0890522	0.102485	0.0361642	0.090135	0.0474785	0	0.000677288	0.0871335	0.00725923	0.308094	0.484974	0.196262	0	3.87e-18	0.170658	0.0245452	1.29e-18
TARGET-30-PAKACY	0	0.01478	8.04e-17	0.024496	0.25637	0.317792	0.138584	0.201401	0	1.31e-18	0.285922	0.102497	2.19e-20	7.92e-18	0.0530852	1.31e-17	0.00486212	0.20264	0.185671	0.0338344	2.14e-18	0.115021	0.102957	0.0435166	1.71e-17	0	0.0180113	1.84e-17	0.0650454	0.0718307	0.056462	0.0552391	1.76e-18	0.0134473	0.0149238	0.0780854	0.0300994	1.06e-17	0.0902542	0	2.25e-17	0.266088	0.317791	0.0688263	0.0689518	9.51e-18	0.185188	3.44e-18	0.0404764
TARGET-30-PAKADI	0.144812	0.0800867	0.012006	0.0652563	0.0690998	0.228887	0.215512	0.296131	0.0803574	0.0855758	0.301684	0.137756	0	7.88e-19	0.140086	0	0.134516	0.0977525	0.0812015	0.108655	0.112863	0.0700838	0.0364144	0	3.02e-18	0	0.0382486	0.0753404	0.0966047	0.0261956	0.0562725	0.202841	0.0634354	0.113485	0.0306427	0.135759	0.0373949	0	0	0.0464905	0	0.012744	0.27271	0.207059	0.0269864	0	0.206649	0.0291059	0
TARGET-30-PAKAFK	0.131335	0.0383778	0.0231023	0.122328	0.17838	0.279625	0.223014	0.224978	0.0849041	0.125726	0.189396	0.107776	0.0312711	0	0.0923314	1.21e-17	0.0590895	0.110943	0.0664383	0.0685914	0.1164	0	0.0349096	0.0627577	0.0873258	5.34e-18	0.0260084	0.174623	0.0584195	0.0201889	0.0436831	0.161185	0.0501162	0.0794707	0.0250482	0.128267	0.050796	0.0113865	0.00611842	0.0862451	2.54e-17	0.144741	0.18165	0.169472	0.0266673	0	0.157235	0.00236009	0.00132489
TARGET-30-PAKANZ	0.0408164	0.0401415	0.223016	0.0494189	0.0822171	0.292918	0.0868675	0.175374	0.039292	0	0.286973	0.0293512	0	1.3e-18	0.0684503	1.15e-17	1.09e-18	0.198037	0.10472	0.0849367	0.131828	0.200769	0.0765732	0.0876312	6.21e-18	1.86e-19	0.00749423	0.117832	0.133224	0.0583737	0.0567954	0.106212	0.0173589	0.071882	0.032986	0.09381	0	0	3.9e-20	0.0527172	1.47e-17	0.121362	0.278374	0.200516	0.0145511	4.83e-18	0.176223	1.53e-18	0
TARGET-30-PAKDHL	0.0372556	0	0.0232404	0.0572715	0.164944	0.283011	0.0956556	0.157062	0.0296098	0	0.260973	0.0845436	7.52e-18	1.81e-19	0.0766039	8.71e-18	0.0386557	0.119962	0.197663	0	0.11045	0.01689	0.0628179	0.0430199	2.64e-18	0.0172475	0	0	5.58e-18	0.0500942	0.0543441	0.126662	0.0173183	0.0744009	0.0456532	0.0999842	0.0294881	8.2e-18	0	0.0552107	0	0.169097	0.294774	0.184247	0.0462655	1.05e-17	0.176491	0.0193093	0.0168261
TARGET-30-PAKGCI	0.119029	0.0474815	0	1.92e-19	0.25655	0.206742	0.132044	0.213036	0.0063076	0.0805262	0.245635	0.100747	5.69e-20	0.0112443	0.0852839	9.44e-18	0.0276028	0.170736	0.147688	0.0397685	0.0404715	0.0621463	0.0867859	0.00821612	0	0	0.0276432	2.36e-18	7.85e-21	0.0664953	0.0447898	0.166473	0.0639894	0.0398375	0.0359726	0.0965183	0.0462856	7.24e-18	0	0.0693504	0	0.20663	0.250768	0.169079	0.03359	2.5e-17	0.193646	0	0.0150838
TARGET-30-PAKGKH	0.0339179	0.0171634	1.59e-19	1.42e-18	0.129132	0.114475	0	0.033606	0.0194146	0.010538	0.235594	0.022409	7.67e-18	0	0.0764764	3.81e-18	0	0.189249	0.117168	0.0528519	0.123364	0.199945	0.0856458	0.03262	0	2.42e-18	0.0122412	0.0918772	0.0920896	0.0605723	0.0658107	0.20827	0.0650492	0.120028	0.016761	0.0274465	0.0361399	9.61e-18	0.150234	0.113579	2.61e-18	0.124059	0.36137	0.274926	0.00207072	0	0.209767	0.000494452	1.65e-18
TARGET-30-PAKGMY	0.0181731	0.176988	0.00203473	0	0.448009	0.141342	0.0147354	0.0499844	0.0500186	0	0.26525	0.0206957	1.32e-17	0.0563474	3.25e-18	6.84e-18	0	0.125807	0.198996	0.00592122	0.0304114	0.248077	0.159206	0.0856593	0	1.32e-18	0.246276	0.0209529	0.0252236	0.110968	0.0856994	0.0680682	0.00552692	0.118062	0.00328061	0.0102774	0.0280224	2.4e-17	0.0340717	0.129316	0	0.382704	0.466548	0.212392	0.0291167	0	0.163277	0.00474172	0
TARGET-30-PAKHAV	0.140201	0.0051888	0.0522482	0	0.184284	0.132357	0.133242	0.131903	1.77e-18	0.0843902	0.220933	0.000190031	0	0.000840839	0.0965348	0	0.0470795	0.151368	0.129432	0.109081	0.0802809	0.21746	0.0682256	0.0132313	0	0	0.0156181	0.180389	0.0749309	0.0257949	0.0304933	0.296233	0.0955288	0.152338	0.0193523	0.0415	0.0401185	3.69e-18	0.0722264	0.13559	0	0.176878	0.341373	0.239951	9.29e-19	2.51e-18	0.198287	0.00810782	2.06e-18
TARGET-30-PAKINP	2.52e-20	0.0167053	2.14e-18	0	0.11094	0.116343	0.0888499	0.117269	0.0810808	1.29e-17	0.259011	0.0984857	1.46e-18	1.96e-19	0.0693758	0	0.00194041	0.175351	0.123547	4.77e-18	0.0964373	0.135428	0.0490269	0.00354265	0	1.16e-17	0.00252151	0.0078352	0	0.0290646	0.0639752	0.135385	0.010238	0.0854668	0.0272971	0.0941877	0.0554	8.77e-19	0	0.0644426	0	0.0259125	0.152989	0.194524	0	0	0.213769	0	0
TARGET-30-PAKJBA	0	0	0	0.0144883	0.146121	0.294189	0.018348	0.11109	0	7.56e-18	0.277194	0.0106313	3.35e-18	6.74e-19	0.016684	0	1.3e-17	0.251708	0.138489	5.16e-19	0.111275	2.37e-18	0.0606118	0.121068	3.71e-18	3.37e-18	9.54e-19	0.0320194	6.37e-18	0.0531993	0.0100386	0.0954585	0.0189427	5.66e-19	0.0176199	0.0549695	0.0350979	1.92e-18	0.115384	0.0256139	1.5e-17	0.119047	0.177761	0.173153	0.0189893	2.41e-17	0.173324	0.0124526	0.0149072
TARGET-30-PAKSWB	0.0758119	0	0.000882507	0.028282	0.156992	0.209728	0.0756238	0.141972	1.34e-18	0	0.224176	0.0433314	0	0	0.0660711	0	0	0.237263	0.150002	0.0162465	0.0388038	0.0433851	0.0370692	0.0395944	0	2.18e-18	1.11e-18	0.0355185	0	0.0461827	0.0102715	0.157112	0.0483466	0.0469106	0.0299072	0.0466785	0.0716236	9.23e-18	0	0.0528063	2.5e-17	0.0984445	0.234108	0.0935785	0.00341031	3.08e-18	0.205319	0	0
TARGET-30-PAKUXT	0.0858905	0.0148114	0.0179926	0.0261887	0.0711574	0.24071	0.0747302	0.140823	3.06e-18	0.0110721	0.196269	0.0844729	4.8e-18	5.75e-20	0.108146	3.26e-18	1.2e-19	0.178577	0.113834	0	0.144339	0.102037	0.0379161	0.0741536	0	3.06e-20	0.0162609	0	0	0.0204494	0.0828513	0.233196	0.0928132	0.0869797	0.0267411	0.13626	0.0516926	0	0.0101421	0.0632898	2.11e-18	0.129146	0.249081	0.228513	0.000699463	0	0.195099	0.0535955	0
TARGET-30-PAKWCJ	0.105299	0.0831097	0.00477998	3.81e-19	0.248276	0.0871555	0.127975	0.160513	0.0758636	0.0190476	0.189224	0.0580534	0	0.00721812	0.0649337	4.48e-18	0.0957486	0.120775	0.14051	0.0170119	0.0691119	0.140357	0.125493	0	0	0	0.00218837	3.01e-18	0	0.0830071	0.0548728	0.112441	0.0318118	0.0590932	0.0249421	0.0973379	0.0876177	0	9.57e-19	0.108886	1.25e-17	0.157406	0.333077	0.211584	0.00459597	1.01e-17	0.200294	0	4.59e-19
TARGET-30-PAKXDZ	0.0138607	0.0453951	0	0	0.243076	0.272147	2.45e-20	0.142769	0.0144986	2.01e-18	0.277487	0.0640567	0	9.22e-19	0.0514511	1.7e-17	3.41e-18	0.213724	0.206796	3.15e-19	0.113174	0.0828349	0.0829035	0.039093	0	0	0.0183769	0.0757217	0.0319742	0.0427335	0.057254	0.0868089	0.0149719	0.0144139	0	0.0335311	0.0530051	0	0.125983	0.0826598	0	0.199281	0.375389	0.212061	0.0358371	0	0.180334	2.23e-18	0
TARGET-30-PAKYZS	0.0226884	0.0872992	0.100524	1.55e-17	0.203159	0.0083808	0.0530123	0.111459	0.0849521	0.0581028	0.0635957	0.0232624	0	0.0659599	0.0612291	0.050235	0.090828	0.103574	0.0400497	0	0.0893122	0.236289	0.151758	6.41e-20	0.0759153	0	0.0343537	0.0708877	0.0130636	0.0666972	0.0645104	0.22802	0.0439597	0.252464	0.0196625	0.0571663	0.0955831	1.65e-17	0	0.159215	0.00554872	0.147274	0.251149	0.234762	0.0235773	3.48e-18	0.200154	0.0417362	1.82e-17
TARGET-30-PALAWZ	0.0891513	0.0168338	0.0685101	0	0.215173	0.238966	0.0699748	0.140155	0.0153643	0.00453391	0.236115	0.0361115	2.05e-19	0	0.0752988	0.105385	0	0.245944	0.063415	0.0278641	0.209151	0.154194	0.140434	0.00976646	0.138297	0	0.0234545	0.107122	0.0344509	0.0369364	0.15285	0.183514	0.073148	0.0945799	0.0123502	0.0976238	0.0609762	0	0.017363	0.159047	0	0.102588	0.0333279	0.31846	0	2.85e-18	0.155147	0.0209372	0
TARGET-30-PALBFV	0.0246212	0.033789	4.2e-17	0.0458032	0.16481	0.305429	0	0.0803919	0	5.53e-19	0.30193	0.0844502	5.43e-18	1.42e-17	0.0880683	0	1.28e-17	0.23349	0.144359	0	0.0771996	0.0508885	0.0820352	0.0745924	1.99e-17	4.92e-18	0	0.10232	0.0141828	0.0455793	0.0225192	0.108255	0.0105661	0.0978007	0.0173437	0.0164321	0	4.73e-18	0.238606	0.0267225	0	0.133922	0.0932731	0.171178	0.0485391	0	0.162814	0	3.28e-19
TARGET-30-PALBFW	0.133389	0.0590404	1.54e-18	0.0508746	0.140594	0.303942	0.129452	0.233952	0.0944244	0.0830126	0.250273	0.123829	0	0.0239293	0.116163	2.33e-18	0.096958	0.228271	0.0273067	0.0501489	0.204369	0	0.0511347	0	0	7.86e-18	0.0256023	0.125424	0.0430799	0.0200231	0.120565	0.205725	0.082972	0.0705829	0.0371941	0.139035	0.0317116	3.07e-18	2.29e-18	0.0753072	0.0216761	0.0567425	0.192756	0.285603	0.0168417	0	0.195731	0.055565	2.45e-18
TARGET-30-PALEAC	0.0613277	0.0309769	0.0910448	0.0272054	0.136474	0.174212	0.10384	0.147179	0.0268627	0.0316499	0.241566	0.0698003	4.4e-18	1.82e-20	0.0516076	7.67e-18	0.0300961	0.213447	0.162241	0.00898195	0.0695873	0.0933578	0.0372778	0.0260677	1.72e-18	0	0.0464347	0.148689	0	0.0285709	0	0.233629	0.102701	0.0664229	0.0268132	0.0709016	0.0532265	0	1.04e-17	0.12173	5.73e-18	0.146374	0.173498	0.175149	2.08e-18	1.88e-17	0.186659	0	1.36e-17
TARGET-30-PALEBK	0.110036	0.0445956	0	0.0305379	0.137364	0.21457	0.126397	0.130938	9.62e-20	0	0.236424	0.111571	0	4.66e-19	0.106598	0	0.0155282	0.194068	0.149272	0.03222	0.16234	0.0357932	0.0448261	0.0148357	0	5.81e-18	0	6.91e-19	3.74e-19	0.0356923	0.0934384	0.146515	0.0505104	0.0507191	0.0388481	0.108007	0.0479729	0	0.0108081	0.0388946	0	0.118695	0.156919	0.22888	0.0174657	0	0.188731	0	9.99e-19
TARGET-30-PALETP	0.116916	0.109657	0.0970627	0.143125	0.130682	0.239748	0.133832	0.180219	0.0437565	0.0393048	0.254078	0.108824	0	8.67e-19	0.117411	5.03e-19	0.0806557	0.170272	0.0649295	0.0842863	0.096942	0.0588363	0.0552718	0.0122378	0	0	0.00156348	1.38e-18	0.0721711	0.0371871	0.0114432	0.201927	0.0591823	0.125331	0.0254995	0.0679761	0.0231382	0.0355637	0.0837144	0.0232813	2.27e-19	0.243851	0.157058	0.194085	0.0198999	0	0.175217	0	0
TARGET-30-PALFRE	0.177717	0.0639657	0.0200143	0.355328	0.28271	0.638076	0.512514	0.522119	0.230511	0.218513	0.111822	0.316719	0.254905	0.214693	0.0177915	1.53e-18	0.322668	0.0979724	0.033855	0.113123	0	0.214137	0.124158	0	0	0	0.0105613	0.0631377	0.0825128	0.0331268	0.0474444	0.157712	0.0521978	0.126542	0.0208725	0.0439246	0.0873081	0.109379	0	0.133144	6.59e-18	0.500407	0.353362	0.167892	0.00473902	0.142517	0.149785	9e-19	3.39e-18
TARGET-30-PALFSE	0.124712	0.378745	0.0385486	0.0807365	4.36e-19	0.322267	0.184106	0.183112	0	0.0611896	0.0651129	0.0518104	0.0164731	0	0.177341	0.0122116	0.0107684	0.211665	0	0.0859322	0.257387	0.0154037	0.0176	0.0316193	0.0169195	0	0.0800695	0.522648	0.0667331	0	0.100936	0.250429	0.0674888	0.204005	0	0.212262	0.107402	0.0298985	4.92e-18	0.112721	0.0211346	0	0	0.283665	0	0.0481342	0.181107	0	0
TARGET-30-PALGFF	0.076951	0.02097	0.00964216	0.0338808	0.174794	0.193219	0.132222	0.186342	0.0566357	0.0344606	0.104079	0.0723695	0.00784537	0.0347943	0.0534096	2e-17	0.0732502	0.147595	0.134056	0.0249912	0	0.137076	0.0586929	0.0114098	0	0	0.0291829	0.0798468	0.0205853	0.0475546	0.00070725	0.21494	0.0424553	0.137509	0.0255645	0.0448578	0.0729634	6.31e-19	0.0388924	0.0953328	0	0.0906391	0.271266	0.0865484	0.0196608	2.35e-17	0.215503	0.000200022	4.02e-18
TARGET-30-PALHVD	0.0363712	0	0.000136991	0	0.274679	0.126499	0.013643	0.0608887	0.111383	0.00120345	0.27685	0.0646511	1.82e-17	0.0211057	0.0709248	1.12e-17	0	0.120546	0.17499	0.0497626	0.139223	0.112563	0.0946751	0.0180921	0	0.00283602	0	0	0.0838234	0.0816872	0.0870281	0.173797	0.0574581	0.0668922	0.0239459	0.0579941	0.00736596	2.85e-18	0.0263008	0.0881605	9.33e-18	0.206953	0.468198	0.259345	0.0144237	2.59e-17	0.193578	0.0384465	0
TARGET-30-PALIIN	0.1411	9.46e-18	0.0151174	0.229128	0.234724	0.385053	0.150463	0.202015	0	3.82e-18	0.323625	0.0991355	0.00459972	0	0.105263	0	0.0883715	0.221528	0.0990677	0.0747951	0.134353	1.99e-18	0.0208428	0.00232289	0	1.39e-18	2.69e-19	9.85e-18	0.0393969	0.00930189	0.0324163	0.192082	0.0635079	0.0486408	0.0331666	0.0890526	0.021504	0.0675893	0.0380278	0.040212	0	0.221055	0.0268138	0.17839	0.0222202	0.0585972	0.148749	0	4.4e-19
TARGET-30-PALKKV	0.153373	0.0331275	0.0396116	0.0458524	0.0692771	0.154652	0.182535	0.214138	0.0687715	0	0.201921	0.0988357	0	8.69e-19	0.0769961	1.7e-17	0.127205	0.141091	0.0939208	0.0513136	0.0463456	0.182283	0.0518149	6.22e-18	0	0	0	2.69e-17	9.75e-19	0.0128883	0.0479912	0.17736	0.0671107	0.0732014	0.0181624	0.0772267	0.0915867	2.49e-18	0	0.0882174	0	0.164234	0.285061	0.184135	9.88e-19	0	0.207864	3.91e-17	0
TARGET-30-PALKUC	0.0776067	0.0884956	0.0704455	0	0.361078	0.154212	0	0.0317584	0.062657	0.071699	0.232584	0.0319283	8.42e-18	0.0450535	0.0562686	0.248673	0.0308499	0.151403	0.171368	0.0317743	0.243585	0.123898	0.1525	0.00881815	0.429795	1.71e-17	0.0387583	0.287086	0.0388651	0.0815123	0.163018	0.215934	0.0606529	0.23322	0.0139543	0.0859205	0.0425487	3.34e-18	3.72e-19	0.15896	0.0519249	0.238203	0.51306	0.333135	0.0146787	2.21e-18	0.0902487	0.0560688	0
TARGET-30-PALLJJ	0.0513793	0.0491882	0	0	4.94e-19	0.130244	0.00459061	0.102378	0	0.137741	0.0980761	0	0	0.0434638	0.018044	0	0.0697075	0.128836	0.0949262	0.0148431	0.128228	0.222311	0.117616	2.2e-18	1.12e-17	0.0337575	0.0233458	7.28e-18	0.0460888	0.0816847	0.105681	0.267493	0.0401261	0.309928	0.0133908	0.139129	0.091054	3.19e-18	0	0.110141	0	0.149792	0.441862	0.246357	0.00848331	0	0.211392	0.0210669	0.0243938
TARGET-30-PALNFE	0.0243604	0.00150803	2.51e-18	0	0.182797	0.0429641	0.102503	0.125717	0.10483	0.0113782	0.195603	0.0823186	0	0.03975	0.0172914	0	0.0565755	0.0839065	0.169466	0.00303128	0	0.306099	0.0975252	1.09e-18	0	3.57e-18	0	0	0.0187195	0.0564253	0.0413479	0.092716	0.00634063	0.0674377	0.0312331	0.076258	0.0538968	2.12e-17	7.04e-19	0.103521	1.27e-18	0.151406	0.264636	0.145141	0.0212272	0	0.215087	0	1.05e-17
TARGET-30-PALNHZ	0.0801736	2.88e-19	5.65e-17	4.82e-20	0.50902	0.332552	0.115619	0.157769	0.0592436	0	0.239788	0.0861249	6e-18	0.000599664	0	0	0.0376501	0.190297	0.127677	0.00402561	0.0194076	0	0.0851572	0.00936795	7.49e-18	0	4.89e-18	5.05e-18	0	0.0486414	0	0.0631594	0.020812	0.0563645	0.027675	3.36e-17	3.42e-18	3.25e-18	0.196484	0	1.71e-17	0.174201	0.249681	0.166138	0.0125039	1.25e-17	0.167365	0	0.0844619
TARGET-30-PALNVP	0	4.48e-19	0	2.36e-19	0.145132	0.159558	0.0676993	0.118396	7.47e-18	0.00226123	0.187005	0.0819042	1.09e-17	0	0.00586964	2.35e-18	0.0486306	0.212585	0.105158	0	0.0593421	0.0601211	0.0257143	4.34e-18	1.66e-17	0	0.00160169	1.79e-17	0	0.00980895	1.4e-17	0.163876	0.0133947	0.201538	0.0251621	0.0546009	0.0716256	4.01e-18	0.0883796	0.0330277	1.69e-17	0.00257439	0.241973	0.188126	1.02e-19	9.88e-18	0.216211	0	0
TARGET-30-PALPIN	0.165913	0.0286805	0.0262075	0	0.263584	0.10874	0.169096	0.159009	0.0739187	0.0710948	0.199691	0.0836255	2.65e-18	0.0276176	0.0372708	0	0	0.12562	0.124047	0.0730616	0.180757	0.116332	0.0546895	2.31e-19	0	2.66e-18	0.00465118	0.0672523	0.000208496	0.048677	0.143346	0.158297	0.087716	0.0416206	0.0300655	0.141562	0.0809307	0	5.02e-18	0.0865629	2.77e-20	0.183211	0.156152	0.314271	0.000607103	0	0.190598	0.00149352	0
TARGET-30-PALPSY	0.0518923	0.057157	0.00628136	0.0155286	0.135505	0.21635	0.107301	0.13845	0	0.0173191	0.276736	0.0945961	6.5e-18	9.3e-19	0.0728085	1.22e-18	0.00513279	0.192943	0.139284	3.26e-19	0.13089	0.0754191	0.0484235	0.00592425	3.91e-19	8.46e-18	0.00135324	1.44e-19	8.7e-19	0.0424508	0.064371	0.198546	0.0967898	0.00294787	0.0374827	0.0976226	0.0783908	0	0.019395	0.0846018	1.17e-18	0.115309	0.167785	0.215354	0.00322544	1.7e-17	0.191172	0	0
TARGET-30-PALSAE	0.0603317	0.0659458	0.0775764	0.00384699	0.147192	0.180034	0.0418914	0.0652617	0.0794717	0.0339004	0.19337	0.0331541	0	0.0172388	0.0850553	0	0.00036405	0.0742292	0.195063	0	0.166963	0.147222	0.111548	0.0383143	0.0242568	0	0.028244	0.137664	0	0.065583	0.120018	0.159799	0.0651088	0.100914	0.0184619	0.15387	0.0275412	1.94e-17	0.0324134	0.115957	0	0.184456	0.481222	0.270794	0.0092551	3.16e-18	0.160386	0.059199	0
TARGET-30-PALTYB	0.106852	0.103699	0.0461557	0.0104616	0	0.230854	0.0477685	0.151204	1.01e-17	0.0490085	0.150165	0.0462518	7e-18	0.0347948	0.092088	0.0877799	2.99e-18	0.210184	0.0348685	0.032059	0.163362	0.142035	0.0250922	3.9e-20	0.0583767	3.39e-18	0.051306	0.141892	0.00330452	0.0108579	0.0573176	0.325011	0.0818027	0.245699	0.0225523	0.14542	0.0690434	1.1e-18	0.0124275	0.114797	0.0411934	9.84e-18	2e-18	0.229015	0.011237	0	0.199703	0.0421235	0.0318399
TARGET-30-PALUDH	0	0	3.72e-18	0	0.120417	0.167181	0.024378	0.113708	0.0461465	0.0488123	0.250963	0.0550406	5.79e-19	4.16e-18	0.0580203	2.9e-19	0.0452766	0.181536	0.112059	0.000413967	0.0324778	0.172297	0.104531	0.0449641	0	9.27e-18	0	0.00854642	0.0602935	0.0714992	0.0105695	0.171093	0.0383338	0.0454165	0.0135004	0.0755789	0.00494828	0	0.098329	0.0782027	9.17e-18	0.292639	0.360356	0.17388	0.0376554	4.84e-18	0.198374	0.00870774	0
TARGET-30-PALUYS	0.114748	1.21e-18	9.19e-19	0.0362832	0.178671	0.16721	0.0325516	0.0786495	0	0.0244832	0.32645	0.0724751	0	7.99e-19	0.074042	0	0.0169576	0.206576	0.125736	0.0816827	0.139711	0.126382	0.0657945	0.0247312	2.25e-18	0	0	2.17e-17	0.0722481	0.0627	0.0751347	0.233876	0.0742229	0.091606	0.0291292	0.0952465	0.00541518	0	0.0466082	0.0823244	9.6e-20	0.315076	0.285168	0.245686	0.0249475	0	0.171624	0.0103493	0
TARGET-30-PALVKK	0.141433	0.116123	0.0859668	0.0689073	0.00832014	0.224884	0.0441344	0.058601	1.02e-17	0.113085	0.150618	0.0574826	0.000482543	0.0384534	0.0945182	0.0903887	5.76e-20	0.148476	0	0.0285892	0.238645	0.0613502	0.085349	6.72e-20	0.25841	0	0.0498593	0.251985	1.47e-18	0.0261741	0.136276	0.349512	0.113699	0.249807	0.0214206	0.176392	0.124497	5.8e-21	0	0.157945	0.118413	0.007572	0.0530637	0.277505	1.13e-18	0	0.170022	0.106429	0
TARGET-30-PALVUC	0.0549907	0.0182414	0.0529498	1.7e-17	0.393118	1.29e-05	0.100927	0.0862306	0.113903	0.0201456	0.196062	0.00665783	1.75e-17	0.0329528	9.35e-21	0	0.0240632	0.0796053	0.163442	0.00474366	0.0915347	0.23263	0.135318	0	0	0	0.00111153	0.135776	0.00416162	0.0744223	0.0955166	0.133589	0.025323	0.108741	0.0298418	0.0707523	0.0608855	0	0	0.146636	1.37e-17	0.234594	0.382644	0.23031	0.00441125	4.17e-18	0.199555	0.0362832	3.51e-20
TARGET-30-PALVVH	0.0976239	0.0232993	0.0424788	0.0199744	0.192686	0.199333	0.127903	0.146661	0	0.000875681	0.27667	0.0693807	0	3.26e-18	0.0589348	1.48e-18	5.73e-19	0.154328	0.14372	0.056058	0.0851904	0.0399244	0.0463157	0.00010418	0	8.39e-19	0.0216728	0.0499815	0.0166474	0.0329873	0.0152991	0.153076	0.0234752	0.0801203	0.0394031	0.0961116	0.0309218	0	0.0390155	0.10493	0	0.0488754	0.158938	0.154854	0.00440601	9.62e-19	0.205145	0.00610369	1.55e-18
TARGET-30-PALWBT	0.113963	0.0748427	0.0553748	0	0.166137	0.100227	0.0776781	0.127423	0	0.16302	0.0195518	0	0	0.12694	0.0715522	0	0.048386	0.120527	0.0398836	0.0687342	0.174933	0.221355	0.104703	1.55e-17	0.0631762	0	0.0354518	0.0411811	0.0272234	0.0658702	0.126498	0.327333	0.0848463	0.309492	0.0120543	0.154842	0.0823925	2.1e-18	0	0.147897	0.0565461	0.125918	0.364053	0.286668	0.00719839	1.63e-17	0.198932	0.0648605	0
TARGET-30-PALWSJ	0.0882581	0.00215671	0.00170837	0.0287423	0.0980379	0.279306	0.139972	0.212895	0	0.0556401	0.191013	0.0629358	0	0	0.117932	1.78e-19	4.77e-22	0.174473	0.0556601	0.0229357	0.10535	0.032344	0.0733374	0.0640417	0	0	0.0155038	0	0	0.0530325	0.0200648	0.16171	0.0523354	0.0412613	0.0142459	0.110255	0.0628255	6.67e-18	0.0951109	0.0497665	8.46e-18	0.109516	0.226963	0.226981	0	0	0.18924	3.47e-18	1.56e-17
TARGET-30-PALWVJ	0.0655613	0.0318387	0.080846	4.87e-19	0.176033	0.218319	0.053011	0.117011	0.0136357	0.0337852	0.240755	0.045539	0	2.77e-19	0.0686058	0	0	0.17744	0.0887219	0.0519915	0.0700845	0.0581956	0.0684531	0.0517017	0	0	0.0169746	4.36e-18	0.0856236	0.0433756	0.0150608	0.211405	0.0753431	0.0680733	0.0201629	0.0163945	0.0152602	0	0.0786078	0.104098	0	0.139663	0.386398	0.233738	0.00618117	2.73e-17	0.187013	0.0426888	3.47e-17
TARGET-30-PALWXP	0.108647	0.000718905	0.0520329	0.0571388	0.106751	0.280403	0.158207	0.22525	0	0.0553785	0.211664	0.0912705	2.74e-21	0	0.166608	4.99e-18	0.0206744	0.186774	0.0363152	0.0547843	0.14525	0	0.0147218	0.0388644	1.08e-18	0	0.0146751	0.107797	0	0.010692	0.0442532	0.183292	0.0613306	0.0124362	0.0171552	0.121512	0.0549199	7.11e-18	0.0725493	0.0594656	0	0	0.12246	0.179769	4.02e-19	1.67e-19	0.193933	1.27e-17	1.26e-17
TARGET-30-PALXTB	0.120678	0.0504758	0	0.0940497	0.135239	0.284682	0.166691	0.233347	0.0439585	0.0799492	0.164089	0.113931	0	0.0479346	0.113252	0	0.130402	0.196455	0.0698836	0.0989515	0.0173118	0.0351999	0.00465852	4.13e-19	7.1e-20	0.00622866	0.0258999	2.21e-17	0.0636703	0	0.0111804	0.32447	0.0727033	0.137766	0.0487574	0.0835054	0.0342785	3.72e-18	0	0.058016	0.0485745	0.110652	0.146602	0.13623	0.0210785	3.71e-18	0.21202	0	2.28e-17
TARGET-30-PALXTE	0.0882563	0.015528	1.23e-17	0.0202527	0.18103	0.234175	0.167666	0.181158	1.7e-18	6.75e-20	0.265941	0.107863	0	0	0.0935115	1.25e-17	0.0102657	0.180549	0.145073	0.023342	0.151377	0.0228852	0.054796	0.0237624	6.04e-18	0	0.00743196	0.0555367	0	0.0516624	0.0716477	0.143755	0.0479295	0.0230644	0.0345159	0.105251	0.0466796	2.51e-17	0.0346938	0.0291463	0	0.141711	0.288185	0.224783	0.0218764	2.81e-17	0.181494	5.29e-18	1.31e-17
TARGET-30-PALXUM	9.26e-19	0.04846	0	0.0143035	0.123488	0.218875	0.125381	0.169474	0.035209	0.0033667	0.206057	0.0916464	3.13e-18	1e-18	0.0727033	2.41e-18	0.0266007	0.216077	0.0815596	1.19e-17	0.0333344	0.0446713	0.0512916	0.0129191	0	7.48e-19	0.0241842	0.0776119	0.0133508	0.0304547	0.00789538	0.128163	0.0256537	0.013194	0.032664	0.0796884	0.0662809	6.78e-19	0.0345357	0.0565302	5.56e-18	0.0634263	0.199841	0.111065	0.0190902	0	0.205113	0	1.09e-17
TARGET-30-PALYEC	0.0621329	0.036584	0.0840321	0	0.211355	0.285779	0.0838608	0.146825	0.00194683	0	0.265028	0.0766535	0	0	0.0804324	1.04e-17	0	0.202991	0.152866	0.0790825	0.160258	0.0668341	0.0942301	0.0592987	0	7.64e-18	0.0122428	0	0.0935431	0.0695386	0.099335	0.084072	0.0448196	0.00178259	0.0344993	0.0756189	0.0171812	1.02e-17	0.154957	0.0370685	0	0.133064	0.310874	0.241506	0.000264746	5.37e-18	0.175352	9.76e-19	3.24e-18
TARGET-30-PALYLZ	0.138729	0.0566561	0.00489744	0.0207617	0.196246	0.1128	0.16606	0.127117	0.0505237	0.00704613	0.244588	0.108697	0	0.000264727	0.0901321	0	0.050666	0.109925	0.144212	0.0685144	0.101406	0.163997	0.0653637	1.41e-18	0	0	0.00200369	0	0	0.0471604	0.0463732	0.126317	0.0457958	0.0404715	0.0362928	0.0781924	0.0640451	4.14e-18	3.17e-19	0.0636034	3.36e-18	0.108582	0.228883	0.224191	0.00646092	0	0.188284	0	0
TARGET-30-PALYPW	0.127635	0.182951	0.0444851	0.0224931	0.0169809	0.170836	0.14638	0.0852719	0.00819799	0.0413925	0.0581431	0.0513027	5.15e-19	0.0707678	0.0859877	0.175414	0.024887	0.13659	3.13e-20	0.0193911	0.126798	0.214213	0.105751	0	0.242275	0	0.054201	0.284498	6.64e-18	0.0402048	0.0460813	0.225348	0.0761161	0.129187	0.0188989	0.163352	0.116179	0	0	0.140168	0.0481287	0.0372062	0	0.228732	0.039566	0	0.144445	0.0132621	1.99e-17
TARGET-30-PALZRG	0	4.68e-21	0	0.0156545	0.190968	0.270696	0	0.0575698	0	0	0.274713	0.0252851	1.09e-17	0	0.0887344	4.06e-18	1.93e-17	0.27032	0.144436	0	0.214425	0.0634535	0.0707535	0.0298891	0	0	0	0	0.00748432	0.034906	0.122191	0.0674595	0	0.0982568	0.0182081	0.0736143	0.000292867	1.56e-17	0.134867	0.0153891	1.21e-17	0.181349	0.446936	0.284	0.0206809	0	0.172895	1.06e-17	2.33e-18
TARGET-30-PALZZV	0.0165082	0.0108987	8.53e-18	9.92e-18	0.313069	0.254903	0.0495249	0.138303	4.81e-18	1.26e-17	0.343735	0.0606932	2.75e-18	1.15e-17	1.94e-19	4.05e-18	0	0.211257	0.167519	0.0118138	0.000163258	0.148233	0.124472	0.0388918	0	5.97e-19	0.000797945	0	0.0125768	0.0934566	0.0278279	0.106493	0.0227848	0.0274846	0.0145495	0.0190266	0	4.57e-17	0.159791	0	0	0.284385	0.472014	0.14677	0.0528506	2.3e-17	0.168778	0	0.00126477
TARGET-30-PAMACS	0.0257581	0.00971913	0	0	0.240182	0.265093	0.0859095	0.146974	0.0458797	0	0.239917	0.110783	6.29e-18	0.00687116	0.0062577	6.87e-18	8.06e-19	0.195198	0.137138	6.39e-18	0.176042	3.73e-18	0.0731644	0.0114999	8.4e-18	2.06e-18	0.00520002	0.0205906	5.85e-19	0.0514409	0.120525	0.145229	0.0186908	0.103664	0.038482	0.115949	0.033301	7.36e-18	0.0488331	0.0417537	5.35e-18	0.136535	0.374671	0.286894	0.0257609	0	0.192466	0	1.46e-18
TARGET-30-PAMAFV	0.0595153	1.25e-18	0.00700305	5.01e-19	0.196686	0.197043	0.114588	0.117022	0.0449269	0.0306186	0.196591	0.0548454	0	0.012451	0.0264855	7.99e-18	6.56e-19	0.126997	0.153203	0.00395372	0.112993	0.166426	0.0865707	0.0198049	0	0	2.56e-19	1.7e-17	0	0.0635851	0.0815849	0.1551	0.040308	0.105923	0.0335732	0.0879179	0.0710006	1.62e-17	0.00471792	0.0730115	3.17e-18	0.183072	0.302919	0.245231	0.00683669	0	0.176992	4.35e-18	0
TARGET-30-PAMAJT	0.0322685	0.0327646	0.0245274	1.86e-17	0.267461	0.102303	0.0880617	0.145279	0.0464688	0	0.173423	0.0357305	1.7e-17	0.0392959	0	1.12e-17	0.00601626	0.0828974	0.170378	0.00182853	0.0188715	0.25683	0.114458	0.0242653	0	4.8e-18	0.00215854	0.0394394	0.0375947	0.0714003	0.0584111	0.139556	0.0307924	0.0784573	0.0228681	0.0252556	0.08709	0	0.0147028	0.0630062	2.6e-17	0.262519	0.328619	0.182919	0.0154253	2.01e-18	0.204808	8.79e-20	3.65e-18
TARGET-30-PAMBDH	1.89e-18	0.0461032	1.5e-19	0	0.400013	0.159974	0.0554151	0.102448	0.0913224	0	0.211765	0.0639177	0	0.0583836	4.41e-18	0	0	0.137735	0.212428	0.00319621	0.0715702	0.28104	0.168798	0.00568401	0	1.53e-18	0	0	0.0167798	0.11245	0.0854736	0.0299672	0.00139949	0.0505348	0.0138983	0.0458078	0.0249375	0	0.0886789	0.0496001	0	0.435626	0.500412	0.249132	0.0445927	3.96e-18	0.170807	0	0.00660166
TARGET-30-PAMBMJ	0.0998043	0	0.12355	0.0576426	0.175827	0.328384	0.1346	0.153824	1.63e-17	0	0.230808	0.091075	0	0	0.115831	0.0124733	0	0.182665	0.0765919	0.0332451	0.225827	0	0.0417408	0.0556968	0.0317587	1.65e-18	0.00375602	0.260582	3.72e-19	0.0135865	0.105317	0.143664	0.0325558	0.0887887	0.0303988	0.113926	0.0269497	9.48e-18	0.0844395	0.066621	0	2.93e-18	0.173503	0.244064	0.00636436	4.42e-17	0.182202	0.00507912	0
TARGET-30-PAMBYG	0.00230019	0.0358599	6.48e-18	0.0551535	0.189763	0.282152	0.0417419	0.138363	9.46e-19	1.72e-17	0.272425	0.113935	0	0.0180952	0.00460618	4.64e-18	0.00677259	0.221306	0.195525	0.0321685	0.0707127	0.160637	0.102787	0.00982011	0	0	0.00981237	7.43e-20	0.0486808	0.075507	0.0572068	0.0467925	0	0.0150674	0.0246602	0.0641315	0.0151388	3.38e-19	0.0810595	0.0517891	0	0.229875	0.317407	0.160911	0.0373854	0	0.176208	2.26e-17	0.0109337
TARGET-30-PAMCXF	3.8e-20	0.0694689	0.0530703	9.65e-18	0.379377	0.274621	0.0289389	0.131957	0.0632564	3.52e-19	0.330407	0.043808	3.04e-17	0	0.0174995	0.0172008	8.41e-19	0.199451	0.101307	0	0.262864	0.0622113	0.122207	0.0462183	3e-17	0.000873253	0	0.0986315	0	0.0693759	0.134257	0.0358526	0	0.0477868	0.0218804	0.0657713	0.00673066	0	0.0793016	0.103034	8.56e-18	0.131149	0.260363	0.314998	0.0355585	0	0.15517	0.00834124	2.16e-17
TARGET-30-PAMEHH	0.046263	0.0899939	0.100922	0.03149	0	0.188019	0.0677313	0.0905101	9.63e-18	0.00158001	0.0348751	0.080533	2.34e-18	0.0530969	0.144806	0.0774934	0.041471	0.173723	0.00891919	0.0662425	0.121549	0.0822863	0.0273172	6.68e-18	0.0199224	3.45e-18	0.0355536	0.0932341	0.0601138	0.0127787	0.0120129	0.291639	0.0460143	0.294887	0.00456417	0.110091	0.0854528	1.26e-17	0.0115982	0.112721	0.00227885	5.9e-18	0	0.182494	0.0297437	0	0.193276	0.00726734	0
TARGET-30-PAMEZH	0.0586285	0.0410421	0.0359832	0	0.269822	0.135183	0.0618293	0.063661	0.022353	0.0516457	0.204136	0.0475407	1.47e-18	0.061055	0.0429394	0.0743925	4.65e-20	0.135792	0.102979	0.0166603	0.100571	0.155422	0.0536948	0.021586	0.10158	8.98e-20	0.00785121	0.0178375	0.0292384	0.0372784	0.0338025	0.237928	0.0777546	0.141632	0.0232619	0.0420548	0.0862585	2.5e-17	0.00444234	0.114978	0	0.188918	0.17298	0.22762	0	5.18e-18	0.195729	0.00800424	0.013981
TARGET-30-PAMJED	0.00805529	0.0513164	1.7e-18	2.48e-17	0.461363	0.151181	0	0.141225	0.0833636	1.63e-17	0.29626	0	0	0	0.0283006	9.23e-18	7.32e-18	0.177696	0.0795815	0.00701438	0.278977	0.190155	0.182538	0.0265393	3.46e-18	0.0192685	0	0.0838755	0.0261581	0.0880392	0.181004	0.0291678	0.00428439	0.0643341	0.00458997	0.120437	0.0190289	6.14e-17	0.0849573	0.0636717	2.36e-17	0.171925	0.404033	0.365737	0.0134365	4.64e-18	0.157532	0.00508167	1.39e-18
TARGET-30-PAMLMY	0.0035157	0	0	0	0.270746	0.153298	2.75e-18	0.0503304	0.00980184	0.0260431	0.329067	0	0	5.04e-18	0.0209243	3.65e-18	0	0.10095	0.188838	0.00829367	0.125005	0.146018	0.115583	0.081308	0	8.68e-18	0	4.54e-18	0.0257052	0.075631	0.0782431	0.128265	0.0296898	0.0547255	0.0212363	0.0642831	0.0120661	0	0.0342758	0.0714315	0	0.207315	0.480207	0.269776	0.0158797	0	0.186432	0.0306148	0
TARGET-30-PAMLNB	0.0709011	0.107774	0.0369544	0.0690737	0.124396	0.270411	0.0349091	0.0918745	0	0.162484	0.0833456	0.0514539	0	0	0.0746646	0.138794	0.0204348	0.171193	0.0586147	0.0552086	0.152292	0.00854104	0.0439461	2.7e-18	0.249264	4.32e-19	0.128156	0.528205	0.0824539	0	0.045103	0.366096	0.120019	0.365209	0.041439	0.0902383	0.0614468	1.03e-17	0.051898	0.0812116	0.0752083	0.181596	0.238129	0.26929	0.0367576	0	0	0.067911	1.27e-18
TARGET-30-PAMMXF	0	0	3.23e-18	0.00739039	0.159169	0.311516	0.0840451	0.125676	0.0139244	7.66e-19	0.259284	0.111076	1.1e-17	0	0.00863909	0	1.16e-17	0.23858	0.0735455	0	0.0784569	0	0.0479108	0.0587299	0	6.57e-18	0	0.0358654	5.33e-20	0.0369197	0	0.0806796	0	0.0888399	0.0226552	0.0552109	0.0384569	1.82e-17	0.204402	3.3e-18	0	0.0717809	0.137626	0.1366	0.000371895	0	0.194391	0	2.93e-18
TARGET-30-PAMMYR	0.167264	0	0.06139	0.554769	0.251495	0.472686	0.474639	0.410961	0.146485	0.12069	0.308685	0.235179	0.093198	0.0806222	0.153013	0	0.409267	0.119621	0.00791264	0.144718	0.117047	0.0261386	0.0585406	0	1.46e-18	1.6e-18	0	0.0883763	0.135444	8.08e-18	0.0450676	0.203358	0.0627981	0.159828	0.0321863	0.13598	0.042638	0.19524	2.33e-18	0.0444284	0.0160483	0.607404	0.302705	0.271759	6.09e-18	0.278476	0.102176	0.00146044	8.42e-18
TARGET-30-PAMNAL	0.0435114	0	0.0784312	0	0.0977772	0.164425	0.114671	0.0841218	5.1e-20	0	0.226762	0.0168828	4.33e-17	1.29e-18	0.06349	4.66e-18	0.00702338	0.170432	0.111991	0.0366919	0.305337	0.158959	0.0513993	0.0486261	3.7e-18	6.07e-19	3.11e-19	0.215273	0.0478892	0.0228665	0.168748	0.104787	0.0232716	0.0535685	0.0255552	0.114699	0.0422639	0	0.018618	0.0862404	2.35e-17	0.0236727	0.140654	0.328091	0	0	0.194246	1.46e-18	1.64e-17
TARGET-30-PAMNLH	0.138542	0.0780366	0.0122827	0.0256888	0.326155	0.252514	0.106443	0.121696	0.110939	0.131149	0.262054	0.100588	0.00566799	0.0625058	0.0285378	1.16e-17	0.0565294	0.0658961	0.148225	0.0609799	0.266036	0.14845	0.106062	0	1.34e-18	0.0108172	0.00961843	0.0528547	0.0620308	0.0626308	0.163768	0.180663	0.0401379	0.195299	0.025922	0.118331	0.0351473	0	0	0.124318	0	0.367388	0.45193	0.390664	0.0261028	3.2e-18	0.157879	0.0433389	8.24e-18
TARGET-30-PAMVCL	0.0365569	0.0316345	1.1e-17	0	0.130387	0.157474	0.0957721	0.193333	0	6.29e-18	0.213239	0.0636402	6.97e-19	0	0.0704882	1.2e-17	0.0339542	0.210714	0.135719	0.0133685	0.167768	0.14242	0.0818356	0.0478	1.12e-17	1.23e-17	0.00818843	0	0.0280432	0.0511731	0.11559	0.141969	0.023877	0.0659106	0.0266075	0.110419	0.0618496	1.12e-17	0.0194544	0.05162	0	0.146497	0.308132	0.254014	0.0057076	0	0.203739	0	0
TARGET-30-PAMXWF	0	1.32e-19	3.02e-18	0.00274163	0.204563	0.166171	0.0535093	0.127975	0.0584706	0	0.276372	0.0234284	5.1e-18	0	0.0669294	0	0	0.172333	0.123418	0.0343297	0.100112	0.0676667	0.079045	0.0250198	0	0.00633507	2.19e-18	0	0.0859117	0.0472763	0.0556714	0.0996971	0.017209	0.0242703	0.0288993	0.100566	0	0	0.0469868	0.0776583	0	0.144572	0.290891	0.200648	0.00974829	1.18e-17	0.202116	0.0122909	8.19e-18
TARGET-30-PAMYCE	0.102236	0.0621178	0.0711752	0	0.232107	0.156571	0.117927	0.205692	0.145623	0.0883915	0.171851	0.0766897	1.1e-18	0.106298	0.0581273	3.36e-17	0.0266426	0.111952	0.14519	0.0455109	0.136304	0.25895	0.136958	0	9.92e-18	0	0.0150993	0	0.0610263	0.0844601	0.135084	0.190665	0.0673459	0.107362	0.0194197	0.114867	0.0548501	0	5.08e-18	0.105999	3.27e-18	0.346513	0.491175	0.272512	0.0232822	3.5e-18	0.185889	0.0207263	1.04e-18
TARGET-30-PAMYVA	0.0207987	0.0640484	0.0460985	0	0.212145	0.13518	0.0447287	0.088131	0.0986876	0.0277691	0.205195	0.0491799	0	0.0243238	0.0505718	0	0.0978844	0.127766	0.147821	0.0232755	0.0635367	0.254189	0.117729	0.0244886	0	0	0.00603493	0	0.028552	0.0851704	0.0806909	0.13683	0.0445286	0.0392544	0.0220166	0.0634392	0.0436968	0	0	0.0904584	0	0.284499	0.282332	0.218562	0.0416882	0	0.187017	1.45e-20	0
TARGET-30-PAMZCE	0	0.0364824	0	1.49e-17	0.382914	0.120301	0.0252717	0.111333	0.110775	0.0489517	0.168313	0.0337277	9.45e-18	0.0779543	0.0254466	0	0.00613807	0.160847	0.167194	0.0647064	0	0.318212	0.191676	0.00873266	0	4.33e-18	0.0227179	3.68e-18	0.125187	0.134494	0.0900248	0.047298	0	0.0457335	0.00597318	0.0748075	0.041066	0	0.0557681	0.084394	9.15e-18	0.527566	0.634183	0.197212	0.0622813	3.17e-18	0.190166	0	0.0466915
TARGET-30-PAMZMG	0.0356145	0	8.75e-18	0	0.262864	0.23822	0.0235403	0.120125	0.110308	0	0.300236	0.0590604	0	0.000733015	0.0463338	4.49e-17	0.00530211	0.225384	0.106321	0.0265237	0.0947218	0.187518	0.130594	0.0646944	1.15e-17	0	1.36e-19	0	0.030279	0.0824696	0.0879669	0.0529522	0.00613694	0.0295697	0.00727971	0.0809101	9.47e-20	0	0.168331	0.0841352	1.68e-17	0.201355	0.461936	0.23013	0.0142428	2.03e-17	0.187869	0	1.3e-17
TARGET-30-PAMZYM	0.134478	5.89e-19	0.0481105	0.27744	0.15926	0.550038	0.366914	0.421398	0.113942	0.0677613	0.186054	0.206206	0.101357	0.0760122	0.125041	0	0.196474	0.12537	0.0426054	0.140305	0.0424286	0.0617648	0.0263519	3.65e-20	0	0.0305093	0	0.00652097	0.130884	0.00233471	1.5e-18	0.156199	0.045589	0.0699451	0.0410135	0.111606	0	0.0538537	0	0.0319787	1.43e-17	0.303136	0.0837843	0.162989	0.0213188	0.0872048	0.145368	0	0
TARGET-30-PANBJH	0.00797891	0.00295662	0	2e-20	0.223269	0.129257	0.0239516	0.093494	0.0335149	0.00257478	0.259473	0.0505587	7.36e-18	0.00982586	0.0376153	0	1.17e-18	0.196374	0.15241	0.041885	0.0618348	0.173281	0.106296	0.0316447	0	0	0.00594929	4.52e-18	0.0893408	0.0767285	0.0521904	0.151018	0.0202981	0.116999	0.0271608	0.0784849	0.0122924	0	0.0044593	0.0713969	3.29e-17	0.286216	0.495073	0.223114	0.0181263	0	0.187297	0.0114593	1.57e-17
TARGET-30-PANBMJ	0.182662	0.125715	0.051771	0.160371	0.104844	0.310322	0.257455	0.299556	0.101599	0.195112	0.0465926	0.16983	0.178144	0.195115	0.107317	0	0.189185	0.0910443	4.05e-20	0.061166	0.11663	0.21707	0.101827	1.26e-17	0.00736562	6.42e-19	0.0478798	0.0991453	2.96e-18	0.0439949	0.109825	0.282513	0.0687025	0.25691	0.00641514	0.144767	0.110114	0.0498109	0	0.14443	0.0477479	0.310592	0.399599	0.242831	0.00720796	0.0199918	0.171871	0	0
TARGET-30-PANBSP	0	4.24e-19	5.82e-17	0.0908565	0.0390774	0.39218	0	0.099739	0	0	0.251367	0.111185	0	0	0.0749301	1.51e-17	0.0620476	0.254954	0.110621	0	0.143919	2.01e-18	0.0607464	0.08833	3.23e-17	1.01e-18	0.028052	0.103227	0	0.0335338	0.0568149	0.141681	0.014654	0.0545254	0.0317861	0.0656905	0.0348342	0	0.17528	0	5.9e-18	0.0891342	0.221202	0.192776	0.0417578	1.87e-19	0.152099	0.00795626	0.0268181
TARGET-30-PANCYF	0.176514	0	0	0.228215	0.224071	0.486054	0.335868	0.361309	0.120116	0.0188488	0.214901	0.240546	0.160907	0.0452491	0.0852523	9.66e-18	0.150436	0.170804	0.0464166	0.086017	0.0581406	0.0484754	0.0532476	0.0227432	0.0266239	5.33e-19	0.0106388	0.0188323	0.0441141	0.0139107	0.0196238	0.191319	0.0486401	0.136716	0.0167046	0.0496742	0.0432731	0.0475696	0.0683738	0.0928321	1.5e-17	0.317492	0.284556	0.118081	0	0.0695981	0.145556	2.44e-18	8.3e-18
TARGET-30-PANDHZ	0.187234	0.0856548	0.104014	0.207319	0.325362	0.359507	0.333351	0.322295	0.0587767	0.135329	0.307579	0.21293	0.0784396	0.116563	0.0979269	0.0773936	0.234384	0.085443	0.0125582	0.136145	0.364031	0.115627	0.189185	8.33e-18	0.0159298	5.63e-19	0.0161011	0.199008	0.0938313	0.052632	0.248626	0.158664	0.0770633	0.0486088	0.00746502	0.189151	0.0551092	0.061238	0	0.145546	0.00812025	0.233765	0.381346	0.460749	1.58e-18	0.0215349	0.119557	0	2.51e-17
TARGET-30-PANGTS	0.0709714	0.0326794	0.0490236	0.0405802	0.235571	0.234598	0.030487	0.152708	0.0203229	0.00598227	0.27535	0.0740393	0	6.36e-18	0.0799573	8.29e-18	0.0535836	0.172417	0.13747	0.0222327	0.0295144	6.52e-19	0.0768138	0.00386868	0	0.00805399	0	1.27e-17	0.0133812	0.0619403	0	0.16953	0.0693319	0.0201458	0.0299243	0.0786076	3.55e-19	0	0.0219104	0.0594495	2.08e-18	0.260002	0.203139	0.136356	0.0450106	0	0.187457	4.62e-20	6.21e-18
TARGET-30-PANHUA	0.080188	0.0390021	5.83e-19	0.200608	0.199561	0.356456	0.268479	0.291362	0.116086	0.0802933	0.209455	0.135139	0.0103435	0.0409689	0.0562163	1.2e-17	0.245352	0.150503	0.0859618	0.0799376	0.106753	0.168255	0.0806762	0	0	0	0	3.3e-18	0.076535	0.0647469	0.0897731	0.153192	0.0326205	0.118139	0.0261256	0.0792097	0.0089321	0.0658889	2.07e-18	0.0595059	5.24e-18	0.514829	0.441859	0.245996	0.0271119	0.007624	0.154121	2.91e-18	2.07e-18
TARGET-30-PANLSG	0.0442358	0.00918587	0	1.46e-18	0.263016	0.233881	0.0981014	0.0997151	0.0166798	0.00752336	0.220264	0.0864813	4.42e-19	0.0217681	0.0240949	1.11e-18	0.0503976	0.0946016	0.22137	0.0550423	0.206136	0.206328	0.120326	0.0483976	0	0	0.00292663	0	0.0481724	0.0980943	0.132744	0.102613	0.0333024	0.0654134	0.0300004	0.00666265	0.0140912	1.26e-17	0.00674793	0.0777168	0	0.249644	0.360443	0.289485	0.0562021	4.47e-18	0.18035	0.00151952	0.0273287
TARGET-30-PANNIJ	0.0358684	0.0806675	0.0606513	5.35e-20	0.203123	0.246575	0.0875061	0.110418	0.00709131	0.0698915	0.114945	0.0636406	0	0.0571053	0.0575292	0.129415	3.81e-19	0.201924	0.113147	0.0267932	0.259867	0.103936	0.0891789	0.0312455	0.056603	0	0.0218522	0.0998662	0.0424449	0.0678917	0.132094	0.199493	0.0403237	0.190563	0.0232212	0.0487199	0.0257884	7.64e-18	0.0852138	0.0823364	0	0.172511	0.332023	0.305802	0.0140067	0	0.171327	0.00604395	3.01e-18
TARGET-30-PANRRW	0.1715	0.0593728	0.0535301	0.0674766	0.111395	0.285027	0.146112	0.228589	0.029869	0.0904672	0.130885	0.172211	0.0728394	0.113446	0.131259	1.57e-18	0.0670785	0.143492	0.0888392	0.0743038	0.0971614	0.015001	0.026342	0.00327866	0	0	0.0186149	0	0.00734114	0.0271785	0.00721845	0.228953	0.0854794	0.0781495	0.0398285	0.0699808	0.0510703	1.39e-18	0.0319873	0.0478226	0.00329682	0.0984546	0.103888	0.23813	0	2.37e-18	0.202	0.0121613	0
TARGET-30-PANUKV	0.047121	0	6.67e-17	0.0196214	0.213966	0.305828	0.0238939	0.155063	0	4.77e-17	0.27624	0.0992545	0	4.41e-18	0.018705	0	0	0.265702	0.0907472	0.0375382	0.0177532	0.0289006	0.0652188	0.06572	0	8.16e-18	6.63e-19	0	0.0660627	0.0372994	0.00425021	0.132742	0.0414494	0.0658241	0.0146652	1.32e-18	0.0254633	0	0.231201	0	5.47e-17	0.179324	0.187758	0.127442	0.0969947	0	0.170749	0	0
TARGET-30-PANUVK	0.137478	0.0870499	0.115836	0.043071	0.192971	0.331821	0.0819259	0.191984	0	1.68e-18	0.239117	0.0147503	0	4.43e-18	0.116254	0.225249	0.0258105	0.242421	0.0508802	0.0754055	0.221267	7.82e-18	0.0983162	0.0822126	0.108767	0	0.046777	0.256284	0.0798047	0.0553873	0.130556	0.209296	0.0630013	0.0868218	0.0130434	0.0675462	0.0445724	0	0.019968	0.109473	0	0.0188107	0.103237	0.266372	0.0169611	2.44e-18	0.158043	0.0245955	8.17e-19
TARGET-30-PANVAN	0.171533	0.127485	0.0202019	0.223139	0.463304	0.411518	0.318923	0.308296	0.0892142	0.175633	0.1619	0.18933	0.162298	0.166574	0.0455411	0.126725	0.286504	0.0883944	0.017507	0.152103	0.35631	0.209221	0.174482	1.04e-17	0.182729	1.94e-19	0.0126678	0.463189	0.113746	0.0652103	0.285694	0.172575	0.0673742	0.167443	0.0208681	0.186435	0.0552025	0.0291721	7.93e-19	0.132214	0.0357329	0.394404	0.370324	0.465555	0.0128944	0	0.018368	0.0255328	0.0533929
TARGET-30-PANYGR	0.0324038	0.0206364	9.48e-19	0	0.227528	0.21878	0.0386014	0.148749	1.88e-18	4.1e-19	0.262426	0.0734576	1.46e-18	0.00168163	0	0	0.0124444	0.22064	0.143054	0.0120086	0.148247	0.05184	0.0700216	0.0645353	1.3e-17	4.01e-18	0.00300998	1.46e-18	0.0517579	0.0594765	0.0448527	0.18348	0.0618935	0.0278076	0.0276385	0.0780188	0	5.36e-18	0.102435	0.0242699	0	0.255791	0.321837	0.257189	0.0440641	4.42e-18	0.174434	0.0100035	3.95e-19
TARGET-30-PANZHT	0.186764	0.080523	0.102528	0.0635735	0.154054	0.296876	0.130199	0.210958	0.0532405	0.112119	0.160345	0.102476	0.0550312	0.0723509	0.131998	2.17e-18	0.0676165	0.129494	0.102558	0.121236	0.108829	0.088618	0.0439309	0.0344003	0.0839867	3.62e-18	0.0408843	0.0763164	0.0873346	0.00540888	0.0250772	0.331741	0.129088	0.129973	0.0341087	0.120623	0.0406511	0	0.00523073	0.121445	0.0560874	0.26277	0.19439	0.192408	0.0186693	4.05e-18	0.170873	0.110712	0.0236802
TARGET-30-PANZPV	0.0927134	0.0389417	0.101555	0.0456851	0.0180047	0.21865	0.082454	0.154291	0.036047	5.63e-19	0.233302	0.0852552	0	0	0.112594	0.0987511	0.0171802	0.149204	0.116185	0.0251154	0.094833	0.00238477	2.71e-20	0.0147828	0.121621	0	0.046433	0.118896	0.0188034	0.00644242	0.0277648	0.224555	0.0659462	0.107011	0.0323685	0.131554	0.0731083	0	0.050212	0.0897943	0.00929047	0.0174289	0.0581372	0.155113	0.0340379	0	0.218894	0.0402579	4.18e-20
TARGET-30-PAPAKS	0.00401749	0.0260969	0	0	0.406134	0.0441024	0.0213314	0.052055	0.110547	0.134326	0.147768	0	0	0.131054	3.63e-19	7.18e-17	0.0264933	0.0690021	0.212453	0.027227	0.0434514	0.433935	0.228861	7.19e-19	8.34e-18	1.83e-18	0.0140627	0	0.0527058	0.147048	0.160543	0.0829847	4.08e-19	0.206545	0.011475	0.172778	0.0501408	0	2.92e-18	0.120614	0	0.552775	0.762518	0.262748	0.0884726	3.25e-17	0.175315	0.017099	0.0468498
TARGET-30-PAPBGH	0.0387989	0.00754338	0	0.0101779	0.204446	0.379365	0.00546436	0.144644	0	1.42e-17	0.219642	0.074372	0	1.38e-17	0.0219411	0	9.27e-18	0.256291	0.0340449	0	0.238967	0	0.0544494	0.0726891	0	1.21e-18	0.0119889	0.177952	0	0.0430433	0.1139	0.0933975	0.0159862	0.0534276	0.013469	0.133515	1.76e-18	0	0.238275	0.0234416	0	0.0349295	0.215971	0.267925	0.036997	0	0.191785	3.88e-19	0
TARGET-30-PAPBZI	0.0266978	0	6.09e-17	0.0228524	0.237588	0.303384	0.0700108	0.158435	1.79e-18	5.4e-18	0.234267	0.128548	0	0.0266793	0.082963	1.09e-17	0	0.234946	0.145898	0.0649716	0.157042	0	0.0628228	0.0562614	2.07e-17	1.01e-19	0.0103948	5.54e-18	0.100833	0.0485867	0.0967971	0.121663	0.000154523	0.079649	0.0159614	0.0943467	0.0365977	1.96e-17	0.0490618	0.0246866	8.43e-18	0.225528	0.47569	0.246789	0.0424386	1.32e-17	0.172679	2.69e-19	0.0395895
TARGET-30-PAPEFE	0.170064	0.039074	4.49e-20	0.458497	0.224376	0.479021	0.356644	0.31993	0.0709146	0.0920192	0.137127	0.157195	0.121252	0.0804854	0.220693	7.04e-19	0.398225	0.17169	0.0475111	0.181767	0.19934	0.120831	0.0503949	0	0	1.57e-17	0.00720571	0.0703924	0.127691	0.028134	0.100931	0.178992	0.0516529	0.149112	0.0326726	0.102128	0.0105742	0.191217	0	0.0641913	0	0.427729	0.358001	0.327829	0.0143424	0.163082	0.123215	0	0
TARGET-30-PAPEJW	0.0433155	0.0114656	0	9.38e-19	0.322682	0.237307	0.0561266	0.0881227	0.0405295	2.75e-19	0.218281	0.0845778	0	0.0214082	0.0417953	2.17e-17	0	0.227238	0.18704	0.0241837	0.0638933	0.147112	0.12452	0.0173739	0	8.18e-18	0.00932179	3.23e-17	0.00232261	0.0895182	0.061852	0.105656	0.0261104	0.0861085	0.0230849	0.0240849	0.0282124	1.24e-17	0.0510171	0.069512	1.74e-17	0.302828	0.511437	0.186449	0.0258582	6.25e-18	0.180355	0	4.83e-19
TARGET-30-PAPHPE	0.117861	0.039263	0	1.04e-18	0.094537	0.00367758	0.0454968	0.134781	0.111554	0.108972	0.154104	0.0624185	0	0.080728	0.0257934	0	0.171198	0.1526	0.0754485	0.0976029	0	0.318638	0.11588	0	4.64e-18	0	0.035598	7.64e-18	0.0842088	0.0767086	0.0431196	0.230635	0.0387513	0.145982	0.0160161	0.0493879	0.0475626	0	1.54e-18	0.093748	5.29e-18	0.378321	0.617637	0.222891	0.0080771	0	0.204716	3.04e-18	5.64e-18
TARGET-30-PAPJLD	0.156386	0.182687	0.0333935	0.03902	0.0337563	0.189857	0.0907777	0.160929	0	0.178311	0.0826897	0.110209	0.0657104	0.0719714	0.148458	0.0763938	0.0489404	0.167635	0.0874638	0.070977	0.112305	0.0779191	0.0622008	0	0.158753	0	0.0674208	0.161415	5.26e-19	0.0354752	0.0294722	0.307307	0.102014	0.21424	0.0130025	0.122664	0.121518	2.68e-18	1.86e-19	0.105325	0.0431431	0.12173	0.187703	0.195928	0.0103054	7.48e-18	0.190065	0.0315931	1.33e-17
TARGET-30-PAPKWN	0.122894	0.0412249	0.0847236	0.0760728	0.046433	0.360283	0.0990735	0.134702	3.8e-18	4.98e-18	0.219817	0.0646465	0	7.18e-18	0.145038	0.0964022	0	0.194247	0.0267826	0.0930427	0.431161	1.5e-17	0.022521	0.0893258	0.0606968	2.96e-18	0.0237767	0.338629	0.0773327	0.00930858	0.235701	0.241494	0.0663494	0.158689	0.029444	0.136422	0.0219777	0	0.0569802	0.0659409	0.0564377	1.27e-17	0.235002	0.457867	0.0103155	0	0.163066	0.0304387	0
TARGET-30-PAPRTD	0.10454	0.103877	0.0186617	0.0974195	1.43e-17	0.167477	0.0722486	0.0812051	1.26e-17	0.072342	0.00345429	0.0467058	0	0.10174	0.112627	0.0949258	0	0.15773	1.95e-17	0.0167948	0.12971	0.0413051	0.0228089	0	0.211631	0	0.0524583	0.188501	4.44e-17	5.17e-18	0.016291	0.392471	0.100046	0.315158	0.00505755	0.170742	0.129532	3.94e-18	0	0.11765	0.11479	4.44e-18	1.58e-17	0.193658	0	0.0210562	0.166113	0.102696	0.0216473
TARGET-30-PAPSEI	0.146582	0.292768	0	0.0620739	0.193731	0.302116	0.0956302	0.185349	2.79e-18	1.09e-18	0.198821	0.0767827	0.0443487	0.0655214	0.128635	0	0.0329757	0.180893	0.130888	0.102326	0.11308	0.0533704	0.00107708	0.0692631	0.0191955	4.95e-18	0.0314637	0.0392811	0.0740249	4.08e-18	0.0596186	0.219224	0.0806328	0.128734	0.00222663	0.0938734	0.0122783	0	0.0636418	0.0553469	0.0263093	0.221608	0.288326	0.215562	0.0059822	0	0.166532	0.042114	0.0504624
TARGET-30-PAPSKM	0.185878	1.53e-18	0.0931863	0.210807	0.103103	0.494449	0.441571	0.424419	0.151698	0.134647	0.190392	0.192977	0.0958309	0.0809343	0.156621	6.46e-18	0.21154	0.113601	0.0321385	0.11875	0.176558	0.0910882	0.0591239	3.11e-18	0	0	0	0.0939422	0.0517226	0.0218849	0.114646	0.165118	0.0548731	0.0936224	0.00310619	0.192302	0.0302315	0.0468647	0	0.0921949	0	0.330243	0.411678	0.284134	0	0.0491394	0.145882	0	0
TARGET-30-PAPTIP	0.0487255	5.31e-19	1.11e-17	0.0216064	0.169483	0.321334	0.0975654	0.152521	1.18e-17	0	0.20111	0.0575503	2.32e-18	0	0.108155	1.2e-17	7.59e-18	0.242728	0.153199	0.0583605	0.132213	0.00822554	0.0340054	0.0491831	4.15e-18	0	0	5.82e-18	0.0731467	0.0218058	0.0796359	0.223833	0.0508582	0.14215	0.00782203	0.0404266	0.00921365	0	0.109986	0.033325	0	0.125104	0.298825	0.195822	0.028734	1.16e-18	0.180725	0.0525546	0.0112873
TARGET-30-PAPTLD	0.0109453	0.0192673	0	2.23e-17	0.275383	0.0909481	0.0435736	0.0845293	0.0830165	0.0544269	0.150805	0.0412311	0	0.0903689	0.052394	1.13e-17	0	0.037875	0.198984	0.0504622	0.0627511	0.338672	0.139227	0.0557584	0	2.2e-17	0.000153489	0	0.126838	0.1022	0.0930147	0.136344	0.0385266	0.0969251	0.0162493	0.0440155	0.0538524	0	0.0344947	0.0699899	1.38e-17	0.37364	0.63481	0.273486	0.0234239	2.68e-18	0.179873	0	0
TARGET-30-PAPTLY	0.148944	0.134636	2.12e-18	0.13939	0.24299	0.363292	0.294637	0.22763	0.0155859	0.00411088	0.133172	0.160087	0.0777197	0.0822893	0.0614529	0	0.107731	0.147915	0.127687	0.0486089	0.262105	0.122279	0.0662191	0.00801506	0.0536528	4.26e-19	0.000565642	0.181417	0.00117449	0.0220194	0.193774	0.189622	0.0496803	0.135562	0.0204653	0.139246	0.0254943	0.00569977	0	0.0613924	0	0.294301	0.49597	0.278833	0.0187754	0	0.150065	0.0182306	0.0640643
TARGET-30-PAPTMM	0.049267	0.0964412	4.36e-19	0.0498818	0.0552939	0.387898	1.43e-18	0.112887	0	0	0.19221	0.0150112	1.26e-17	0	0.0493014	0	0.025943	0.293475	0.0315927	0.0422542	0.0597571	0.139902	0.0792716	0.100502	1.27e-17	4.82e-18	0.203225	0.141757	0.0297292	0.0104881	0	0.221093	0.0469477	0.160232	0.00495168	1.15e-17	0	4.16e-18	0.215162	0	0	0.0942374	0.120201	0.110644	0.0408407	0	0.133902	3.69e-19	0.00967994
TARGET-30-PAPUAR	0.111221	0.00365507	0.013668	0.143725	0.208117	0.42511	0.218934	0.311865	0.0250026	0.0902364	0.232511	0.133581	0.0645732	0.0270913	0.154894	4.13e-18	0.123255	0.174342	0.125878	0.157383	0.0529389	0.0531572	0.0439227	0.0187078	0	9.74e-20	0.0116418	0.0497291	0.103488	0.0299251	0.0416162	0.173808	0.0429035	0.061109	0.0284424	0.0719078	0.0144496	0.00918882	0	0.05549	0	0.284107	0.267432	0.159465	0.0299352	0	0.174866	0	0.00503408
TARGET-30-PAPUEB	0.1036	0.0746674	0.0176707	0.30534	0.105064	0.540382	0.222257	0.330263	0.0325733	0.0446774	0.274506	0.191343	0.127374	0.0322116	0.192929	3.82e-18	0.218861	0.230775	0.0959423	0.147378	0.0943837	2.04e-18	0.0155044	0.0493513	0	0.0185061	0.0201205	0.175204	0.147519	0.0151857	0.0324409	0.160405	0.0595845	0.0173215	0.0263339	0.0897272	0	0.0903613	0.0359052	0.0160414	0.0216367	0.187265	0.136346	0.110726	0.0514914	0.109395	0.149431	0	0.0313244
TARGET-30-PAPUNH	0.0104155	0	2.16e-17	0.048895	0.255762	0.364219	0.128516	0.235082	0.000889877	1.1e-17	0.305774	0.125812	0	0	1.16e-18	0	0.0544507	0.276565	0.123009	3.85e-19	3.15e-17	0	0.0689161	0.0936785	0	7.27e-18	0.0016717	2.32e-18	1.48e-18	0.0350938	5.04e-18	0.0664325	0	0	0.0102048	0.0368294	0.0234217	6.1e-18	0.10257	0	0	0.265371	0.146972	0	0.063217	0	0.182122	0.0480442	0.0664386
TARGET-30-PAPUTN	0.0357463	0.112662	0.0632495	0	0.287235	0.31626	0.0117642	0.12505	2.19e-18	0	0.285551	0.0205003	0	0	0.0594705	0	0	0.214378	0.180657	0.0599285	0.0703485	0.103827	0.0801571	0.0381021	1.48e-18	0	0	8.24e-19	0.096062	0.0662168	0.0430486	0.139706	0.0488378	0.0762126	0.0135903	0.0211958	0	1.84e-18	0.0858088	0.00639233	0	0.351027	0.357982	0.194158	0.0267831	6.11e-18	0.161404	0.0187644	0.0317616
TARGET-30-PAPWUC	0.189421	0.222796	0.0698748	0.587875	0.109526	0.559909	0.43852	0.351375	0	0.0783215	0.0444117	0.273761	0.247201	0.171517	0.217343	0.0440557	0.378073	0.166338	3.9e-18	0.166263	0.303941	0	0.0101523	2.3e-18	0.0362357	1.36e-18	0.0334292	0.565279	0.155207	2.05e-17	0.227093	0.276716	0.0877901	0.209593	0.0362589	0.282142	0.0244472	0.218843	0	0.0741848	0.0888803	0.399952	0.0862204	0.383357	0.0186287	0.287127	0.0317911	0.0678833	0.0658758
TARGET-30-PAPZYP	0.0761774	0.183731	0.0924546	0.0401315	0.199494	0.378763	0.0678415	0.167819	4.58e-18	6.64e-18	0.189614	0.0357686	0	0	0.143046	0	3.6e-19	0.248167	0.0851901	0.0833838	0.171238	0	0.0259941	0.134605	1.5e-18	0.0308892	0.00818743	0.193767	0.0613107	0.03014	0.0668817	0.177273	0.0536368	0.0810097	0.00393348	0.141004	0.0318538	2.08e-18	0.0653765	0.0550988	0.0607434	0.0896869	0.0986381	0.16649	0.0416673	2.64e-17	0.171878	0.0505785	0.0320924
TARGET-30-PARABN	0.0420562	0.0345857	0.0868777	0	0.218113	0.189391	0.0888992	0.0760319	0.0303118	6.81e-18	0.0754309	0.067964	1.15e-17	0.0990982	0.0691346	0.0694527	0	0.147718	0.145167	0.0149463	0.225541	0.204463	0.112473	0.074321	0.0945308	1.61e-17	0.0181542	0.0462146	0.0253485	0.0704868	0.172139	0.0916454	0.00999192	0.107241	0.0133058	0.0916223	0.0445357	0	0	0.11675	7.97e-18	0.261045	0.538215	0.308966	0.0338165	4.85e-18	0.165802	0.0196063	0.0069251
TARGET-30-PARACM	0.173022	0.128647	0.0458458	0.153833	0.0762277	0.501367	0.159352	0.28381	1.7e-18	0.0956317	0.111718	0.166357	0.137215	0.128232	0.143389	0	0.0508621	0.192626	0.0749703	0.104233	0.0784065	2.72e-18	0.0070435	0.0913641	0	1.83e-19	0.0451799	0.239336	0.0130301	0.00584644	0.00643282	0.262572	0.0809234	0.117589	0.0326229	0.142952	0.0538451	0.0286807	0	0.0795881	0.069543	0.0409729	3.14e-19	0.105773	0.0357724	0.0262727	0.162437	0.0545308	0.0383847
TARGET-30-PARAHE	0.0772744	0.119932	0.013968	0.0621042	0.157745	0.361024	0.140423	0.164263	9.03e-18	0.00824953	0.127685	0.128649	0.0452528	1.64e-19	0.102701	0.114265	0	0.234048	0.15165	0.00364489	0.12242	0.00767814	0	0.116157	0.209581	0.00476417	0.0483654	0.372418	0.0232563	6.64e-19	0.0263884	0.336077	0.107619	0.206599	0.0413697	0.119263	0.0409364	0	0	0.0539911	0.0684402	0.0527067	0.177369	0.178204	0.00966647	3.21e-18	0.155122	0.0867576	2.93e-18
TARGET-30-PARCWT	0.104991	0.103455	0.0263631	0.0762167	3.21e-18	0.301965	0.0848042	0.133328	0	3.52e-19	0.162361	0.0427333	0	0	0.114654	0.08683	0	0.188792	0.023482	0.013963	0.204712	0	0.000763275	0.0474384	0.135376	2e-21	0.038838	0.22602	0.00309117	2.18e-18	0.0817878	0.245336	0.0836148	0.0745591	0.0142565	0.183481	0.0868584	0	0	0.0534702	0.0373549	0	0.0663476	0.233716	0.0118874	0	0.176642	0.026279	0
TARGET-30-PARDUJ	0.0571004	0.0591714	0.0489941	0.0402207	0.0450214	0.121542	0.0947798	0.102101	0.0121296	0.0321062	0.103311	0.0543042	4.87e-18	0.0189326	0.142254	0.0314039	0.0879434	0.107815	0.110984	0.0522701	0.173413	0.157243	0.0539384	0.0373629	0.12918	0	0.0257341	0.229785	0.0784886	0.0380293	0.112799	0.239385	0.0829245	0.0955816	0.0199532	0.172453	0.0770583	0	0	0.121237	0.0137021	0.104498	0.370144	0.237452	0.0182231	0	0.177426	0.0427611	0
TARGET-30-PAREGK	0.0434302	0.0863458	0.0138724	3.63e-18	0.192424	0.277335	0.138497	0.153377	0.00111452	0.126093	0.00664946	0.0602937	0	0.0316175	0.0701473	0.176526	0	0.135314	0.140381	0	0.182047	0.0692887	0.0654321	0.00122556	0.304512	2.33e-17	0.0910207	0.421297	0.0189734	0.0396074	0.0917589	0.276464	0.111625	0.219086	0.0353763	0.0663447	0.0799319	8.15e-18	0	0.137448	0.0339869	3.27e-18	0.402524	0.220338	0.00909953	1.52e-18	0.140948	0.00498228	0.0203039
TARGET-30-PARFBW	0.14201	0.155167	0.0280357	0	0.239898	2.41e-17	0.0712463	0.107389	0.100857	0.132565	0	0	1.1e-17	0.151612	0.0229015	0.0275411	0	0.0607758	0.0129477	0.0803639	0.160342	0.341326	0.140604	2.4e-17	0.198438	1.37e-17	0.0246271	0.18181	0.0535688	0.0594519	0.146777	0.251422	0.0789862	0.191348	0.00362344	0.200601	0.103863	4.18e-18	0	0.163613	0.0247202	0.19653	0.622929	0.321966	0.00543116	1.71e-18	0.184898	0.0608034	0.0195404
TARGET-30-PARGDJ	0.0874781	0.0567364	0.0213091	0.0197621	0.057298	0.14856	0.123936	0.177232	0	0.0844582	0.100163	0.0680988	0	0.0573427	0.066976	0.0494718	0.0675977	0.128089	0.0131281	0.0528992	0.222019	0.0901443	0.0154468	4.7e-19	0.13783	0	0.0373771	0.200533	0.0551074	0.00524816	0.117833	0.327693	0.0996576	0.255667	0.0178367	0.240509	0.0569486	1.46e-17	0	0.0974241	0.031614	0	0.34488	0.295618	0	0	0.193719	0.0280618	0.00997821
TARGET-30-PARGUX	0.0181329	4.88e-19	0	0.0247408	0.229089	0.23351	0.0727731	0.103955	0.0158508	0.0370103	0.179805	0.0269247	2.52e-18	0	0.0785303	2.82e-17	0.0874468	0.16133	0.0588464	0.0252354	0.22074	0.0543899	0.0583731	0.0972125	1.15e-17	9.38e-19	4.94e-21	0.217036	0.0858921	0.030628	0.0925218	0.242864	0.0456892	0.150246	0.0225718	0.161849	0.0211071	0	0.0340348	0.0820293	1.53e-17	0.0209785	0.316773	0.251063	0.0202143	2.67e-18	0.179658	0.0655798	0
TARGET-30-PARHYL	0.0856866	0	0.0776626	0.0563445	0.200941	0.284606	0.133412	0.127913	1.13e-17	0.0251219	0.097765	0.0364325	0	0	0.0789087	0.149925	0.0110958	0.162697	0.011585	0.0491346	0.369093	0.0508895	0.0363541	0.0371795	0.124863	2.05e-18	0.0212305	0.30162	0.0656991	5.84e-19	0.246863	0.309471	0.0873389	0.223835	0.0168216	0.165882	0.0530979	0	0	0.102744	0.0465151	1.02e-17	0.31538	0.402677	0.00189131	5.48e-18	0.162713	0.0391025	2.55e-19
TARGET-30-PARIKF	0	0	8.08e-18	0.00452064	0.186296	0.288732	0.114433	0.177998	5.09e-19	0	0.189358	0.0769383	3.81e-18	0.0163754	0.0785673	1.45e-18	1.3e-17	0.189653	0.164157	7.3e-19	0.0523282	0.0924663	0.068976	0.0670165	0	0	0.00755943	0	0.00342766	0.0456851	0.0581934	0.106775	0.0145238	0.0567547	0.014068	0.0870064	0.030435	2.85e-18	0.0823254	0.0400148	1.07e-17	0.151835	0.485085	0.118746	0.0245032	0	0.193602	0.0192893	0.0191467
TARGET-30-PARIKT	0.0488108	0.0316571	6.86e-18	0	0.137778	0.0696253	0.0150137	0.128334	0	0.178409	0.0593016	0.0673675	0.0151245	0.116702	0.0294932	0	0.0719877	0.145903	0.0616341	0.0520353	0.00742747	0.281849	0.108069	0	8.57e-18	1.86e-17	0.0405142	0	0.0969051	0.0733447	0.0627589	0.320974	0.0331904	0.355475	0	0.0753379	0.0954681	7.31e-18	0	0.0878295	0	0.285644	0.630872	0.175685	0.0187443	5.19e-18	0.218602	0.0435038	0.0129753
TARGET-30-PARIRD	0.103745	0.0629358	0	0.134244	0.302921	0.153897	0.162247	0.154379	0.0473846	0.0393829	0.195737	0.113539	0.0174535	0.107484	0.0133799	2.72e-17	0.169731	0.0959004	0.169057	0.0964435	0.107641	0.417139	0.173527	0.0234034	0	4.96e-18	0	7.18e-18	0.120359	0.0873061	0.156582	0.071825	0.0066053	0.134343	0.00520724	0.136959	0.0158729	0.0519577	2.51e-18	0.0370916	4.6e-17	0.635965	0.674845	0.29277	0.0195504	0	0.161769	5.08e-18	0
TARGET-30-PARJAR	0.139376	0.0230059	0.0978039	0.0468476	0.203379	0.487495	0.0725129	0.295802	0.0865627	0.11227	0.181526	0.124259	0.140634	0.0707718	0.112544	0.035194	0.0439254	0.155949	0.0205091	0.063108	0.122121	0.0224868	0.0459931	0.00631671	0.118254	0	0.0336946	0.077186	0.0541059	0	0.0646041	0.383128	0.103733	0.276732	0.0215034	0.0826396	0.0375267	9.08e-18	4.78e-19	0.122454	0.04591	0.143917	0.197661	0.168221	0.0081182	5.86e-19	0.169836	0.0998726	0.0117926
TARGET-30-PARJTB	0.0552019	0.0177849	0.0185475	0.0472203	0.118622	0.351586	0.00806626	0.159603	0	1.53e-17	0.246051	0.0516899	0	0	0.0760397	0	0	0.245868	0.142742	0.0727834	0.0987386	0.0687103	0.0418915	0.109963	7e-05	1.11e-17	0.0106353	0	0.0995594	0.0246997	0.0474878	0.162427	0.0494836	0.094339	0.0188273	0.037434	0.0115482	7.63e-18	0.18816	0	1.17e-18	0.125515	0.358882	0.16364	0.0280208	0	0.146012	0.0666109	0.00543757
TARGET-30-PARMFA	0.150158	0.0973477	0.0721969	0.106682	0	0.301045	0.137229	0.162714	0	0.0794134	0.0910447	0.0749141	0.0694164	0.0337404	0.153324	0.149057	4.87e-20	0.189755	0	0.130118	0.118933	0.0720386	0	0	0.315285	2.8e-18	0.0629885	0.201726	0.120884	1.49e-18	3.26e-18	0.458954	0.105971	0.372465	0.0107362	0.0838164	0.0896952	0	2.06e-19	0.129484	0.0850009	0	8.26e-19	0.163391	0.000809055	0.039356	0.170683	0.0684447	0
TARGET-30-PARMTT	0.066532	0	4.79e-17	0.0361344	0.197336	0.199035	0.0345439	0.104867	0	0	0.20393	0.0993628	0	0.0322724	0.0652073	0	0.0254954	0.13213	0.148761	0.0581882	0.0116084	0.110592	0.0952176	0.0306606	5.1e-17	0	0.00206112	2.83e-18	0.0797125	0.0602063	0.00803468	0.142553	0.0322289	0.0744828	0.0351195	0.0166343	0.0214726	9.05e-18	0.136013	0.0201602	0	0.280013	0.406058	0.217847	0.0443346	1.69e-17	0.178092	0.00152855	1.12e-19
TARGET-30-PARNCW	0.144104	0.0383822	0	0.169104	0.221376	0.402481	0.293951	0.323574	0.0987041	0.118002	0.149535	0.176932	0.0707503	0.0608724	0.119842	3.29e-17	0.121117	0.155005	0.0897626	0.0673665	0.103204	0.109104	0.0716787	0.0377889	0	1.23e-17	0.00848559	0.0246257	0.0470049	0.0276043	0.0760607	0.176635	0.0458693	0.0961443	0.0151661	0.096294	0.0693823	0.0327126	0	0.00268704	2.13e-18	0.303697	0.417872	0.203519	0.0231405	0.062025	0.149984	2.91e-18	0.0133205
TARGET-30-PARNEE	0	0.0238244	2.07e-18	0.0104534	0.24548	0.203068	0.0866523	0.0685384	0.0138537	2.66e-18	0.119477	0.0710408	0	0.00253096	0.00439185	2.64e-18	0	0.174011	0.145485	0	0.0962917	0.195571	0.128615	0.0993776	7.72e-18	0	4e-18	0	0.0405514	0.0691171	0.100565	0.079993	0.0171912	0.0403642	0.0206217	0.110018	0.0278269	1.26e-17	0.0789763	0.0122471	1.31e-17	0.256097	0.420178	0.200797	0.02913	5.47e-17	0.172917	0	0
TARGET-30-PARRBU	0.03353	0.014191	9.28e-19	0.0450651	0.033008	0.331588	0.0502228	0.112386	0	0	0.197374	0.0439651	0	0	0.085607	0	0	0.272504	0.0895262	0.0287483	0.276297	0.0108845	0.0360655	0.105422	7.68e-18	1.57e-18	0.0140153	0.159126	0.0645055	0.00601398	0.152716	0.124752	0.0310689	0.0146064	0.0116788	0.0471466	0.0328222	0	0.0928042	0.0234406	0	0	0.259752	0.264515	0.0426806	0	0.170148	0.0155343	0.0645655
TARGET-30-PARSEA	0.0723512	0.0633514	0.0640493	0.0135392	0.12794	0.049484	0.0633726	0.0631819	0.0190052	0.0560514	0.104201	0.0129818	0	0.0800157	0.0711107	0.0916398	0.0256042	0.0776643	0.120865	0.00905382	0.0785268	0.275734	0.102954	0.00801805	0.131648	0	0.0201248	0.0858734	0	0.0599831	0.0585746	0.256396	0.0837554	0.14838	0.025102	0.12774	0.0458982	9.63e-18	0	0.141271	0.0215141	0.282688	0.347242	0.209823	0.0237158	6.23e-19	0.172239	0.014795	1.73e-18
TARGET-30-PARSHT	0.0910353	0.0343822	7.17e-17	0.0432686	0.143545	0.193329	0.16951	0.173727	0.0358737	4.68e-18	0.233046	0.0939804	0	0	0.0934171	4.65e-18	0.0350835	0.230961	0.143273	0.0653444	0.179975	0.125578	0.0993636	0.0307011	0	2.43e-18	0.0207302	0.0852953	0.0261829	0.0553576	0.158997	0.166312	0.0514291	0.078267	0.0213693	0.108755	0.0137548	0	0	0.0152201	0	0.197282	0.498465	0.250552	0.0330297	1.03e-17	0.18166	5.72e-18	0.0193392
TARGET-30-PARUXY	0.130588	0.0932375	0.0183628	1.18e-20	0.051043	0.259059	0.0910797	0.187968	0.078906	0.145387	0	0.0443377	1.21e-18	0.092223	0.116339	7.41e-19	0.016632	0.054993	0.055896	0.0894526	0.156963	0.299042	0.0714087	5.34e-19	0.0468501	0	0.0392769	0.156878	0.0617664	0.042311	0.11146	0.226495	0.0581163	0.192781	0.0269838	0.147085	0.121873	2.49e-18	4.32e-18	0.135626	0.0333559	0.153546	0.54085	0.269667	0.0105658	0	0.191397	0.0479921	0
TARGET-30-PARVME	0.180051	0.00617103	0.0939578	0.0221007	0.128049	0.209405	0.146922	0.144449	0	0.0627116	0.170375	0.076603	3.74e-18	1.1e-18	0.0777378	0	0.0355485	0.126073	0.0166038	0.0648071	0.25811	0.0762943	0.0133476	0.015384	0.0244226	9.04e-18	0.0195513	0.165766	0.00975296	0.00320525	0.153403	0.267169	0.101312	0.117751	0.0334104	0.17862	0.0378938	6.28e-18	0	0.0624642	0.0527797	0.116963	0.461624	0.316471	0.00272806	1.93e-17	0.167209	0.00592508	1.24e-17
TARGET-30-PARVRR	0.0739757	0.0828205	0.0741419	0.0255433	0.150047	0.301324	0.108992	0.138008	0	0	0.138914	0.0522974	0.00290092	1.15e-17	0.125376	0	0	0.172201	0.130864	0.0477425	0.193421	0	0.0123689	0.0673465	0.0750016	5.28e-18	0.0230019	0.278379	0.0573048	0.0144596	0.104542	0.197131	0.0614007	0.120536	0.0196875	0.0877747	0.0437376	1.92e-17	0.0933249	0.0747422	0.00702213	0	0.369109	0.222316	0.0207451	0	0.179517	0.0729674	0.00344001
TARGET-30-PARXLM	0.0476675	0.222977	0	2.21e-18	0.305538	0.156019	1.11e-17	0	4.3e-18	0.0228967	0	4.1e-18	0	0.0811559	0.0626222	0	0	0.0957255	0.148804	0.0212323	0.012568	0.0895767	0.105202	0	0.0559118	0.078089	0.519134	0.325242	0.0359733	0.0718983	0.0390931	0.238446	0.0639132	0.209948	0.000172476	0.0185978	0.0219187	1.13e-17	8.17e-18	0.105758	0.136198	0.305309	0.433817	0.134041	0.00130413	0	0.132414	0.031549	0
TARGET-30-PASATK	0.131204	0.0163537	0.0118052	0.0539488	0.226075	0.227835	0.219108	0.220098	0.00289774	0.0412047	0.107933	0.127381	0.0179722	0.137935	0.0826266	4.12e-18	0.0644405	0.116933	0.139326	0.108469	0.122798	0.157167	0.0984483	0.0133511	0	1.26e-18	0.00767885	0.035624	0.0703826	0.0657807	0.082862	0.171274	0.0474368	0.0504958	0.0305781	0.11289	0.0106354	1.07e-17	0.0417973	0.0799223	8.03e-18	0.27089	0.350404	0.221532	0.0199013	2.38e-17	0.167966	4.87e-18	0.040869
TARGET-30-PASAZJ	0.153311	0.05727	0	0.271963	0.162331	0.428632	0.399878	0.346038	0.0324641	0.010946	0.140834	0.219979	0.126229	0.106223	0.135364	2.52e-17	0.18381	0.171749	0.075556	0.116633	0.0700759	0.0814364	0.0500783	0.0151724	0	8.13e-18	0	0.0359039	0.102322	0.00985922	0.0529263	0.173401	0.0454774	0.0972132	0.0163684	0.0554769	0.0152812	0.0603814	0.0224928	0.00105931	1.3e-17	0.361441	0.359355	0.23469	0.00227864	0.0998513	0.149656	0	4.41e-19
TARGET-30-PASBEN	0.149042	0.0387892	0.0901101	0.182821	0.149648	0.527988	0.36741	0.464838	0.206839	0.135805	0.148605	0.223734	0.127788	0.0454439	0.133622	0	0.120073	0.113357	0.0400675	0.135804	0.135243	9.79e-19	0.058324	0.00799438	2.25e-18	2.94e-19	0.00869395	0.159901	0.131322	0.0104396	0.0738023	0.166053	0.0499087	0.0981988	0.015857	0.131456	0.00534931	0.0132685	0	0.093811	0	0.192576	0.407209	0.235997	0	0.0691362	0.168364	0.0127443	2.29e-18
TARGET-30-PASCKI	0.177738	0.0846393	0.0804129	0.143854	0.15225	0.429236	0.25975	0.272844	0	0.0582507	0.143491	0.155145	0.0934818	0.052078	0.17062	0.0319859	0.0853683	0.201424	0.0183159	0.14606	0.243613	4.03e-18	0.032737	0.0201157	0.110031	0	0.0247081	0.2527	0.0636101	0.00106518	0.138848	0.242653	0.106937	0.067676	0.0378037	0.190377	0.0365652	0	0	0.079025	0.100081	0.166473	0.26749	0.277677	0.0142545	0.00840467	0.141725	0	0
TARGET-30-PASCLP	6.19e-18	0	0	0.0464458	0.202086	0.351829	0.10505	0.200433	1.15e-18	0	0.31231	0.0894871	0	3.36e-17	0.0475534	5.99e-18	0.0283989	0.244128	0.184135	1.63e-18	0	0.0015053	0.0689172	0.124261	0	3.45e-19	0.00885481	0	0.0126092	0.0580768	0	0.0432192	3.28e-18	9.18e-18	0.013686	0.0747604	0.0305045	0	0.129616	0	0	0.118494	0.12671	4.78e-18	0.0701068	0	0.197887	6.78e-21	0.0571757
TARGET-30-PASCUF	0.0552219	0.0257508	0	0.0323409	0.123558	0.230829	0.12115	0.160285	0.0313889	0	0.202239	0.0842597	7.21e-18	0.00151969	0.106434	0.0334561	0.0506378	0.202618	0.131476	0.0420514	0.00245281	0.0691528	0.0539323	0.00394279	0	0	0.0182337	0.0460403	0.0573537	0.0481071	0.00492879	0.148428	0.0296467	0.0507233	0.0179156	0.0818436	0.0547026	0	0.0175367	0.0398362	4.42e-18	0.105385	0.36142	0.0692665	0.0204808	1.31e-17	0.208546	2.81e-18	0.0183026
TARGET-30-PASDZJ	0.192677	0.143511	0	0.481169	0.419159	0.658117	0.448089	0.455604	0.0873993	0.180813	0.0731225	0.306661	0.245558	0.223274	0.100112	0	0.432006	0.155236	0.0165747	0.165112	0.109961	0.0231568	0.0268052	0.140025	0	0.0108538	0	0.283608	0.13501	0	0.0762562	0.241969	0.0837554	0.169159	0.0578072	0.173182	0.0449729	0.145619	5.01e-18	0.0530681	0.0837794	0.64555	0.127325	0.285165	0	0.168799	0.00193142	0.0861619	0.0731557
TARGET-30-PASFRV	0.154355	0.0103489	0	0.334986	0.160154	0.538405	0.370148	0.37862	0.0267377	0.0479256	0.110749	0.19119	0.151353	0.0484098	0.113211	4.33e-19	0.229418	0.185334	0.0649217	0.106824	0.164907	0.0282507	0.0230215	6.61e-23	0	0	0.0137738	0.0782156	0.0591528	0.0023233	0.0909628	0.167944	0.0628697	0.0421301	0.0416802	0.173326	0.0313905	0.0933207	0	0.0101123	1.33e-18	0.32054	0.100902	0.209501	0.0219715	0.121846	0.134059	0	9.41e-18
TARGET-30-PASGPY	0.0853243	0.0667099	0.0154433	0.0646205	0.166792	0.23777	0.196869	0.226875	2.08e-18	0.00936531	0.149007	0.116784	0	0.0360161	0.0347508	7.58e-18	0.0317122	0.218341	0.127223	0.0529723	0.0175316	0.100031	0.0828536	0.0259786	0	2.64e-18	0.00994667	0	0.0135637	0.0455371	0.0597601	0.150136	0.0588141	0.00241513	0.0282902	0.0612013	0.103097	0	0.0337501	0.0310042	1.63e-18	0.198979	0.0102258	0.0826545	0.0320979	7.16e-18	0.195359	0	0.0455913
TARGET-30-PASJRT	0	0.0210305	0.0122299	1.72e-18	0.288683	0.264282	0.0892945	0.17031	1.33e-18	0	0.232573	0.0476679	0	0	0.0601991	6.78e-18	1.47e-18	0.18385	0.177586	0.0141729	0.12481	0.131204	0.117561	0.0380158	0	0	0.00329476	0	0.049254	0.0739482	0.111176	0.0285942	0	0	0.0191576	0.0646262	0.00258689	0	0.102194	0.0127335	1.37e-17	0.223767	0.381461	0.179463	0.0563668	0	0.171775	2.09e-19	0.0500985
TARGET-30-PASJYB	0.034057	0.00792257	0	0.0714718	0.191079	0.318466	0.0823695	0.137452	0.0163778	0	0.284999	0.0924853	6.04e-18	0	0.0710833	0	0.0158082	0.254184	0.195872	0.0303606	0.048294	0.0512165	0.0795129	0.033275	0	0	0.0192932	9.04e-19	0.0166639	0.051882	0.0307581	0.080956	0.0148476	0.00925314	0.0350509	0.0342482	0.0218927	2.26e-18	0.115219	0.0394572	0	0.180786	0.157282	0.0886518	0.0570334	0	0.181608	0.0108165	0.0285966
TARGET-30-PASKJX	0.109316	0.00631825	8.32e-20	0.120806	0.196262	0.240881	0.181002	0.221948	0.0829359	0.0703282	0.229016	0.111693	8.9e-21	0.033046	0.0723199	8.68e-18	0.198021	0.12218	0.137816	0.0323706	0	0.16753	0.0815213	0.0198172	0	2.92e-19	0.00688554	1.89e-17	1.49e-18	0.0317701	0.0152531	0.164283	0.0409177	0.0326085	0.0229866	0.101345	0.0154235	8.04e-19	4.75e-20	0.0621634	0	0.331299	0.291731	0.122052	0.0262707	8.23e-18	0.176212	0	0.00457722
TARGET-30-PASLGS	0.130202	3.1e-18	0.0209183	0.195777	0.0383471	0.390157	0.206751	0.238672	6.37e-18	3.1e-19	0.191733	0.0741062	8.96e-19	3.14e-18	0.135675	4.94e-18	0.0880859	0.223926	0.0792493	0.0918514	0.113728	2.76e-20	0.0294657	0.0667877	0	0	5.04e-19	0.0263344	0.0408598	0.0212758	0.0255257	0.153307	0.0468411	0.0378976	0.0244944	0.0665823	0.00719407	0.0476044	0.0835579	0	0	0.165382	0.125174	0.149572	0.0179805	0.0465493	0.163003	0	0.0162424
[truncated: 15 more columns]

## Sheet: E-MTAB-8248
Relative Fractions of 64 tumor-infiltrating immune cells of neuroblastoma patients in E-MTAB-8248 by the Xcell algorithm
ID	aDC	Adipocytes	Astrocytes	B-cells	Basophils	CD4+_memory_T-cells	CD4+_naive_T-cells	CD4+_T-cells	CD4+_Tcm	CD4+_Tem	CD8+_naive_T-cells	CD8+_T-cells	CD8+_Tcm	CD8+_Tem	cDC	Chondrocytes	Class-switched_memory_B-cells	CLP	CMP	DC	Endothelial_cells	Eosinophils	Epithelial_cells	Erythrocytes	Fibroblasts	GMP	Hepatocytes	HSC	iDC	Keratinocytes	ly_Endothelial_cells	Macrophages	Macrophages_M1	Macrophages_M2	Mast_cells	Megakaryocytes	Melanocytes	Memory_B-cells	MEP	Mesangial_cells	Monocytes	MPP	MSC	mv_Endothelial_cells	Myocytes	naive_B-cells	Neurons	Neutrophils	NK_cells
NBC-1	0.188221	0.0940387	0.0395172	0.208563	0.0164112	0.25935	0.0645312	0.122809	0	0.0942173	6.71e-19	0.124147	0.0907176	0.172602	0.103124	0.0847908	0.127843	0.123297	0.0392052	0.151582	0.232058	4.29e-19	0.00516276	0.014573	0.0363915	0.142459	0.017734	0.089425	0.0853132	1.77e-18	0.199216	0.149836	0.0405707	0.194175	0.00681422	0.133204	0.05299	0.0622344	9.29e-19	0.00621584	0.0566162	0.115786	0.235616	0.242357	5.52e-18	0.101454	0.101721	0.00185051	0.14381
NBC-10	0.195501	0.0744919	0.0787881	0.311558	0.0382952	0.269902	0.0816009	0.161906	0.0397237	0.209168	0	0.192293	0.170751	0.235528	0.209763	0.154502	0.239846	0.0567948	3.4e-19	0.207928	0.105065	0.264617	0.0396344	5.02e-19	0.00907232	0.145102	0	0.0718808	0.126972	0.0299915	0.140616	0.120679	0.0444901	0.145895	0.0239887	0.183036	0.0864082	0.152303	2.55e-19	0.048955	0.104068	0.40784	0.225361	0.163181	0.0278159	0.154817	0.069082	0.00932879	0.158063
NBC-100	0.0217907	0.080456	2.06e-18	0.0603144	0.0581552	0.0532924	0.0809297	0.10911	0.0485489	4.71e-18	0.074164	0.122135	0.0130838	0.0538119	0.0144057	0.0989065	0.0320322	0.169829	0.0561776	0.0203748	0.106083	0.0760504	0.0542889	0.0799919	0.0202393	0.13981	0.00575386	0.161457	0.0804195	0.0428862	0.109485	0.0638635	0.00283266	0.109328	0.040023	0.0796134	0.0446713	0	0.0975724	0	0	0.00270729	0.185657	0.147415	0.0309924	0.0541002	0.131446	6.25e-18	0.047969
NBC-101	0.1026	0.092042	6.11e-19	0.06084	0	0.0141241	0.0086194	0.0314378	0	0.0471118	0.0490391	0.0852114	6.18e-19	0.0377604	0.0572281	0.0904493	0.0494402	0.0858339	0.0865644	0.0649304	0.0740631	0.0528864	0	1.24e-19	0.00847928	0.151935	0.0178681	0.00289428	0.05149	0.00759028	0.0527978	0.16326	0.019142	0.222709	0.0171833	0.054649	0.0371681	0.0128185	0.0179901	0.0471667	0	0.0400763	0.379511	0.107422	0	1.27e-17	0.149081	0	3.98e-18
NBC-102	0.0959939	0.0909725	2.93e-17	0.00953789	0.0185864	0.0366021	0	0.00145488	0.0604945	0.0960905	1.97e-20	0.0630852	0	0.027955	0.0794379	0.0683349	0.165958	0.140257	0.0459169	0.0304733	0.0629956	0.0669553	0.0357078	0	0	0.0892449	0.0148451	0.0978631	0	0.0429915	0.0428766	0.150566	0	0.258067	0.0321752	0.0791085	0.111537	1.47e-17	0.0585447	1.43e-19	0	0.0706806	0.403082	0.118551	0.0335405	4.82e-17	0.13519	0.014248	0.00887167
NBC-103	0.193867	0.0651652	0.0841765	0.281301	0.00942246	0.390458	0.1777	0.27558	0.0492334	0.167895	0	0.24235	0.21855	0.141859	0.230177	0.121361	0.241402	0.0855833	0.0109751	0.209762	0.0765043	0.133768	0.0431475	9.12e-18	0.00489781	0.135515	0.00705488	0.0916291	0.0861475	4.28e-20	0.0540237	0.0754495	0.00626655	0.118468	0.0373697	0.211934	0.0457889	0.110915	0	0.0313726	0.00957852	0.38037	0	0.0829022	1.02e-19	0.140669	0.0870437	0	0.0690811
NBC-104	0.14532	0.0756728	0.00837972	0.0477564	0.033665	0.0907543	0.112624	0.154346	0.127451	0.00905675	0.0361522	0.0875451	0.0661729	0.142636	0.0628203	0.0485888	0.0767684	0.0933147	0.0766355	0.116523	0.0958336	0.222718	0.0339891	0.162701	0	0.0989725	0.0133442	0.0493441	0.126969	0.0383651	0.145378	0.0992929	0.0311445	0.126742	0.0208168	0.0442357	0.0318754	0	0	0.0207461	0.0223626	0.284884	0.446748	0.181212	0.0122998	0	0.107399	0.0261419	0.0517567
NBC-105	0.0877993	0.0825874	0.0109294	0.0220448	0.0447909	0.112522	0.0585774	0.121854	0	0.016254	0.0166338	0.119277	0.034464	0.0751046	0.0531574	0.137716	0.0172371	0.044326	0.0959324	0.0804507	0.0788153	0.158328	0.029408	0.06139	2.58e-19	0.16105	0.00522478	0.00955931	0.0410031	0.0158649	0.0899092	0.0672458	0.00628811	0.0710268	0.0369038	0.0644826	0.0616648	0	0	0.0244049	1.06e-17	0.0821437	0.318902	0.0678337	9.61e-20	7.09e-18	0.124855	0	0.0677361
NBC-106	0.157937	0.0437942	5.72e-19	0.121653	0	0.108569	0.148845	0.155365	0.0600945	0.0312866	0.0196906	0.172389	0.0723557	0.106386	0.0966908	0.0294671	0.160249	0.099063	0.018912	0.0976037	0.0622889	4.29e-18	0.0150088	0	1.82e-18	0.177223	0.00709227	0.0722322	0	0.0167745	0.0573228	0.113557	0.00848211	0.127026	0.0321136	0.077379	0.0306447	0.0145075	0.0451708	0.00545775	0	0.232736	0.228271	0.123417	0.0213372	0.0861959	0.133371	1.41e-19	0.0400496
NBC-107	0.129308	0.0770415	0.0137541	1.57e-18	0	0	0.0388879	0.117878	0.0359542	2.43e-18	0.127908	0.0470013	0.0164343	0.0314918	0.0465775	0.0836808	0.0220556	0.110807	0.0554682	0.0805267	0.0198499	0.33166	0.0610702	0.0709223	0	0.106625	0.00600873	0	0.0501784	0.0610953	0.0733751	0.0272012	4.2e-19	0.0643887	0	0.0886532	0	0	0.0365891	0.0428224	0	0.156996	0.339536	0.0640911	0.00371025	7.51e-18	0.132389	4.91e-19	0.0401285
NBC-108	0.138355	0.0333304	4.77e-18	0.0493948	0.182601	0.112302	0.062835	0.113635	0.096262	0.0767282	0	0.109545	0.0532003	0.152944	0.0368158	1.81e-18	0.0660704	0.129484	0.038295	0.0787545	0.0803133	0.086308	0.0341602	0.00512396	0	0.125358	0.016945	0.13366	0.0707578	2e-19	0.0767346	0.137337	0.0140552	0.262439	0.0262329	0.0946712	0.0952362	0.0125399	1.62e-18	0.0182883	0	0.135758	0.323183	0.170918	0	0.0156361	0.133798	3.11e-18	0.113635
NBC-109	0.0653753	0.0837519	0.0352033	0.0135983	0.0545029	0.0794865	0	0.0118985	0.00228003	0.0891465	0.021861	0.0681625	9.86e-19	0.0748804	0.0471561	0.106272	0.00524801	0.103609	0.0374534	0.0839473	0.187137	0.137186	0.0484566	0.133471	1.99e-19	0.143376	0.00960767	0.0731478	0.130162	0.0388421	0.163827	0.192467	0.0612037	0.18556	0.0271113	0.0520656	0.0534843	0	0	0.0568084	0.0705189	0.0948101	0.383073	0.197493	0.0084876	0	0.0971896	0.0170519	0.0636044
NBC-11	0.131155	0.0529751	0.0112691	0.102362	0.00530256	0.135213	0.099537	0.116378	0.00209651	0.0631105	0.0478735	0.120485	0.0622347	0.0723622	0.0997477	0.150582	0.0126711	0.0637673	0	0.171519	0.236199	0.306829	0.0767499	0.0417819	0.0229561	0.126647	0.0067055	0.0520871	0.156843	0.0375475	0.196293	0.108661	0.0273382	0.164775	0.00382	0.0750785	0.0499067	0.0546324	2.44e-19	0.0281805	0.0324452	0.186561	0.336447	0.275064	0.0183791	0.0482785	0.106182	0.0457439	0.0760668
NBC-111	0.194849	0.0587259	0.018968	0.189139	0.0790622	0.153909	0.139977	0.161	0.0489594	0.0921958	5.68e-19	0.176651	0.128336	0.149987	0.111737	0.0497511	0.193916	0.0876651	0.0849874	0.130101	0.105731	0.0859273	0.0325701	7.96e-20	2.02e-17	0.118875	0	0.040173	0.0348181	0.0206946	0.140857	0.0760025	0.00560361	0.159865	0.0321059	0.171984	0.0778209	0.06185	0.0161998	0.0199361	0.00842482	0.356387	0.134755	0.160483	0	0.106117	0.10791	1.05e-19	0.0542078
NBC-112	0.0599232	0.0640469	0.0656147	0.00474406	0.0716349	0.0345676	0.0245471	0.122633	0	0	0.0772299	0.0580534	1.88e-18	3.1e-20	0.0288856	0.108172	0	0.098408	0.149591	0.0363957	2.53e-18	0.0739955	0.0251873	0.0740687	0	0.150079	0.0395579	0.0504566	0.0461038	0.0378845	0.00405119	0.0371021	0.00165048	0.00882253	0.0156772	2.64e-18	0.0342908	9.4e-18	0.0525648	0.0390361	5.51e-18	0.0221931	0.0798666	5.1e-18	0.0155941	0	0.14175	0.000963035	0.0337131
NBC-113	0.164006	0.0798539	0.0259497	0.0268295	0.0387233	0.024441	0.0440103	0.115216	0.0902532	0.015093	0.0369614	0.0973843	0.00524235	0.0754289	0.111097	0.0947325	0.0780934	0.0881662	0.0552383	0.104292	0.101972	0.0423581	0.0124719	0	0.126778	0.213942	0.0331151	0.125136	0.026669	0.000545712	0.0868042	0.0903326	0.00256926	0.130379	0.0405617	0.0745482	0.0632799	0	0.0192152	0.0272211	1.21e-19	0.0533282	0.171439	0.0958959	0.0401149	2.09e-19	0.136759	0	0.0693585
NBC-114	0.0679941	0.0852	0	0.0331826	0.103957	0.081844	0	0	0	0	0.0677691	0.0252672	1.49e-18	0.0178746	3.05e-18	0.0253836	0	0.0881375	0.111501	0.0445879	0.0882991	0.15698	0.0234076	0.024913	2.05e-17	0.195365	0	0.0277782	0.0286623	0.0332686	0.1232	0	0	0.0829666	0.00534179	0	0.0390166	4.8e-18	0.00121554	0.0186183	0	0.216436	0.252365	0.112505	0.040508	0	0.119234	0.0111865	0.0128291
NBC-115	0.172082	0.0429685	0.0242072	0.0312471	0.00470718	0.106172	0.0829259	0.123597	0.0171358	0.0618789	0.0233832	0.104089	0.0113919	0.0930777	0.118892	0.135024	0.15994	0.0662512	0.074269	0.127333	0.108061	0.0563959	0.00712122	1.03e-19	0.00139227	0.17707	0.00197841	0.0586196	0.0395373	0	0.0624121	0.125743	0.0140178	0.135093	0.033878	0.149959	0.0298917	0	0.0702403	0.0148032	0.0301727	0.0257426	0.204643	0.140099	0.0112371	1.34e-20	0.137883	7.13e-19	0.142335
NBC-118	0.149209	0.10036	0.0332453	0.182327	0.0521153	0.206224	0.049631	0.136335	2.42e-18	0.0665794	0.0682128	0.0988264	0.0859797	0.013866	0.0811166	0.0985363	0.112735	0.148391	0.047935	0.107889	0.128212	0.0788004	0.0442586	0.0102551	0	0.120983	0	0.121638	0.0432629	0.000341103	0.0841457	0.04864	0	0.118428	0.0209308	0.130413	0.0181064	0.0721571	0.113918	0.00196293	0	0.110399	0.0943037	0.0894583	0	0.10314	0.106025	0	0.0748288
NBC-12	0.0666886	0.0499759	0.0442307	0.127817	0.14899	0.00455829	0.00562391	0.00304458	2.44e-20	0.014959	0.136811	0.0879173	0	0.0263128	2.69e-18	0.110783	0	0.131139	6.79e-20	0.0611421	0.128375	0.263063	0.0783334	0.0517585	0.0632255	0.121786	0	0	0.082715	0.0106531	0.133699	0.0457362	0	0.25461	0.0125168	0.0424465	0.0497527	0.080696	0	0.0232289	1.57e-18	0.279469	0.212149	0.153591	0.0165861	0.032814	0.106471	0.0297231	0.0350469
NBC-120	0.197045	0.0857749	0	0.116077	2.74e-18	0.138653	0.0985024	0.129266	0.0506206	0.130164	2.89e-18	0.124584	0.0734935	0.121015	0.130433	0.0195124	0.10003	0.0786609	0.0779728	0.090918	0.0141112	0.0172669	0.0110882	2.04e-20	0.0166603	0.152006	0.0388113	0.0680859	0	0.0234489	0.0125833	0.152257	0.0232807	0.170878	0.0234991	0.0658967	0.102091	0.0415333	0.00216378	0.011896	0.00293437	0.0260767	0.309004	0.0439869	0.0261909	0.0603159	0.141405	0	0.153462
NBC-122	0.202772	0.0886021	0.0289985	0.0714023	0.130422	0.15272	0.0805569	0.143866	0.0424635	0.111771	0	0.119815	0.08813	0.129074	0.125914	0.112187	0.111685	0.0948655	0.0806834	0.106186	0.0944282	0.150685	0.0483058	0	0.14191	0.11462	0.0604435	0.103068	0.03403	0.00517601	0.142007	0.0818369	0.0254226	0.173501	0.0286464	0.171015	0.098953	0.00806505	8.91e-19	0.0476722	0	0.321004	0.153188	0.130042	0.00851495	0.0345851	0.10843	1.68e-18	0.159845
NBC-123	0.174746	0.080274	0.0740715	0.0539344	0.000160013	0.194895	0.0395264	0.143184	0.0709528	0.105381	2.66e-18	0.0778667	0.063258	0.0898715	0.102263	0.190696	0.059586	0.0533072	0.0961969	0.150569	0.214503	0.304257	0.032556	1.38e-18	0.094517	0.196912	0.00614777	0.14278	0.0997179	0.0129795	0.189407	0.202471	0.0391693	0.273411	0.0307151	0.179061	0.0601402	0	1.22e-17	0.0849553	0.0501546	0.143462	0.247132	0.241142	0.00640147	0.0096538	0.0908345	0	0.0806573
NBC-124	0.183532	0.0774959	0.0798937	0.0707057	0.0758756	0.26498	0.0937047	0.189686	0	0.143084	7.3e-19	0.176495	0.145869	0.157959	0.132793	0.0491586	0.132213	0.109179	0.0585303	0.127949	0.0975341	0.0389794	0.0485198	0	1.42e-19	0.161839	0.0104897	0.136493	0.0395722	0.0182387	0.0678466	0.0979791	0.0206146	0.127012	0.0332204	0.168108	0.0638411	0.002838	0.0355638	0.0286818	0.0445231	0.123583	0.0148662	0.109516	5.11e-21	0.0153091	0.111816	1.91e-18	0.137685
NBC-125	0.159355	0.104048	0.0100727	0.0303903	0	0.0624375	0.0412518	0.0765713	0.0985857	0.0549626	0.0399926	0.110338	0.0228559	0.109226	0.105688	0.121028	0	0.0803755	0.0551063	0.120024	0.18184	0.232094	0.0400191	0.0111378	0	0.163518	0.0141743	0.133714	0.111427	0.0314397	0.205357	0.0779488	0.0213178	0.138976	0.00879138	0.0544973	0.0933071	3.21e-18	0	0.0506562	0.00505353	0.0955796	0.270743	0.216474	0.0716042	2.83e-18	0.10492	7.84e-19	0.0513335
NBC-126	0.143004	0.0632133	1.38e-17	0.0495633	0.040679	0.115524	0.0958894	0.154012	0.0147859	0.0353584	0.0700144	0.112968	0.0733977	0.0646303	0.135749	0.0220834	0.104332	0.104064	0.0443976	0.118146	0.0187814	0.0802177	0.0276721	0.0046138	1.24e-18	0.165704	0	0	0.0638136	0.0203142	0.0124956	0.0817695	0.00298859	0.145469	0.0340445	0.101455	0.038828	0	0.0536037	3.19e-18	6.77e-19	0.0737626	0.334901	0.0620189	0.000698133	0	0.127973	0	0.134055
NBC-128	0.180924	0.0830333	0.0810444	0.103086	0.0733656	0.20619	0.136564	0.192453	0.0321142	0.110252	0	0.175128	0.118695	0.152544	0.109241	0.145352	0.0823931	0.0735408	0.120308	0.125232	0.0425756	0.0757057	0.0252136	9.09e-19	0.0248668	0.15714	0.050906	0.138652	0.0501184	0.000344002	0.0390947	0.134211	0.044518	0.158276	0.0390219	0.131718	0.0717003	0.0393289	0.0177663	0.0405792	0	0.209847	0.114452	0.047619	0.00402819	0.0536333	0.114533	1.37e-19	0.122473
NBC-129	0.0853399	0.0187802	0.0704379	0.00505242	0.00838453	0.0849838	0.00435003	0.0970565	0	2.7e-19	0.0464978	0.0522567	0.00286405	0.0395716	0.0566092	0.173786	0.000525466	0.0983151	0.108189	0.0659699	0.0491791	0.193286	0.0380956	0.120188	3.5e-18	0.165133	0.0206328	0.00816412	0.069351	0.00350989	0.0686116	0.130321	0.034093	0.172792	0.0193874	0.0165749	0.0453729	9.51e-18	0.0769916	0.0403259	0	0.101447	0.221621	0.0849134	0.0027037	0	0.120222	1.28e-18	0.0269924
NBC-130	0.103816	0.0602848	0.0706018	0.0858768	0.103054	0.0452039	0.105525	0.0908929	0.0157974	0.0372078	0.0100101	0.112743	0.0018653	0.029422	0.0595371	0.191416	0.072435	0.0613905	0.0566939	0.0302504	0.134674	0.0320588	0.0450415	0.066093	0.0654718	0.182663	0.00727366	0.13863	0.0156192	0.0135914	0.132484	0.0881857	0.022626	0.11204	0.0328799	0.0651442	0.059728	0.0383691	0.0067277	0.0441993	7.27e-20	0.113701	0.202175	0.142352	0.0134342	0.0734168	0.134055	0	0.0166644
NBC-131	0.155574	0.0788404	0.0229174	0.0716108	0.0156767	0.105096	0.0155044	0.103948	0	0.11794	0.00183128	0.139309	0.0506525	0.156637	0.0899755	0.0232201	0.0919432	0.113259	0.06735	0.107147	0.0752567	0.108844	0.0215746	0.136924	7.47e-19	0.165517	0.0199699	0.0484791	0.0737428	0.0129757	0.0558422	0.116804	0.0232857	0.121625	0.025501	0.117027	0.0577684	0.0107636	0.0235432	0.0361442	0	0.166536	0.299771	0.114321	1.26e-18	5.9e-18	0.119625	0	0.0983419
NBC-133	0.1686	0.102809	0.0647995	0.0656686	0.0180194	0.183318	0.0829903	0.166146	0	0.0724938	0	0.164168	0.111254	0.139904	0.125642	0.0705064	0.112679	0.100008	0.0347769	0.0956924	0.123868	0.0660387	0.0119333	0	0.0250894	0.176634	0.0182778	0.135075	0.0250692	0.0157501	0.103086	0.106435	0.0166713	0.157812	0.0313056	0.185652	0.0598959	0.00141275	0.00163825	0.0247598	0.00990749	0.136959	0.0640897	0.136292	0.0135812	0.0258675	0.121721	1.6e-20	0.141968
NBC-134	0.168031	0.0846678	0.0750505	0.0254591	3.83e-19	0.148536	0.048332	0.137305	0.0439447	0.0398138	0.0167832	0.112196	0.0575644	0.12526	0.0752124	0.0867552	0.0388374	0.101689	0.0540919	0.120024	0.107581	0.0442908	0	0.0696638	0.000549232	0.166733	0.00725653	0.140142	0.0354504	0.00924035	0.0827519	0.0785191	0.0154519	0.0845438	0.027303	0.0564324	0.0394481	0	0.0762618	0.0174622	0	0.0285102	0.0536713	0.107194	0.0148028	1.45e-18	0.126148	0	0.0688842
NBC-135	0.0310016	0.0306833	3.05e-18	0.0097252	0.137823	0.0628189	0.0390101	0.0814415	0.0214331	0.0195809	0.0696723	0.0805649	1.19e-19	0.0151077	3.13e-18	0.0499262	0.0266987	0.130593	0.0983785	0.00861092	0.0316688	8.19e-21	0.0428507	0	0	0.149055	0.00477458	0.023444	0.0377591	0.0231056	0.0368136	0.123482	0.0218767	0.0996064	0.0339977	0.0630384	0.0645884	0	0.071533	6.87e-18	1.11e-17	0.0145102	0.185729	0.0819714	0.0245656	0	0.146509	6.68e-20	0.115889
NBC-136	0.147779	0.0857781	0.0501445	0.0443289	0	0.0458006	0.0962883	0.0968335	0.0749451	0.0488144	0	0.153596	0	0.093822	0.0677735	0.113599	0.0783407	0.0903509	0.0558238	0.0583363	0.190344	0	0.0268834	0.00921554	0.121009	0.168761	0.0359746	0.163755	0.0103851	0.0215063	0.177424	0.117836	0	0.184132	0.032958	0.0920298	0.0810645	0	1.43e-18	0.0493536	0.0108662	0.143525	0.154752	0.211714	0.014242	0	0.133969	0.00586311	0
NBC-138	0.161775	0.0735585	0.0227426	0.225817	0.0941074	0.242449	0.113925	0.188829	0.109543	0.120752	0	0.139809	0.132564	0.0865645	0.125465	0.123671	0.163447	0.0788563	0.0676332	0.117311	0.062373	0.282922	0.0518445	0	0.127358	0.09132	0.0586232	0.18207	0.0856283	0.0111271	0.13618	0.0959787	0.0237389	0.238972	0.0252634	0.228206	0.101778	0.0962329	4.67e-18	0.0405138	0.00583165	0.512436	0.143678	0.118755	0.0108325	0.109681	0.0574241	5.22e-19	0.100251
NBC-139	0.131552	0.0806326	0.00460326	0.0108096	0.0670703	0.123598	0.081771	0.156194	0	0	0.0326791	0.0907465	0.0303648	0.0435715	0.0633139	0.0440893	0.0321685	0.11552	0.035092	0.0637089	0.228003	0.0771522	0.0570302	0.0464379	2.12e-19	0.167699	0.00153178	0.181102	0.0507579	0.014692	0.178234	0.0492543	0	0.107042	0.0333681	0.0391136	0.050394	0	0.0482291	0.00939651	4.85e-19	1.05e-19	0.166369	0.227044	0.021497	0.00427955	0.116914	0.0009024	0.0886478
NBC-141	0.151183	0.0966453	0.0565623	0.0829334	0.0271023	0.0998325	0.00625408	0.0550279	4.1e-19	0.0581986	3.01e-19	0.113383	0.0395272	0.142451	0.0129446	0.156519	0.128703	0.109433	0.0554044	0.0731477	0.0473763	0.00979317	0	3.02e-18	0.0440565	0.138762	0	0.0288715	0.026908	0	0.0350974	0.133026	0.00568129	0.238437	0.023781	0.0312904	0.0757084	0.022918	0.0669821	0.0234766	6.69e-19	0.170801	0.181654	0.066603	0	1.08e-19	0.133945	0	0.109885
NBC-142	0.198003	0.0255649	0.0240306	0.104411	0.0693166	0.207273	0.130516	0.183055	0.0519479	0.168076	1.62e-19	0.172989	0.126155	0.182514	0.141332	0.0102027	0.191117	0.0635064	0.0290912	0.145054	0.0559426	0.212442	0.0469837	3.33e-18	0.0172163	0.196062	0.0142664	0.00519396	0.0444535	0	0.0723186	0.147985	0.0283744	0.184167	0.0235846	0.204692	0.0530271	0.00708782	0	0.0250624	0.00119422	0.224707	0.306309	0.150998	0	0.0415586	0.118661	9.2e-19	0.128238
NBC-143	0.135645	0.077211	0.00835454	0.0262031	0.0767808	0.0338794	0.091566	0.113419	0.11914	0.0943067	0.0121041	0.121801	0.0241557	0.0969635	0.0737695	0.116212	0.0564542	0.0495644	0.16621	0.0780766	0.116181	0.196249	0.0522825	0.0593507	0.0704488	0.197937	0.0322737	0.163122	0.0652693	0.0194183	0.1562	0.0894671	0.00722942	0.180219	0.0252335	0.0752042	0.0834596	0	9.71e-19	0.0451917	0	0.243131	0.294932	0.170287	0.0178396	0	0.126712	0.0164288	0.0389797
NBC-144	0.140403	0.0562182	0	0.0557389	0.0189082	0.114392	0.108233	0.142503	0.0143058	0.0236613	0	0.151397	0.0644095	0.0800904	0.0788745	0.0411413	0.0994925	0.0952035	0.054554	0.0930329	0.0314178	0.0238075	0	8.3e-20	0.0328878	0.167022	0.0246033	0.022507	0.0149284	5.48e-18	0.0269686	0.0908141	0	0.155125	0.0340642	0.082412	0.0522044	0	0.0828736	0.00207605	3.38e-18	0.0953716	0.16657	0.0520454	0.0276153	0.037898	0.140393	0	0.0580099
NBC-145	0.115991	0.0870687	0.014564	0.0308029	0.0178968	0.0867172	0.0118034	0.0739349	0.0552857	0.0814149	0.0340376	0.117314	0.0473045	0.134835	0.107422	0.144351	0.0106996	0.0819066	0.108905	0.0686194	0.161992	0.199929	0.0290476	2.61e-18	0.0462071	0.14645	0.023861	0.118872	0.0918328	0.0127799	0.149224	0.159163	0.0439706	0.153425	0.0297094	0.0922267	0.102921	1.69e-18	0	0.0150701	0	0.0630993	0.299223	0.18256	0.0376328	0	0.136111	0.0222433	0.0774334
NBC-146	0.129646	0.0757303	0.0736444	0.0109283	0.079975	0.0828049	0.0713105	0.109067	0.000256588	0.0672979	3.08e-18	0.132982	0.0298211	0.0750334	0.103273	0.0878606	0.00513264	0.0707679	0.120684	0.072915	0.142927	0.0484627	0.0282544	0	0.0492812	0.165778	0.0635857	0.230268	0.0822817	0.00161959	0.14443	0.146343	0.0388914	0.205937	0.0329803	0.0804371	0.0758323	2.66e-19	0.00594203	0.0409465	0	0.16339	0.171816	0.14736	0.0108696	9.23e-19	0.123146	3.7e-19	0.0706494
NBC-148	0.0800838	0.0886689	0	0.0135787	0	0.0538889	6.11e-19	0.050356	1.5e-17	1.63e-18	0.089332	0.0852465	0	0.00995167	0.020583	0.0911182	0.00919955	0.190169	0.0560154	0.0452725	0.0457033	0.00743534	0.0121843	0.0207372	0.00477543	0.111214	0.0175643	0.0512304	0.0323969	0.0147925	2.33e-18	0.144208	0.022247	0.135476	0.0194276	0.0562527	0.0390282	0	0.127886	1.39e-18	0	0	0.294589	0.0145471	0	0.00160259	0.131591	0.0161686	0.00861478
NBC-149	0.188183	0.0574059	0.0458247	0.0367475	0	0.0995332	0.00744379	0.122008	1.73e-20	0.0113557	0.0547007	0.0461345	0.00118854	0.040704	0.0990593	0.160131	0.0369502	0.101547	0.0431794	0.148121	0.117297	0.142329	0.0022185	0.0342385	0	0.148865	0.0108909	0.106594	0.0296502	0	0.0942259	0.0749749	0.0191655	0.062674	0.0148488	0.0809129	1.47e-19	0	0.0856772	0.0354226	8.28e-20	8.17e-18	0.206719	0.1557	0.0124161	1.27e-17	0.141485	1.88e-18	0.0635592
NBC-150	0.0521281	0.123972	4.23e-18	0	0.0486849	0.0410702	0.0037101	0.0491556	1.77e-18	4.43e-18	0.131558	0.0550329	1.88e-20	6.75e-19	0.00896131	0.111741	2.67e-18	0.161925	0.105107	0.0621433	0.0851359	0.296404	0.0709828	0.10509	1.65e-17	0.167976	0.0133769	0.102537	0.115317	0.0177781	0.0828607	0.0542747	0.00994601	0.0878925	0.00808703	0.0110339	0.0175927	1.38e-17	0.0628368	0	0	0.141749	0.203086	0.120723	0.0145279	0	0.12281	0.0486176	0.0422174
NBC-151	0.138052	0.112607	0.0376138	0.140992	0	0.181009	0.00451228	0.0916533	0	0.0234422	0.0236811	0.0599716	0.0264159	0.0699357	0.0632572	0.0305757	0.0468153	0.123376	0.081222	0.122451	0.216028	0.147494	0.0316087	0.105035	0.0177638	0.157563	4.87e-19	0.0616209	0.0884457	0.0119768	0.18267	0.0957733	0.0189218	0.102741	0.0217945	0.11745	0.047348	0.0539144	0.0509648	0.011374	0	0.143619	0.276733	0.256036	0.00832836	0.0765277	0.0905608	0.036361	0.0483981
NBC-152	0.0579708	0.0505316	0.039569	0.026167	0.0361713	0.0801026	0.019246	0.0521521	0	5.78e-18	0.0602649	0.0544704	2.18e-18	0	0.00290937	0.192245	0.0310997	0.0937563	0.0771163	0.0399438	0.0401594	0.160138	0.0803196	0.0819412	0.0157981	0.137557	0.0627948	0.0660783	0.0142779	0.0782473	0.0501013	0.0721905	0.0206691	0.0458859	1.05e-19	0	0.025782	0	0.0844935	0.0182917	0.0120346	0.133197	0.166349	0.0658271	0.0135797	0	0.123068	0.0387658	0.0286352
NBC-153	0.0514404	0.0222932	2.94e-18	0.0694596	0.108577	0.108253	0.057057	0.0667601	1.85e-18	3.97e-18	0.0942037	0.116775	0.0277737	1.54e-18	0	0.041894	0.0433612	0.140503	0.111728	0.0409966	0.106004	0.203276	0.0514274	0.0735669	0.0151841	0.146041	0.00745429	0.119974	0.0748867	0.0179369	0.119837	0.094789	0.0199652	0.140121	0.0140169	6.27e-20	0.0481746	0	0.03029	0	5.03e-19	0.189744	0.194126	0.106042	0.0455985	0.0386527	0.12302	0.0391341	0.0243542
NBC-154	0.128655	0.0369018	0.0382916	0.0859392	0.0852239	0.182973	0.0362869	0.0723137	1.33e-18	0.000789923	0.061603	0.104041	0.0609454	0.0559546	0.0831195	0.145876	0.0669445	0.122151	0.0831344	0.101002	0.134719	0.156505	0.0280177	0.0460362	1.15e-18	0.15295	0.0205754	0.0589811	0.0792499	0.00667168	0.116845	0.13062	0.0289704	0.167822	0.0106493	0.050582	0.015589	0	0.103487	0.0426065	0.0398106	0.141467	0.223124	0.158107	7.13e-19	0.0431596	0.0954676	0.0703927	0.109176
NBC-155	0.0693672	0.0654879	0.0527744	0.0787643	0.0217064	0.0824567	0	0.0156613	3.45e-19	9e-18	0.0851214	0.0621908	0	0.0629204	0.0554712	0.098105	0.0582841	0.113412	0.0938584	0.0622056	0.131526	0.150124	0.0514282	0.0632787	0.0164613	0.185288	0.00136231	0.0520554	0.0726773	0.0446057	0.131058	0.132637	0.0413143	0.124105	0.00707918	0	0.0275426	8.38e-20	0.0657612	0	0.0954318	0.15117	0.194039	0.160873	0.00847866	0.0212056	0.0921032	0.0587587	0.0987362
NBC-156	0.0335572	0	0.0531204	0.0331035	2.72e-18	0.0925442	0.0499723	0.045733	1.13e-17	7.28e-19	0.0308264	0.072226	0	8.41e-19	0.0397036	0.0592736	1.48e-19	0.133211	0.0109434	0.0458169	0.113179	0.191548	0.0254878	0.097989	9.23e-18	0.0714172	0.00244592	0	0.0668563	0.0339276	0.114998	0.205906	0.0509998	0.208728	0.0108079	3.28e-18	0.031655	1.13e-17	0.0865611	0.0173356	0.0232205	0.0693783	0.346882	0.17367	4.34e-21	0.0158186	0.122349	0.0802862	0.0190132
NBC-157	0.0220439	0	0	0.0155417	0.122546	0.0565489	0.0258026	0.0322223	0.0350654	1.66e-18	0.0530197	0.0674816	0.0101903	0	0.0100713	0.0754938	0	0.110512	0.0319133	0.057088	0.132048	0.343675	0.0930789	0.207877	4.48e-18	0.114979	8.71e-19	0.0896752	0.103806	0.0562487	0.129172	2.16e-18	0	0.0683661	0.0166135	0	0.0519612	0	0.0663985	0	1.63e-17	0.136608	0.477937	0.16944	0.0138919	0	0.117919	0.0711881	0.0504598
NBC-158	0.0431795	0	0	0.0705711	0	0.0744117	0.042835	0.0828349	7.16e-19	2.11e-18	0.0834614	0.0735936	8.06e-20	0	0.0217857	0.143788	0.0274657	0.122166	0.0746351	0.0640159	0.100118	0.163096	0.0460422	0.0297347	0.0450556	0.149935	1.63e-19	7.24e-19	0.074809	0.0345331	0.090515	0.0813502	0.0217786	0.100144	1.3e-20	0	0.0543514	0.00976172	0.0115042	0.0240851	0	0.208728	0.195084	0.127289	0.00893295	0.0216413	0.139352	0.0935392	0.0176872
NBC-159	0.140245	0.123861	0.0330931	0.0314841	0.0999834	0.132483	0.0276055	0.082845	5.44e-19	5.85e-18	0.0946728	0.115392	0.0564824	0.0947094	0.0176471	0.157705	0.0181859	0.100632	0.00863525	0.12234	0.193885	0.237184	0.0641309	0.0981444	0.111687	0.180285	0.0119005	0.0809349	0.138319	0.0385389	0.158841	0.109234	0.0483692	0.0678418	0.00704223	0.023395	0.0375537	0.0144042	0.0328588	0.029838	0.051098	0.0665195	0.315797	0.208722	0	0	0.0800323	0.0372366	0.123356
NBC-16	0.109229	0.0598585	0	0.0210598	0.236321	0	0.111106	0.0578886	0.0507975	0.0601656	0.0489581	0.126999	6.47e-19	0.096409	1.62e-17	0.0074807	0.0774018	0.059716	0.0866252	0.0540515	0.122807	0.249912	0.0781485	0.0123848	3.3e-17	0.154998	1.21e-18	0.0178863	0.0561563	0.00227899	0.151616	0.0896633	0	0.299308	0.0182629	0.0474504	0.0334815	8.84e-18	0	0	0	0.310942	0.525965	0.253144	0.0160173	0	0.112138	0.0477412	0
NBC-160	0.152217	0.0605377	0	0.0102627	0.130893	0.015076	0.114517	0.113832	0.110382	0	7.7e-20	0.0468383	0.0927745	0.0770144	0.0788905	0.0956124	0.0193753	0.0726916	0.0778733	0.0959371	0.102196	0.296204	0.0725238	0.0179494	0	0.113789	0	0.310191	0.0905423	0.0779111	0.226267	0.0184367	2.25e-20	0.15494	0.00482274	0.103404	0.0604285	5.02e-19	1.57e-18	0.0637386	0.0261482	0.303276	0.628391	0.194537	0.0355407	6.14e-18	0.0933625	0.0177272	0.0436111
NBC-164	0.0210008	0.025138	0.0652123	0.0131261	0.0143118	0.137818	0.0514897	0.0484408	0	2.33e-18	0.0701906	0.0701666	0.0313011	0.0095143	0.0530173	0.108503	0.0226579	0.148291	0.0286075	0.0646787	0.18823	0.229129	0.0517733	0.11929	0.0205398	0.136485	0	0.0141592	0.0973784	0.0374065	0.163621	0.16264	0.0258193	0.225035	0.0121298	0	0.0280575	0	0.0744194	1.88e-19	0.0460637	0.12262	0.276412	0.207439	0.0190612	0	0.106636	0.0808916	0.0522583
NBC-166	0.0660632	0.0261617	0.07092	0.022522	6.81e-18	0.116003	0.0163012	0.0966109	8.66e-18	0	0.0271721	0.0578924	6e-19	2.14e-18	0.0230878	0.0779536	0.00777322	0.112911	0.0591767	0.0574086	0.104581	0.0682536	3.11e-18	0.0171679	1.01e-18	0.153564	0.0188078	0.0727263	0.0618903	0	0.0821552	0.163977	0.0609933	0.102213	0.0150887	0.0275984	0.0230153	2.36e-18	0.132746	0.0169265	0.0283635	0.0824245	0.110388	0.110094	0.0123588	0.00332114	0.125643	3e-19	0.0196121
NBC-167	0.157586	0	0.00112134	0.0609938	0.245082	0.0208572	0.132377	0.0720796	0.105922	0.0856396	0.0400648	0.162408	0.0853026	0.284538	0	0.21335	0.0994722	0.0394407	0.0472005	0.122952	0.116858	0.482004	0.108713	0	0.00766867	0.109094	1.45e-19	7.14e-19	0.104878	0.0637413	0.190034	0.130719	0.0420907	0.21654	0	0.0139938	0.0790622	1.78e-19	0	0.0710015	1.08e-18	0.428848	0.413844	0.30271	0.0175284	0.00892576	0.0902169	0.0604452	0.116099
NBC-168	0.0954626	0.0243878	0.0191178	0.0722234	0.0297877	0.104358	0.0368201	0.084572	2.56e-17	3.56e-19	0.02443	0.0447643	0	0	0.03087	0.0586448	0.00377634	0.126582	0.0453674	0.0452007	0.0474956	0.0260514	4.17e-18	0.0821039	0.0300841	0.114615	0.0081811	0.131662	0.00802072	0.00203203	0.0163913	0.104143	0.0288197	0.0750437	0.0134456	0	0.0480753	3.22e-19	0.104521	0.00919198	0	0.0879925	0.252824	0.0616377	0.00295016	0.028394	0.128494	0.029081	0.0470653
NBC-169	0.164402	0.105093	0.092375	0.295366	0.154471	0.275054	0.0328552	0.124969	0	0.178726	0.0278398	0.107007	0.121029	0.105986	0.0698417	0.119691	0.229625	0.144038	0.0487107	0.158763	0.171727	0.0568596	0.0198621	0.0129504	3.71e-18	0.181344	0	0.0897578	0.124662	0.00491693	0.137914	0.0902359	0.00884478	0.243339	0.00962033	0.0755266	0.041844	0.117658	0.0240795	0.0415353	0.0683151	0.378706	0.200562	0.218961	8.79e-19	0.142448	0.0891438	0.00900176	0.0994522
NBC-17	0.183575	0.130568	0.0905173	0.0568127	0.0123451	0.264911	0.0527296	0.163067	0.0619663	0.166604	0.0307749	0.104617	0.0654289	0.0863295	0.103455	0.241146	0.0278741	0.0845289	0.0348492	0.135064	0.171478	0.0741329	0.032013	1.1e-19	0.162059	0.140492	0.0148301	0.156617	0.122222	0.0249738	0.11006	0.149761	0.0521623	0.116661	0.0246178	0.107476	0.0926839	0	0	0.0374516	0.0443354	0.0702547	0.0815608	0.193869	0.0304354	0.0220881	0.114081	0.000558859	0.019698
NBC-170	0.0185245	0.0259338	0.0534437	0.022726	0.029939	0.088969	0.058584	0.0735144	0	8.82e-18	0.107479	0.0817881	0	0	0.0245392	0.118017	0	0.14457	0.0811062	0.0181906	0.146031	0.0250078	0.00376138	0.0720198	4.36e-18	0.0960722	0.00164712	0.0766647	0.0470622	0.0211191	0.0983857	0.0882181	0.0229547	0.0977496	0	0	0.040397	0	0.141856	0.0182208	0	0.0637807	0.0408608	0.171126	0.016314	0	0.123864	0.0750302	0
NBC-171	0.0667505	0.0369569	0.0379572	0.0167736	0.0416082	0.0735897	0.0126308	2.2e-20	3.99e-18	0.085526	0.0727404	0.0494505	5.73e-19	2.49e-19	0.0363661	0.027526	0.0301904	0.140737	0.0975266	0.04968	0.208886	0.210335	0.040292	0.0171276	1.15e-17	0.150713	0	0.0609862	0.0534801	0.034009	0.191597	0.159508	0.021917	0.249796	0	6.95e-18	0.0477325	1.03e-18	0.0776593	0.050199	0.199868	0.264757	0.313435	0.296242	1.07e-19	4.68e-19	0.101265	0.0771284	0.0211744
NBC-172	0.0120373	0.0386428	0	0.0234515	0.0614582	0.104432	0	0.0709396	1.41e-18	1.15e-17	0.0720436	0.0483133	1.46e-18	0	0	0.131923	3.83e-17	0.13818	0.0558243	8.81e-18	0.0829432	0	0.0125722	0.056491	0.19508	0.123451	0.00220309	0.0266514	2.5e-18	0.023454	0.0361362	0.102249	0.0166089	0.105029	0.0112009	2.59e-18	0.0357142	2.94e-17	0.175125	0.00323731	0	0	0.161075	0.0793073	0.0417518	1.25e-19	0.115018	0.00957034	0.0200396
NBC-173	0.168477	0.0232342	0	0.279279	0.0807678	0.348105	0.0556421	0.181652	1.24e-17	0.109756	0.000638978	0.195227	0.188687	0.143029	0.116436	0.059361	0.208714	0.156522	0.0193602	0.143476	0.0460666	0	9.29e-18	0.0083729	1.39e-17	0.126769	0.0055863	0.0542437	0.0173425	0	0.0408893	0.156697	0.0489812	0.0835515	0.0104777	0.0752826	0.0525146	0.101032	0.140925	0.00312292	0.00720294	0.29559	1.58e-18	0.0528429	0	0.198771	0.0939905	1.91e-19	0.107671
NBC-174	0.0508614	0.184355	1.22e-19	0.0916146	0.0628171	0.0840804	0.0599843	0.105391	0.0504242	1.24e-18	0.071151	0.0819573	1.98e-19	0.015403	0.00153293	0.108291	0.0254778	0.134328	0.139472	0.0659196	0.0827617	0.105495	0.0421944	0.0379007	5.1e-19	0.102781	0.0171211	0.00954072	0.127854	0.0211967	0.11051	1.26e-18	1.14e-18	0.147541	0.0224778	0.0204393	0.0282169	0	0.00337162	0.0038194	0	0.13123	0.24566	0.0958226	0.0218039	0.0517596	0.123544	0	0.0399861
NBC-175	0	0.0796447	0	0.00163603	0.122346	0.0812842	0	0.0862274	2.38e-18	1.58e-17	0.091178	0.0223991	0.0153197	1.34e-17	0.0144386	0.080816	3.2e-21	0.163562	0.0747619	0	2.87e-18	0.0482459	0.00884109	0.146334	2.52e-18	0.122944	0	0.113208	0.0135988	0.0182097	0	0.0167625	8.22e-20	0	0.0154761	0.0341338	0.0178096	0	0.139953	0	2.21e-17	0.125566	0.164448	1.74e-17	0.0108546	2.37e-17	0.132581	0.033334	0.0397103
NBC-176	0.177752	0.0567254	0	0.163948	0.195067	0.195557	0.163065	0.156318	0.0459373	8.36e-19	1.58e-18	0.135916	0.0847849	0.164735	0.0450585	0	0.111052	0.0627234	0.121039	0.125176	0.0913275	0.144581	0.012394	0	3.76e-18	0.154333	0.00518379	3.34e-18	0.0909126	0.0137503	0.168314	0.0472469	0.00333785	0.0703415	0.00843738	0.0712744	0.0402326	0.0532409	1.23e-18	0.0359581	0	0.322879	0.426535	0.168043	2.01e-19	0.109851	0.102639	0	0.0498109
NBC-177	0.0902872	0.0339959	0	0	0.281148	0.115144	0.129698	0.147047	0.0840727	0	0	0.122009	0.0507243	0.0809333	0.0345831	0.00136672	4.88e-18	0.0425126	0.064603	0.0954311	0.127201	0.262576	0.0443341	0.0465295	0.0517724	0.133613	0	0.0344251	0.129363	0.0524479	0.197985	0.0754792	0.039572	0.0872399	0.0118203	0.010363	0.0582672	1.97e-18	2.48e-18	0.0698964	0.0434296	0.356735	0.53342	0.192564	0.0467047	0	0.0895839	0.0538471	0.0448216
NBC-178	0.0413279	0.122025	0	0	0.0856191	0.112482	0.0243208	0.107181	0	8.45e-18	0.14562	0.0796018	0.0133457	2.17e-19	0.0387221	0.215692	4.35e-19	0.142536	0.0908988	0.0750751	0.0685426	0.0609617	0.00855707	0.000378083	0.0730187	0.180881	0.0243928	0.0582036	0.126542	0.0131292	0.0924268	0.159202	0.071386	0.0757982	0.0143825	0	0.0660443	0	0.0430981	0.007723	0	0.166481	0.169292	0.0918203	0.222679	0	0.115545	0	0.00623533
NBC-179	0.0343271	0.0549837	0.107438	0.00888176	4.21e-18	0.0830254	0	0.0586476	0.0947166	0	0	0	0.00415401	0.0557262	0.0828237	0.191751	0.000660817	0.098719	0.0945893	0.0557446	0.231441	0.221783	0.0744521	0.0421197	0.134618	0.118882	0.0169057	0.0895455	0.115907	0.0805585	0.195164	0.096008	0.0102344	0.182192	0	0.013329	0.0643795	0.000805114	0.0171809	0.0457401	0.0162132	0.10191	0.353148	0.250025	0.0164764	0	0.0835072	0	0.112322
NBC-18	0.110441	0.0615915	0.0443976	0.0855552	0.26549	0.20566	0.026312	0.122285	0	0.13997	0.0434375	0.0781598	0.0671207	0.118477	0.044761	0.0177506	3.25e-18	0.135675	0.0445339	0.0743627	0.0522113	2.1e-18	0	0.0286031	9.11e-18	0.135299	0.00767925	0.229286	0.0752057	0.0158844	0.0223935	0.162947	0.0381682	0.203788	0.0142647	0.00184091	0.0704723	4.64e-19	0.130515	0.0337585	5.19e-19	0.05619	0.178901	0.0821251	0.0347223	0	0.0943515	1.33e-17	0.173029
NBC-180	0.153179	0.0737768	0.0289654	0.249382	0.192749	0.401235	0.136148	0.268031	0.1028	0.188186	0	0.163161	0.208773	0.167922	0.137616	0.0942732	0.168717	0.0599703	0.0384963	0.186511	0.144601	0.252725	0.0247555	6.6e-18	0	0.149536	0	0.0901583	0.18013	0.0277348	0.200344	0.0748526	0.036258	0.103442	0.0167434	0.169676	0.0699611	0.103077	3.06e-19	0.0841207	2.03e-18	0.51079	0.320875	0.21407	0.0278488	0.116759	0.0865692	0.00303189	0.135891
NBC-181	0.10287	0.043522	0.0221351	0.0783768	0.230807	0.108313	0.0512861	0.0790988	0.0416589	6.32e-18	0.162143	0.0610033	0.0273533	2.76e-18	0	0.031588	0.0298659	0.157421	0.0967302	0.0804636	0.0684364	0.154445	0.108844	0.0371831	0.00618408	0.117139	1.75e-19	6.52e-18	0.0782318	0.0529539	0.0744216	0	7.36e-18	0.0556188	0.00183426	0.014994	0.0619052	0.0206994	0.077829	0	1.15e-18	0.262165	0.292982	0.0819059	0.0578197	0.0383953	0.102869	0.029338	0.0600632
NBC-182	0.10284	0.00813464	0	4.12e-19	0.154881	0	1.03e-18	0.0510252	0.0426089	2.6e-20	0.135984	0.024283	0	0	7.27e-19	0.0634971	0	0.118425	0	0.0696909	0.120482	0.463315	0.12951	0.103755	3.24e-18	0.16548	0.00278698	0	0.0763167	0.0738298	0.208855	3.72e-18	9.34e-18	0.0530453	1.98e-19	3.8e-20	0.0688301	0.00410544	0	0.0449819	1.15e-17	0.322359	0.51068	0.199634	0.0498843	7.41e-18	0.112596	0.0618465	0.0972776
NBC-183	0.120146	0.0597958	0	0.214775	0.120087	0.183619	0.0596312	0.114252	0.0246071	0.0311196	0.0667025	0.121941	0.110709	0.0808628	0.0411521	0.0130304	0.106671	0.137896	0.0565558	0.131724	0.0619159	0.261123	0.0828629	0.0415292	0	0.193887	0	0	0.135189	0.030764	0.10056	0.0246171	0.00828631	0.0756132	0.0180995	0.0605761	0.0148401	0.0963174	0.0501077	1.33e-19	1.02e-19	0.306382	0.292614	0.137729	0.032232	0.121307	0.0707567	0.0376794	0.145232
NBC-185	0.0831124	0.0463128	0.0158519	0.00154073	0.071794	0.063306	0	0.0790195	0	1.16e-17	0.122187	0.0405631	0.0251355	1.28e-18	0.0367261	0.177655	5.81e-18	0.138245	0.0415191	0.0850106	0.15213	0.333921	0.0790962	0.0339352	0.0166016	0.140281	0.0153154	0	0.115906	0.0204455	0.1488	0.0645211	0.00963561	0.105187	0.0065606	0.0244607	0.0363607	0	4.93e-19	0.0333635	0.0108084	0.152123	0.268179	0.18402	0.00943205	2.11e-18	0.0993997	0.0210836	0.0521711
NBC-187	0.0584441	0	0.0177556	0.0348038	0.119732	0.026984	0	0.0308283	0.0164918	2.25e-18	0.0778504	0.042578	0.0266813	0.0363947	0	0.173028	1.21e-19	0.134823	0.0213091	0.052432	0.00998368	0.368641	0.0978219	0.0825399	0.0475773	0.153564	0.0161413	0	0.0822659	0.0599751	0.073744	0.0850752	0.018852	0.117904	0.00630116	2.47e-18	0.0410178	0.0135026	7.67e-18	0.0285724	1.3e-19	0.350787	0.389544	0.0449746	0.0481592	6.06e-18	0.114223	0.0753536	0.106538
NBC-188	0.0292069	5.85e-19	0.0943827	0.0492565	0.00124262	0.0851698	0.00165494	0.0432081	0.0155163	0.0451686	1.44e-18	0.0875024	0.0320256	0.117771	0.0255812	0.0197067	0	0.104949	0.0979245	0.0680827	0.156816	0.248565	0.0357502	0.0123955	0.16111	0.158807	0.0130686	0.0382877	0.159788	0.00438821	0.165781	0.231949	0.0388107	0.359772	0.0242728	0.00562941	0.0406896	1.25e-18	0	0.0235954	0.0887961	0.18415	0.275529	0.185563	3.21e-20	0	0.0847682	0	0.149572
NBC-189	0.0785034	0.128668	0.0915739	6.55e-20	0.0737406	0.0171944	4.02e-18	9.32e-20	3.82e-17	0	0.0172065	2.26e-18	0	0.0180717	0.0572603	0.0297152	0	0.117501	0.0589037	0.0177124	0.0346574	0.0896993	0.180624	0.061629	0	0.190229	0.348735	0.104516	0.0236047	0.0951386	0.0561673	0.126215	0.049636	0.132284	0.000345384	0.0256499	0.0226278	5.88e-18	0.0069154	0.0729299	0.11455	0.12748	0.105982	0.00307413	0	0	0.0903222	0	0.00882108
NBC-190	0	0.0157912	0	8.75e-19	1.59e-17	0.0271407	0	0.0407822	0	1.31e-17	0.112836	0.0626556	0.0139102	0	0.00206945	0.00945154	3.81e-18	0.174791	0.0750022	1.76e-19	0.172	0.266265	0.0213002	0.0990025	1.57e-17	0.168893	0	0.0778514	0.0560319	0.0272396	0.145142	2.94e-19	9.06e-18	0.0907664	0	0.00251804	0.0298925	0	0.106938	0.0133885	2.44e-18	0.0581203	0.257961	0.219395	0.0145496	8.32e-18	0.122431	0.0246401	0.031751
NBC-191	0.0826501	0.0427918	0.00729116	0.0386539	0.15163	0.0346865	0.0164795	0.0178178	0.019716	0	0.0436617	0.113427	0.0500502	0.038861	0	0.019625	0.0345914	0.182409	0.0547239	0.0314107	0	0.022964	0.0347882	0.00299447	0	0.205593	0.016493	0.11416	0.0176809	0.0101263	0.00630728	0.0482575	0	0.095645	0.01828	0	0.071437	2.78e-18	0.0780258	0.00144524	0	0.271005	0.145428	4.2e-19	0.0335368	0	0.122736	0.00131958	0.0808034
NBC-193	0.0525626	0.0133516	2.88e-19	0.00838469	0.0943265	0.0553399	0	0.0221023	7.02e-18	0.023963	0.0728139	0.0414674	1.03e-17	0.00971629	0.031482	1.32e-17	0.0404967	0.118579	0.069097	0.0447178	0.116242	0.091663	0.0452675	0.0921733	1.57e-17	0.138345	6.57e-20	0	0.069467	0.0262264	0.0792845	0.148985	0.0352384	0.159388	0.0237529	7.23e-19	0.0133706	0	0.0366808	0.0309413	0.0111078	0.0910674	0.209434	0.121536	0.0214247	0	0.127162	0.055235	0.117304
NBC-194	0.162231	0.0807006	0.044082	0.173721	0.0404099	0.259498	0.0827305	0.166574	0	0.122846	0.0832386	0.155459	0.0882151	0.130844	0.131267	0.202661	0.104859	0.0683381	0.0671656	0.16221	0.0692682	0.00135729	0.00815924	0.00786511	0.0751409	0.188505	0.0154208	0.0107877	0.131667	8.19e-19	0.0553127	0.155755	0.0533961	0.138852	0.027563	0.0657141	0.0386412	0.0597187	0.0367154	0.00221584	0.0675468	0.16306	0.13379	0.110189	0.188699	0.122443	0.113658	0	0.160402
NBC-195	0.0998249	0.0521747	0.0225195	0.0269432	0.035458	0.147548	0.0773363	0.121689	7.09e-20	0.0740437	0.0369524	0.105514	0.0180838	0.0128339	0.0536237	0.126384	0.034174	0.0738969	0.114333	0.0649103	0.0938936	0.0494628	0.0184627	0.0367883	0.0796513	0.0985438	0.0283267	0.0743972	0.0311436	0.0286581	0.0766108	0.131045	0.0451505	0.124722	0.0315894	0.0526978	0.0560696	0	0.0239573	0.0340975	0	0.0871821	0.074452	0.102998	0.0102955	0.0057212	0.135267	3.09e-18	0.0270371
NBC-197	0.203842	0.0425833	0.0429501	0.185783	0.0357185	0.252316	0.130658	0.158376	0.0265788	0.162566	0	0.173695	0.136767	0.183043	0.159661	0.1562	0.164581	0.0575975	0.072197	0.177094	0.116189	3.53e-21	0	4.55e-18	0.0270293	0.231665	0.0237311	0.167439	0.105176	0.0131686	0.138569	0.171253	0.0801521	0.107888	0.0412533	0.120616	0.0924589	0.0749948	0	0.0660441	0.17097	0.26438	0.313759	0.156938	0.00795815	0.0802165	0.117071	2.56e-18	0.134305
NBC-199	0.0354707	0.0165003	0	0.0583546	0.310204	2.99e-18	0.189538	0.0789844	0.106028	0.0345383	0.0486648	0.0498791	0.079486	0	0.00717069	0.0538862	0.0133833	0.0936571	0.123385	0.0754309	0.00237065	0.358886	0.103651	0.0418304	0	0.0950984	0.00855572	0.0224251	0.117499	0.0975094	0.174534	0.00473878	0	0.100705	0.0198906	0	0.043998	0.0622537	2.97e-17	0.100922	0.0280059	0.378589	0.742998	0.104465	0.0345652	0	0.112022	0.116622	0.0031926
NBC-20	0.243609	0.041067	0.0406108	0.296152	0.0397724	0.279444	0.0538915	0.165955	0.0204944	0.240541	0	0.132178	0.113513	0.263347	0.14209	0.0375998	0.30887	0.10198	0.0526499	0.202113	0.105088	0.0192576	0	0	5.38e-19	0.179278	0.0108791	0	0.00959591	0	0.0966766	0.113253	0.0306689	0.127355	0.0354886	0.155077	0.0466223	0.09957	1.3e-19	0.0748383	0.0395346	0.380782	0.17582	0.131438	0.0035952	0.147679	0.108825	0	0.228669
NBC-200	0.187119	0.101874	0.0489089	0.0162529	3.93e-18	0.0762526	0.0680007	0.115251	0.0659308	0.0620525	0.0219392	0.0729985	0.00961942	0.116709	0.155044	0.193408	0.0689394	0.0448771	0.0239774	0.14592	0.174751	0.126609	0.00785754	4.97e-19	0.0382092	0.189114	0.0186138	0.137484	0.0788611	0.0224545	0.148912	0.0823749	0.0155607	0.130841	0.0140031	0.110722	0.0791933	0	0.0180879	0.0326048	0.0154499	0.0531352	0.361022	0.183908	0.0109518	5.31e-18	0.120369	0	0.081253
NBC-201	0.127877	0.0169273	0	0.0784845	0.0317511	0.066232	0.0942071	0.116793	1.43e-19	5.73e-18	0.072491	0.0886082	0.0436677	0.0151467	0.0418513	0.0291345	0.0749495	0.131243	0.0200813	0.068534	0.0846967	0.220711	0.0207442	0.0256344	1.15e-18	0.175303	0.0176446	0	8.92e-19	0.00443814	0.0888923	0.0795855	0.00359186	0.106089	0.0171232	0.0789967	0.0388011	0.0209009	0.00968715	0.0494803	1.42e-18	0.163266	0.320076	0.0958603	0.035617	0.0320783	0.132135	0.0116422	0.04542
NBC-202	0.122088	0.0986186	0.0751909	0.110077	0.0710881	0.0992436	0.0345404	0.0901966	0.083897	0	0.123563	0.0315811	1.44e-18	1.75e-18	0.0652709	0.0674457	0.064553	0.131937	0.0217394	0.127867	0.0586576	0.0508217	0.0667382	0.0374218	0	0.183571	0	0.0472114	0.0930303	0.0461045	0.053264	0.0552927	0.017942	0.0191577	0.0149575	0.0561402	0.0394294	0.0381971	0.0554148	0.0307831	4.71e-19	0.125047	0.229709	0.103841	0.0284332	0.0574621	0.142917	0.0573954	0.0623282
NBC-204	0.139664	0.0494252	0.0759855	0.0428719	0.0534567	0.0303959	0.0804919	0.103148	0.0669047	0.0230924	0.0430802	0.0758796	0	0.0958346	0.0708871	0.150957	0.0399165	0.075842	0.0661764	0.158915	0.20729	0.118504	0.0258074	0.031642	0.0385826	0.157345	0.0177573	0.0614363	0.175821	0.0283918	0.176536	0.049655	0	0.108953	0.0345874	0.0134714	0.0290565	1.38e-18	0.00495436	0.0755467	1.77e-21	0.0835147	0.263858	0.226236	0.0303748	0.00664037	0.119413	0	0.0853765
NBC-205	0.0862002	0.0253144	0.0622018	0.0851308	0.186905	0.0787804	0.0183238	0.0739067	0.051528	0.0679118	0.0297806	0.0605968	0.0177857	0.0713067	0	0.17614	0.0396634	0.104262	0.0437986	0.0748606	0.14468	0.233494	0.106435	5.28e-20	0.121817	0.149901	0.0017627	0.084195	0.0994619	0.0406041	0.151691	0.118869	0.0277063	0.157589	0.0115545	0.0738713	0.094309	0.00290053	3.16e-18	0.0776018	4.95e-20	0.233651	0.249603	0.135794	0.0372256	2.01e-18	0.101833	0.0136813	0.069694
NBC-206	0.111026	0.0287698	1.67e-17	0.0555735	0.0169109	0.178835	0.0263046	0.110412	0.0103247	0.0807124	3.45e-18	0.11805	0.0727218	0.1326	0.0636931	2.54e-18	0.0191392	0.127919	0.0517025	0.0667551	0.0787345	0.0460856	0.0127658	0.00462588	8.91e-18	0.143688	0.0393034	0.0332239	0.0614299	2.93e-20	0.0598726	0.0917016	0	0.147984	0.0363079	0.0299858	0.0322953	0.00422523	0.0824604	0	0	1.01e-17	0.298395	0.106973	0.0130381	0.0398377	0.121769	0	0.256618
NBC-207	0.152073	0.116497	0.0178132	0.0107289	0.0317454	0.0336572	0.0400009	0.071058	0.105024	0.0179271	0.0220391	1.36e-21	0.00379171	0.0229221	0.125522	0.159063	0	0.0693084	0.142549	0.171391	0.191073	0.271096	0.0401597	0.156413	0.0663919	0.186688	0.0135972	0.0996971	0.213785	0.0430605	0.205779	0.0823945	0	0.248172	0.0282605	0.186262	0.0349353	2.34e-18	6.2e-19	0.0703954	0.123761	0.163242	0.375252	0.24517	0	0	0.102296	0.00887444	0.0634566
NBC-21	0.193445	0.117687	0.125758	0.151005	0.0704494	0.357717	0.144958	0.271877	0.0211317	0.174739	3.43e-18	0.247033	0.241298	0.183512	0.238659	0.125299	0.137542	0.0887732	1.08e-18	0.220768	0.115136	0.205149	0.0352251	0	0.0296701	0.158949	0.0050459	0.0893816	0.110962	1.05e-19	0.119352	0.115828	0.0393971	0.114675	0.0161531	0.242511	0.0679101	0.0267255	3.23e-18	0.0464002	0	0.380917	0.0914976	0.116977	0.00193141	0.0544763	0.0865041	2.27e-18	0.114619
NBC-210	0.0757355	0.0762437	0.0475794	2.08e-19	0.0686484	0.0585758	0	0.0566525	0.059028	0	0.0786786	0.0326835	0	0.00344486	0.0285133	0.0855197	0	0.191701	0.06302	0.0734298	0.215388	0.122591	0.0521726	0.09237	0.0206582	0.107444	0.0127365	0.204949	0.15065	0.0378256	0.190466	0.0970287	0.0427862	0.0964898	0.0194529	0.0444471	0.0504574	0	0.0561866	0.0124118	0.0131901	0.077811	0.285218	0.204942	0.0148313	4.02e-18	0.105542	0	0.058157
NBC-211	0.0570313	9.78e-18	0.0317177	9.47e-20	1.32e-17	0.085694	1.67e-17	0	0	0	0.0821953	0.0357471	0	5.41e-19	0	0.170428	0	0.188981	2.14e-17	0.0322583	0.114549	0.241679	0.0267352	0.0204617	0.0773424	0.0553351	0	1.33e-17	0.0571159	0.0160455	0.07706	0.142761	0.0415024	0.139534	6.43e-19	1.25e-17	0.021709	0	0.11415	0.0222381	1.56e-17	0.0418008	0.220117	0.13911	0.0189562	0	0.109118	0	0.0117982
NBC-212	0.132954	0.0438079	0.147608	0.0647543	0.0118581	0.238202	0.00404504	0.101477	0	0.0493328	0.0582801	0.0848965	0.0548474	0.114457	0.134425	0.141517	0	0.113927	0.0872696	0.134829	0.109579	7.84e-19	1.47e-20	0.0767629	0.0544317	0.174619	0.024527	0.127824	0.13997	0.00416214	0.0713992	0.17664	0.0550343	0.163014	0.00647129	0	0.0303835	0.0137882	0.0493886	0.0494666	0.128035	0.193421	0.0946887	0.147434	0	0.0141589	0.0955257	0.0294904	0.0735271
NBC-215	0.10916	0.0763087	2.28e-18	0.0654617	4.73e-17	0.110546	0.0541642	0.0964855	0.109553	0.0479889	1.92e-18	0.0738477	0.0183627	0.0342471	0.0312246	0.0412286	0.114803	0.104005	0.0453652	0.0216161	0.048689	0.161048	0.0433166	2.92e-18	0	0.0174243	0.0445924	0.0552754	0.00971641	1.92e-18	0.0508841	0.166993	0.0036133	0.268536	0.00557422	0.086564	0.0872029	0.0154635	0	1.51e-18	0	0.0695579	0.352563	0.0853735	0.0639679	0.00219739	0.150777	1.01e-17	0.0909539
NBC-217	0.114857	0.0476712	0	0.0636153	0.136628	0	0.0757256	0.0960246	0.174493	0	0.0663963	0.0458575	0.0500026	0.0673049	0.0789192	0.18699	0.0681306	9.45e-19	0.159902	0.103052	2.51e-18	0.311217	0.128355	1.87e-17	1.77e-18	0.0644851	0.00355778	1.1e-17	0.116631	0.0858646	0.136471	0.0724797	0.0182708	0.18339	0.00375191	2.13e-19	0.0913805	0.0295193	2.29e-18	0.10875	0.0467955	0.358099	0.441988	0.0540754	0.0841289	8.01e-18	0.128979	0.0420136	0.0711479
NBC-218	0.11045	0.120455	0.0655232	0.0420853	8.68e-18	0.147513	0.0546694	0.135595	5.92e-18	0.0104832	0.0537404	0.135907	0.0628576	0.0656636	0.142003	0.148697	0.07152	0.0995114	0.0641884	0.105336	0.0127685	0.0366776	0.00500071	5.26e-19	0.00316666	0.135241	0.00672515	0.0697754	0.066298	0.00899385	1.14e-19	0.0951597	0.00959222	0.0816083	0.025746	0.0847644	0.0472918	1.42e-17	0.0955576	0.0198627	0	0.127252	0.0457089	0	3.66e-19	7.32e-19	0.127373	9.2e-18	0.0429198
NBC-219	0.139072	0.0746095	0.0571181	0.0758695	0.00650258	0.0684947	0.052028	0.0179998	0	0.144457	0	0.109779	0	0.133137	0.100736	0.229166	0.114809	0.0773752	0.0310595	0.0993357	0.134801	0.204149	0.0311649	0	0.0787968	0.137232	0.00834063	0.0465126	0.0738849	0.0110849	0.100099	0.286851	0.0413677	0.392239	0.024759	0.0623397	0.0927023	4.85e-19	0	0.0805926	0.0655945	0.130087	0.211864	0.190354	9.92e-19	0.0140808	0.119774	0.0119666	0
NBC-22	0.101923	0.0232153	2.17e-17	0.115242	0.154789	0.0366732	0.0283564	0.121	0.192824	0	0.0843113	0.0679648	0.109459	0.0674992	0.0874932	0.00481895	0.0441731	0.0200298	0.142379	0.125243	8.96e-18	0.36968	0.0491314	0.0480082	2.22e-17	0.133735	0	7.74e-18	0.136151	0.0735983	0.108969	9.81e-18	0	0.0307684	0.00586742	0.119169	0.036061	0.0405163	2.86e-18	0.0239366	7.99e-18	0.271285	0.513926	0.0759919	0.0506951	0.0509072	0.0938579	0.0252231	0.17448
NBC-220	0.0938695	0.0316189	0.0200891	0.00885188	0.177157	0.125307	2.33e-18	1.59e-17	0	0.0623731	0.0812323	0.0194698	0	0	0.0161039	0.219232	0	0.134482	0.0262573	0.0515835	0.204046	0.0363102	0.0546363	0.0768154	0.0993863	0.127392	0.00375486	0.183156	0.041963	0.00852424	0.119146	0.158136	0.0195379	0.226411	0.00761777	0.0337712	0.0553208	0	0.130362	0.0399349	0.0480744	6.61e-18	0.0952801	0.185518	0.0382927	0	0.0776568	0.0566995	0.0806428
NBC-221	0.13256	0.00351254	0.0462509	0.0508995	0.0813692	0.158141	0.050733	0.122683	0.031327	0.0636074	0.0107123	0.112461	0.049171	0.126189	0.0219891	0.147629	0.126921	0.0794953	0.0421552	0.0505888	0.0860252	0.235778	0.0581079	0.0380272	0.12144	0.0544038	0.0289457	0.0386167	0.0503884	0.00426348	0.114711	0.208008	0.0557304	0.271588	0.0128707	0.268941	0.086434	6.95e-19	3.2e-18	0.0555946	0.0552182	0.369883	0.111707	0.167884	0.0551133	4.14e-18	0.122812	0	0.093076
NBC-223	0.177659	0.054164	0	0.0147642	0.051811	0.128267	0.0526734	0.148559	5.54e-20	0.0238844	0.0292258	0.0946369	0.0417256	0.0366655	0.0914344	0	0.0701908	0.137557	0.0163866	0.131932	0.0475903	0.0564476	1.91e-18	2.56e-19	0	0.147148	0	0.0779566	0.0677206	0.00638588	0.0253533	0.151762	0.0445087	0.138428	0.0275111	0.130683	0.0412603	0	0.134811	0.00728983	1.13e-18	0	0.222108	0.0860127	0.0138591	1.12e-17	0.141606	0	0.0582364
NBC-224	0.127763	0.0584696	0	0.0427438	0.272272	4.97e-18	0.0118533	0.0421261	0.087944	0.0592762	0.0510093	0.0781037	0	0.0217536	5.79e-18	0.0293606	0.0603605	0.140551	0.0331489	0.0402434	0.0145431	0.0736389	0.0154862	0	0	0.0982009	0.0113242	0.0620445	0.0120769	3.67e-19	0.00883771	0.150294	0.0251686	0.195043	0.0205069	0.113001	0.100096	0.00818942	0.0709262	0.00742899	0	0.0830195	0.325963	0.114683	0	7.77e-18	0.14917	0	0.0912621
NBC-225	0.172674	2.01e-18	0	0.589185	0.0811865	0.485872	0.181611	0.265275	0.0707151	0.381328	0	0.256234	0.236197	0.270664	0.211537	0	0.570975	0.0937719	7.09e-18	0.235784	0	0.360268	0.0338039	0	0	0.026554	0	0	0.173537	0.016812	0.0937989	0.125434	0.0250278	0.220797	0.040284	0.181688	0.045291	0.259808	3.3e-18	0.049159	0.109756	0.930669	0.163234	0.172867	0	0.258219	0	0.0162069	0.270437
NBC-226	0.0624718	0.00466489	0.0628484	0.0105283	0.0402078	0.0942938	0.126297	0.0943451	0	0	0.0588648	0.0512907	0.0263427	0.0215557	0.0108066	0	1.7e-17	0.120663	0	0.0601637	0.14727	0.286005	0.0950954	0.179287	0	6e-19	0.0122602	0.0594195	0.0899982	0.0712238	0.162026	0.116959	0.0231697	0.146661	0	0.0446149	0.0427377	0.0200398	0	0.0781054	0.00542647	0.255955	0.558633	0.158185	0.0229137	0	0.0903182	0.0512601	0.0439946
NBC-227	0.0702895	0.0245043	0.102654	0.0165475	0.183224	0.0112323	0.0985269	0.0782046	4.7e-20	0	0.0498528	0.0931302	8.25e-19	0.0318293	1.52e-18	0.178126	0	0.0346009	0.183275	0.0376698	0.0341967	0.254255	0.0579722	0.0170604	1.5e-18	0.220765	0	6.41e-18	0.0322388	0.0293032	0.0717415	0.14625	0.0485659	0.146311	0.0197623	0.0529692	0.061919	1.07e-18	8.53e-19	0.0627335	0.0203749	0.442014	0.232029	0.124944	0.000731097	0	0.11663	0.0596387	8.71e-19
NBC-228	0.20024	0.0978784	0.038058	0.340592	0.0310947	0.422458	0.161368	0.241525	0.0867456	0.29405	7.92e-21	0.211272	0.187943	0.209926	0.134946	0.216866	0.262332	0.069366	1.02e-17	0.160716	0.10562	0.17962	0.0442443	4.49e-19	0.160291	2.77e-19	0	0.130987	0.113956	0.0147332	0.145609	0.201956	0.0624689	0.270348	0.00444068	0.192207	0.0866827	0.187608	6.61e-18	0.0575936	0.198551	0.403117	0.271351	0.179994	0.0438272	0.183191	0.0648963	0.0746592	0.0839878
NBC-229	0.0365673	0.0393586	8.7e-18	0.091188	0.240148	0.166913	0	0.0928998	7.58e-18	0.124475	0.0891882	0.0822067	0.0713307	0.0799347	7.96e-18	0.10224	0.136495	0.0754014	0.00434398	0.0370431	0	0.287223	0.107564	0.0411649	0	1.12e-18	0.0279395	2.12e-19	0.0777787	0.0539599	0.0851173	0.221647	0.0479543	0.230676	0.0265064	0.0518192	0.0812031	1.97e-18	1.29e-17	0.0230301	0.00845959	0.347495	0.405449	0.0709502	0.0904575	3.41e-17	0.0992035	0.0324022	0.187147
NBC-23	0.205802	0.0570426	0.00312968	0.113947	1.25e-19	0.12996	0.111562	0.154567	0.066062	0.0856644	0.0188948	0.151712	0.0942852	0.148808	0.165237	9.94e-20	0.174682	0.0623229	0.0204768	0.242356	0.0574603	0.138961	0.0176798	9.35e-19	2.86e-18	0.158723	0.0248831	8.41e-19	0.136541	0.0201173	0.0784806	0.151787	0.036551	0.145653	0.0142985	0.12881	0.0278686	0.00582551	0	0.0290182	0	0.255968	0.382851	0.164137	1.84e-19	0.0341535	0.134657	0.0519123	0.0996915
NBC-230	0.142309	0.0442006	0.0195591	0.113897	0.0279917	0.0908643	0.162466	0.152758	0.025554	0	0.100502	0.11612	0.0477963	0.0701615	0.009535	0.177134	0.167874	0.0613536	0	0.136681	0.104583	0.353948	0.0814186	0.0583256	0.0331455	0.0580299	0	0.0730623	0.100339	0.0517216	0.146025	0.129714	0.0190584	0.222359	0.00308135	0.100483	0.0715907	0.0313034	1.33e-18	0.00588558	0.0365565	0.297013	0.38467	0.134384	0.0342521	0.0274097	0.0977886	0.0543406	0.0314141
NBC-231	0.168098	0	0	0.0483211	0	0.175625	0.0100702	0.142603	0.0107675	0.0979755	0.0240757	0.0813322	0.0799251	0.142986	0.0700985	0	0.0730339	0.0806764	0.0101334	0.112857	0.0411442	0.19778	0.0426057	0.0642459	0	0.159228	0.0248127	9.6e-18	0.0693516	0.0164477	0.0353606	0.185592	0.0690993	0.170028	0.0103035	0.0678502	0.0394817	7.93e-19	0	2.37e-20	0.0183995	0.097435	0.389974	0.0822957	0.00704606	0	0.138411	0.0262508	0.198172
NBC-233	0.19939	0.0711719	0.108311	0.0826904	5.96e-18	0.0848504	3.83e-21	0.0334467	0.0215597	0.149106	0.0525963	0.030035	0.0341955	0.109249	0.189261	0.285086	0.0184446	0.0550832	0	0.183363	0.13182	0.288024	0.042045	0.0307666	0.227568	0.191341	0.00732976	0.135176	0.12151	0.0413077	0.142631	0.140613	0.0494172	0.17762	0	0.0576535	0.0955902	0.0646206	7.57e-19	0.0608136	0.0963872	0.231793	0.267358	0.137249	0.167675	0.00493625	0.0664366	0.00865923	0.112991
NBC-234	0.111222	0.0452649	0.0523779	0.0415018	0.0118616	0.185333	0.0431736	0.110129	0.0340971	0.0486332	0.0357316	0.0666464	6.44e-19	0.123599	0.00321173	0.164176	0.111623	0.128103	8.62e-19	0.0321337	0.0941948	0.0488924	0.0256548	0	0.0562575	0.119358	0.0188964	0.029373	0.0262108	0.0069865	0.0481493	0.204351	0.0553709	0.210015	0.0282856	0.0190871	0.0856953	0	0	0.0771637	0.0577881	0.0790518	0.212274	0.137813	0.0224492	2.57e-18	0.126794	0.0166714	0.106538
NBC-235	0.208785	0	0.0713513	0.132665	0.0687577	0.266299	0.0344999	0.141296	4.45e-18	0.212158	5.26e-21	0.0869513	0.108949	0.215379	0.141808	0.1118	0.164728	0.0319852	0.0997308	0.170408	0.0804295	0.193986	0.0355203	1.16e-19	0.0168969	0.208196	1.79e-18	0.0227014	0.0938754	0.0402508	0.113687	0.178848	0.0702599	0.17626	0.00653869	0.192945	0.0447631	0.0214426	2.58e-18	0.0475238	0.103549	0.483151	0.291756	0.16959	0.00828033	0.0117298	0.113274	0.0255256	0.228012
NBC-236	0.176321	0.0884553	0.0561481	0.301777	0.0102229	0.135682	0.141358	0.152749	0.0949135	0.100955	0.0262146	0.144171	0.105744	0.153785	0.165785	0.0829396	0.191127	0.0889625	0.0607435	0.202666	5.98e-19	0	0.0431909	6.58e-18	0	0.141436	0.00225855	0	0.129531	0.0298079	0.0625459	0.0361987	8.55e-19	0.0745989	0.0324628	0.157143	0.0394936	0.141974	0	0.0387577	0.0135328	0.40504	0.211389	0.0799635	0	0.168447	0.111483	5.24e-19	0.128244
NBC-237	0.155576	0.0304504	0.00203293	0.0833602	0.0543691	0.0771724	0.0637567	0.0569587	4.53e-19	0.0113024	0.073254	0.0626281	0.0111255	0.0100042	0.0295753	0.0951488	0.1489	0.0991644	0.0664515	0.143221	0.0871968	0.122301	0.0611248	0.0395158	0	0.170524	0.00320242	0.0731256	0.106893	0.0472436	0.0708911	0.123441	0.0236189	0.177474	0.0207606	0.0604759	0.0778641	0.0123345	0.063836	0.0058967	0	0.103587	0.137999	0.10813	0.0114183	0	0.133213	0.0237795	0.103894
NBC-239	0.13363	0.020507	0.00198639	0.215354	0.132892	0.237051	0.137381	0.211759	0.0540363	0.164611	0.0323925	0.178284	0.165383	0.189526	0.146833	1.69e-18	0.270287	0.0470971	0.0172392	0.170665	0.0234609	0.360593	0.0230519	0	4.96e-17	0.156675	2.18e-19	6.39e-18	0.126102	0.00947111	0.122542	0.104647	0.0242812	0.158328	0.00409201	0.0764043	0.0424464	0.0576906	0	0.00768371	0.000964136	0.413893	0.520436	0.200606	1.59e-18	0.0955464	0.114267	0	0.0689196
NBC-24	0.0702521	0.128093	0	0.0209793	0.182022	0.0635525	0	0.051145	0.00778826	0.0899725	0.10895	0.0484652	3.62e-18	0.0441292	0.0267625	0	0.00910457	0.0758341	0.093343	0.0450582	0.0425968	0.10792	0.0380228	0.0629012	0.0426467	0.135759	3.11e-19	3.48e-18	0.0784532	0.019321	0.076123	0.103887	0.0281561	0.119924	0.0279344	0.0598456	0.0623577	7.03e-18	0.0490773	0.00505608	1.05e-18	0.137367	0.631961	0.120286	0.0126069	0	0.0986001	0.0164635	0.0487314
NBC-240	0.0837861	0.0525899	0	0.0380891	0.154599	0.0637022	0.0823026	0.0682229	5.18e-18	2.45e-19	8.78e-19	0.101733	0.00460892	0.056948	0	0.0238956	0.0727589	0.0907882	0.0358146	0.0597397	0.124479	0	0.0147304	0.0207661	0	0.12823	0	0.150443	0.065136	1.18e-19	0.128609	0.174853	0.0190218	0.254416	0.0473087	0.0233836	0.064822	2.53e-18	0.0212755	0	0.0589854	0.0121843	0.308864	0.164955	0	0.0155	0.128589	0.00593325	0.13037
NBC-241	0.00406428	0.0609157	0.051468	0	0.286902	0.160584	4.01e-18	0.0414162	0.00943072	0.0765041	0.0493456	0.0476736	1.76e-18	0.0303234	0.0226202	0.0394242	2.69e-17	0.127299	0.0950438	0.0164683	0.0849012	3.55e-18	0.0528799	0	0.169798	0.0304812	0.0293694	0	0.0745097	0.0115138	0.0917244	0.178006	0.00707779	0.273275	0.0304547	0.0121577	0.0691836	7e-18	7.88e-18	0.0115811	0	0.4428	0.204031	0.111803	0.0486288	5.4e-18	0.0921805	0.0021665	0.0401924
NBC-242	0.087801	0.0146988	7.74e-17	0.0175961	0.137819	0.0888523	9.01e-19	0.0429421	0.000830337	0.0786453	0.0225125	0.0829813	0	0.0537078	0.0166417	3.69e-17	0	0.146199	0.0367522	0.0190915	0.0206889	0	0.0371521	0.0719339	0	0.129695	0.0219	2.33e-17	0	0.0159413	0.0105905	0.0894088	0	0.160881	0.0344986	0.0141272	0.0355347	0	0.0822604	0	0	0	0.27696	0.127695	1.01e-18	0	0.136414	1.74e-18	0.183943
NBC-243	0.199749	0.051856	0.0259144	0.0297596	0.148823	0.170222	0.0644282	0.182743	0.0414417	0.183327	1.94e-18	0.129893	0.216658	0.201041	0.16283	0.108968	0.0429661	0.0509313	3.69e-20	0.192187	0.0748465	0.340603	0.0601441	0	0.0592428	0.126411	0	0.0209228	0.139959	0.0569856	0.159655	0.107285	0.0314519	0.183503	0.00108248	0.191869	0.0405012	3.55e-18	4.02e-18	0.0533751	0.0122282	0.324918	0.662708	0.216177	0.00611645	4.77e-18	0.0977984	4.3e-19	0.164354
NBC-246	0.172219	0.0469472	2.24e-18	0.121929	0	0.0447814	0.158868	0.163805	0.10189	1.63e-18	0.060341	0.109855	0.044759	0.136983	0.112875	0	0.113159	0.0984642	0.0726061	0.138595	0.0254691	0.0658604	0.0149881	8.67e-19	4.21e-18	0.112674	0.00537431	0	0.0766947	0.0493764	0.110591	0.0386083	1.92e-18	0.1445	0.0107549	0.0996143	0.0067303	0.0454501	0.067142	0.016969	0.0157577	0.319844	0.437032	0.15226	0.0110649	0.068648	0.12088	0.0162768	0.0708026
NBC-247	0.127499	0.13928	0.042136	0.0526279	1.4e-18	0.0560608	8.01e-19	0.0816494	0	0	0.0921226	0.0711303	0.00561953	0.0912904	0.0544606	0.175261	0.0936271	0.0969376	0.0796667	0.122817	0.169278	0.0282781	0	0.00657187	1.64e-18	0.134554	0.00412306	0.139769	0.117493	0.0255251	0.160815	0.167787	0.0709218	0.127843	0.0233269	0.0619478	0.0341663	5.65e-19	0.092431	0.0338179	0.0725752	0.240791	0.268808	0.227936	0.000365369	2.41e-19	0.111662	0	0.0620599
NBC-248	0.173268	0.0259454	0.0405421	0.227105	0.179249	0.24717	0.124299	0.159897	0.0203115	0.146009	6.58e-20	0.161472	0.171054	0.243377	0.125555	0.142809	0.208467	0.0958902	0.0273621	0.147473	0.0206013	0	0.0331312	0	0.00432771	0.0933748	0	0.0241586	0.109099	0.0330047	0.0901349	0.126629	0.0290897	0.219792	0.0130492	0.11459	0.0440746	0.110512	0	0.00704064	0.0717936	0.35527	0.335368	0.0304095	6.32e-19	0.0672837	0.104572	0	0.317965
NBC-249	0.0847222	0.0460255	0	0.045194	1.02e-18	0.0641484	0.00761297	0.020956	0	0.0431783	0.087355	0.0149055	0	0	0.0731592	0.0221828	0.0742638	0.167399	0.0555903	0.0565956	0.135905	0	0.0133023	0.00477486	4.45e-18	0.0948593	0	1.64e-19	0.0740136	0.0219414	0.120193	0.114305	0.00541036	0.124599	0.0250144	0.0528959	0.0331766	1.05e-18	0.167382	0.032772	0.00177568	0.119549	0.313487	0.209646	0.0106436	0	0.112304	0.0253848	0.14284
NBC-25	0.153782	0.071406	0.0327257	0.277186	0.179054	0.256286	0.11825	0.189913	0.035645	0.130749	1.36e-18	0.165016	0.111417	0.168363	0.0960348	0	0.175385	0.107257	0.0801171	0.149341	0.136114	0.156525	0.0182112	1.27e-17	0.0180187	0.0758159	0	0.124365	0.126968	0.00189271	0.185313	0.0553189	0.00939414	0.132502	0.0257037	0.153578	0.0351698	0.108458	3.11e-18	0.0418917	2e-18	0.435139	0.305686	0.196369	0.0161513	0.152525	0.104965	1.13e-19	0.169729
NBC-250	0.0935313	0.104971	0	0.0302551	0.0326968	0.0783217	0.232491	0.163177	0.194816	0.0501323	0.0476048	0.172251	0.105992	0.189181	0.0539995	1.06e-19	0.0789901	0.0818047	0.0371881	0.0565517	0.0497537	0.377384	0.0744287	0.0208392	2.49e-17	0.0263114	0	0.0110267	0.0803895	0.092374	0.150131	6.33e-18	2.05e-18	0.0824767	0.0109079	0.0307635	0.0641492	1.29e-20	1.3e-17	0.0614097	1.98e-18	0.321841	0.524148	0.15833	0.0550829	0	0.11214	0.00768046	0.195477
NBC-251	0.190976	0.119911	0.0666434	0.232884	7.69e-19	0.241804	0.102824	0.177281	0.0136175	0.117899	0	0.167399	0.14288	0.18208	0.134656	0.164221	0.173523	0.138972	0.0041921	0.161564	0.148668	0.126935	0.0192188	1.1e-17	0.0116118	0.145137	0.00651816	0.138473	0.126821	0.00681505	0.12292	0.155202	0.0623549	0.116887	0.0164255	0.214621	0.0772985	0.0766958	0	0.0196482	0.0298797	0.261115	0.286266	0.169317	0.0169504	0.127641	0.0965798	0	0.0917553
NBC-252	0.129051	0.114299	0.0582084	0.00968808	0.163624	0.0878724	0.0244424	0.0773297	0.0349852	0.0408456	0.00478232	0.0457379	0.00769807	0.120657	0.0343589	0.248138	0.0362593	0.0698977	0	0.0868765	0.207305	0.205303	0.0517825	0.081818	0.0761633	2.49e-18	0	0.137552	0.0898833	0.0430128	0.18157	0.1077	0.0300345	0.162449	0	0.0880578	0.103594	0	2.36e-18	0.0312105	5.82e-19	0.00713154	0.256769	0.233832	0.0495284	0	0.0954483	0	0.188698
NBC-255	0.0815654	0.0128115	9.31e-18	0.0603176	0	0.0044276	0	0.047423	0	0	0.134795	6.58e-19	4.23e-18	0	0.0233698	0.0428573	0.027368	0.120111	0.0181582	0.0736401	1.59e-20	0.319371	0.0659093	0.129813	0	0.183922	0.0175634	0	0.0687582	0.0537893	0.0641731	0.0326232	0.00164225	0	0.000171576	0.0314342	0.0273724	0.0417177	0.00922876	7.77e-19	0	0.141708	0.302223	0.0665026	0.0452337	0	0.1287	0.0725019	0.158777
NBC-256	0.150001	0.0865774	0.022852	0.136475	0.199862	0.302819	0.0575802	0.126671	0.0395987	0.244262	0	0.201542	0.18173	0.150234	0.151434	0.189145	0.129443	0.0542075	0.0440439	0.154936	0.0958314	0.0543662	0.0630961	0	0.0244336	0.182626	0.00969451	0.0577067	0.123162	0.000133878	0.0658693	0.117674	0.020121	0.159268	0.019991	0.0576608	0.0891433	0.0497063	4.43e-20	0.0070064	0.0326805	0.191523	0.250621	0.127351	0.0235194	0.0479114	0.0894462	0.00550563	0.143554
NBC-257	0.109418	1.41e-18	9.74e-18	0.0512035	0.0208199	0.0282803	0.0830814	0.123768	0.00924205	1e-18	0.133186	0.026052	0.00501998	0	0.0422455	1.57e-17	0.125695	0.0947523	0.034526	0.0987833	0.0217422	0.381401	0.0882861	0.0841895	0	0.157911	0.00570427	0	0.0872099	0.0508544	0.0752394	0.0835902	0.00919147	0.0839095	0.00715486	0.062307	0.0168366	1.25e-18	0.00524351	1.07e-20	0	0.198467	0.497194	0.1051	0.0399783	4.33e-19	0.121992	0.0557819	0.142683
NBC-258	0.0851156	0.0441018	0.0832521	0.0513612	0.0437866	0.0823448	0.0342413	0.135625	0	0	0.0603827	0.0177545	0.0205792	0.00292001	0.0611464	0.0923173	0.114616	0.0983468	0.0677799	0.0868041	0.0201694	0.0982883	0.0179044	0.110724	0	0.148504	0.0275909	0.0197541	0.105917	0.0567326	0.0569062	0.183436	0.077124	0.0865618	0.015403	0.014683	0.0232017	4.6e-20	0.0769664	0.0246615	0.0320925	0.090392	0.34669	0.0503635	0.016235	7.09e-18	0.124821	0	0.116583
NBC-259	0.15961	0.0761592	0.0289259	0.146116	0.110429	0.169772	0.0484868	0.066397	0	0.0895075	0	0.100706	0.0627959	0.171226	0.0760398	1.81e-18	0.161414	0.126091	0.00247477	0.115574	0.187106	0.00171837	0.0535049	0	0.183762	1.85e-18	0.0287304	0.105989	0.0997963	0.0161601	0.168643	0.117618	0.0286645	0.200325	0.00871691	0.180028	0.0442936	0.0328798	0.00387358	0.0615117	0.0515617	0.147795	0.19996	0.219056	0.0308642	0.0684976	0.0937799	0	0.233827
NBC-26	0.0472295	0.113074	0.0385994	0.0410665	0.0169188	0.0354768	1.61e-18	0	6.14e-18	0	0.0807552	0.0182686	0	0	0.0217931	0.131133	0.0881097	0.112739	0.0693992	0.0681477	0.104508	0.234383	0.0894698	0.069088	0.0665624	0.13307	0.00253426	0.105944	0.0778543	0.0696356	0.0964819	0.0847761	0.00500143	0.125254	0.0313383	2.07e-18	0.0608035	0	0.101774	0.0139412	0	0.116934	0.180976	0.14109	0.0575156	0	0.109399	0.0275992	0.0956345
NBC-260	0.0476225	4.27e-18	4.81e-17	0	0.213608	2.38e-18	0.0169157	0	0	0.151985	0.0909166	0.0847741	6.85e-18	0.0708271	0.0484989	0	0	0.0689311	0.0382243	0.0415037	0.131485	0.155953	0.0940281	0	1.17e-17	0.143896	0	0.0281736	0.0596967	0.0276576	0.119777	0.188714	0.0451029	0.17754	0.0257553	0	0.071071	1.36e-18	0.101081	0.0372505	0.00800091	0.056858	0.490394	0.261353	0	0	0.109661	0.0438263	0.0277281
NBC-263	0.0537262	0.0307826	5.73e-17	0.0211944	9.87e-18	0.0405798	0.0776416	0.145868	0.0815222	2.3e-18	0.094055	0.0376279	4.82e-18	0.0460832	0.0343046	0	0.0828922	0.103997	0.070451	0.0675727	0	0.0612501	0.0289293	0.066431	1.23e-17	0.133068	0.027292	2.31e-18	0.0604226	0.032143	0.0274734	0.018393	0	0.0585578	0.0136569	0.0126664	0.0405802	0.0095277	0.0519511	3.57e-18	1.95e-17	0.0590189	0.505656	0.0741098	0.0468176	4.24e-17	0.146971	0.00680112	0.111107
NBC-264	0.101006	0.0363764	0.0344475	0.0490717	0	0.0981608	0.037315	0.111072	2.11e-18	0.0223927	0.0363659	0.121051	0	0.0878052	0.10428	0.210014	0.0534242	0.122976	0.0821547	0.098069	0.120265	0.019318	3.75e-19	0.0413208	0.0347288	0.134993	0.0268114	0.0981344	0.111632	0.0133251	0.0913557	0.162566	0.0603781	0.12457	0.0162213	0.0301388	0.0311201	0	0.0989587	7.32e-19	0.036488	0.0540231	0.315126	0.107705	0.00748416	0	0.125803	0.00624519	0.0594343
NBC-265	0.115574	0.0610047	0.112805	0.040185	0	0.110089	0.00651244	6.33e-20	0.0965681	0.0986875	0.070273	0.0911373	0	0.0295424	0.0388074	0.232835	0.0501288	0.107734	0.0428539	0.090248	0.126027	0.0667704	0.0531426	0.0196952	0.0987852	0.0986077	0.0405787	0.0634317	0.0974171	0.016705	0.104437	0.153607	0.00316466	0.260821	0	0.0999321	0.0598263	1.03e-17	0.0626043	0.0444587	0.0149476	1.66e-18	0.25247	0.165841	0.0318602	3.19e-18	0.119929	0.0336532	0.152432
NBC-266	0.0919923	0.105645	0.0278664	0.0681637	0.0404667	0.0720447	0.0647366	0.116446	3.32e-18	4.36e-19	0.0183336	0.0323205	0	0	0.0166185	0.135631	0.0717735	0.081862	0.0959833	0.0667363	0.0574936	0.0624731	0.0222567	0.0690366	0.0523333	0.114288	0.019223	0.0546763	0.0837894	0.0474051	0.0862396	0.156907	0.070188	0.0424796	0.0133341	0.0813327	0.0690502	0	2.14e-18	0.0325042	0.0106206	0.125432	0.356553	0.0906276	0.0442023	6.14e-18	0.127713	9.03e-19	0.0453317
NBC-269	0.157374	0.0553956	0.00987989	0.292346	0.00237836	0.285881	0.0927505	0.212382	0.00924762	0.189287	0	0.110808	0.157628	0.156068	0.186323	0.0935189	0.224673	0.0829322	0.00669144	0.223992	0.0976019	0.351635	0.0598202	0	0	0.147497	0.00659411	0.110445	0.165161	0.0333596	0.13504	0.108788	0.0417663	0.139617	0.00692686	0.212096	0.0706602	0.131476	0	0.0506516	0.0512292	0.394481	0.402673	0.16054	0.0118571	0.163178	0.0935702	0.0132911	0.179315
NBC-27	0.0659617	0.0254156	0	0.0372613	0.0472659	0.00194784	0.0191212	0.0762542	0.00945024	0	0.0967825	0.0687125	2.38e-19	0.0434974	0.071347	1.06e-17	0	0.115112	0.0682648	0.0820122	1.74e-18	0	0.0243482	0.0993685	0	0.075174	0.0211004	0	0.094842	0.0201999	0.011586	0.134684	0.0342794	0.0801006	0.0211897	0	0.0284308	0	0.11093	0.0188694	0.0138943	0.086092	0.443277	0.0756151	0.0272455	6.79e-19	0.122661	0.0300303	0.110615
NBC-270	0.0666	0.030112	1.24e-17	0.0725847	0.0953068	0.160305	0.102451	0.105764	0.00962925	0.0593164	0.130057	0.0722017	0	3.28e-18	0.0329785	1.44e-18	0.0766618	0.117115	0.169969	0.0127595	0	0.0735501	0.0509836	0.0700261	0	0.0691583	0.0315611	1.15e-18	0.0164883	0.032233	0	0.223787	0.0307255	0.249605	0.0421363	0.0142147	0.1234	0.0319977	0.0963636	0	0.00910345	0.0538453	0.207924	0.0550915	0.0190072	9.84e-18	0.124327	0.055654	0.0363699
NBC-273	0.195334	0.0703091	0.00336015	0.100691	0	0.197799	0.0434175	0.113757	4.11e-19	0.172533	0	0.0387592	0.0181027	0.114747	0.132533	0.206978	0.150028	0.098694	0.0241989	0.113693	0.110913	0.0578549	0.0181258	0	0.0840317	0.0888906	0.020795	0.100262	0.0295199	0.0134636	0.105615	0.216125	0.0613716	0.194258	0	0.0946038	0.07845	0.00471146	0	0.0412087	0.065036	0.177287	0.110838	0.16563	0.0471807	0.0150994	0.134725	0.00308331	0.136438
NBC-29	0.186188	0.12697	0	0.265686	0.199442	0.141876	0.0902491	0.108018	0.0686471	0.237086	1.65e-19	0.0946345	0.161757	0.128625	0.121434	0.0763987	0.271187	0.0367745	0	0.191234	0.149934	0.405643	0.108971	0	0	0.102381	0	0.202746	0.179082	0.0910142	0.252123	0.120813	0.0527854	0.186431	0.0234671	0.340822	0.0914067	0.131651	1.2e-18	0.117085	0.0635071	0.28624	0.488325	0.311506	0.0763546	0.0785438	0.0386465	0.000998795	0.121092
NBC-3	0.157693	0.0300968	0.0345325	0.34707	0.041811	0.336495	0.13195	0.241841	0.0879501	0.226151	0	0.182637	0.162584	0.142108	0.138792	0.139205	0.284983	0.0754693	0	0.168874	0.141727	0.189937	0.0367914	1.26e-17	4.46e-18	0.101485	0.00435738	0.101628	0.149787	1.27e-18	0.151691	0.180755	0.0569877	0.187841	0.0213424	0.195246	0.0399951	0.14855	9.57e-19	0.0406305	0.0762166	0.46155	0.259066	0.221608	0	0.173409	0.0835749	0.0358811	0.0689875
NBC-30	0.0278763	0.0724708	0.0113935	0.0305129	0.0602567	0	1.87e-18	0.0851484	0.0195895	0	0.0768595	0.0125952	0.00338016	0.0176584	0.0158067	0.135971	0.136721	0.132698	0.0792085	0.0276864	0.000246759	0.148799	0.0938144	0.0466001	0	0.10907	0	0.0267747	0.0466988	0.0681846	0.0539557	0.00720869	4.11e-19	0.0918263	0.00988189	0	0.0242251	3.48e-20	0.10169	0.0387953	2.98e-17	0.182125	0.360234	0.0410021	0	1.08e-17	0.134588	0.0450447	0.0253687
NBC-31	0.150422	0.0276299	2.06e-18	0.174443	0.042471	0.170291	0.0471684	0.108167	0	0.00679477	0.0298152	0.146174	0.108298	0.13646	0.0431623	0	0.155904	0.161997	0.0575577	0.106441	0.095843	0.0750183	0.0268934	0.019681	6.87e-19	0.138395	0.0148148	0.0416864	0.0556326	6.71e-18	0.0756774	0.123706	0.0272099	0.200378	0.00520195	0.110429	0.0428355	0.0608084	0.106053	0.00315404	3.51e-18	0.182416	0.343234	0.156059	0	0.0953563	0.0936129	0	0.074776
NBC-32	0.122499	0	4.22e-18	0.0605509	0.0786537	0.109579	0.0497646	0.0630925	0.100911	0.135152	0.0585395	0.0883429	0.0883774	0.123136	0.0864617	0.166438	0.0149482	0.0816834	0	0.111102	0.252732	0.505518	0.0981656	0.0190597	0.0163958	0.045418	6.48e-19	0.164395	0.146327	0.0727165	0.303784	0.126288	0.012911	0.273527	1.1e-18	0.0680605	0.0737262	0.0205341	3.8e-19	0.0718206	0.0240115	0.350265	0.60205	0.395402	0.0352502	3.14e-18	0.064598	0.0617748	0
NBC-34	0.154507	0.105933	0.0453957	0.0602932	0.177433	0.204913	0.0364797	0.0859676	0.0139671	0.255308	0	0.10028	0.0775803	0.175843	0.167439	0.257634	0.0495101	0.0577256	0	0.100552	0.0986879	0.219234	0.108302	0	0.144563	0.15547	0.00413789	0.133691	0.0834673	0.0449254	0.0786349	0.167696	0.0462213	0.205079	0.0235938	0.190269	0.137178	0.0085239	1.9e-18	0.0482799	0.109204	0.185766	0.0732322	0.106176	0.021536	0.0154854	0.0939134	0	0.124049
NBC-35	0.130124	0.0964826	1.08e-18	0.12412	0.0513689	0.118194	0.0682172	0.111438	1.79e-18	0.0317068	0.117336	0.103573	0.0700954	0.0117266	0.116227	0.129512	0.106172	0.0913914	0.0432513	0.138122	0.0795676	0.226357	0.0712984	0.0664847	0	0.120945	0	0.027055	0.0934355	0.0620517	0.0850931	0.115802	0.0202888	0.107004	0.0189138	0.0734833	0.0571203	0.0446738	8.09e-20	0.0363555	1.58e-18	0.221579	0.191144	0.117654	0.0301754	0.0784891	0.117808	0.0372806	0.0529716
NBC-36	0.110435	0.0260743	0	0.0435453	0.179672	0.0442223	5.36e-18	0.0384165	8.6e-18	3.5e-18	0.0446324	0.0407193	0.0173277	0.0132872	3.14e-18	0.148174	0.0416693	0.102317	0.0230065	0.0514108	6.62e-19	0.242632	0.0388272	0.0410653	0.0325079	0.186843	0.00911251	0.00455692	0.0132535	0.0159927	0.00243816	0.136046	0.0194422	0.196142	0.0212923	0.00898731	0.0725342	0	0	0	0	0.121162	0.396443	0.00908827	0.0347891	1.36e-18	0.133248	0.0137847	0.0815996
NBC-37	0.180816	0.0570941	0.00417824	0.0622702	0.105034	0.120174	0.0642886	0.105154	0.0177603	0.0403211	0.0202992	0.124999	0.0526512	0.134631	0.0313007	0.055615	0.109895	0.096487	0.0123355	0.114101	0.130192	0.109484	0.0512827	4.44e-19	0.0517019	0.169243	0.0108978	0.116751	0.0578375	0.0293385	0.14346	0.124059	0.0263248	0.216109	0.0156532	0.0753352	0.0730802	0.0254333	5.24e-19	0.0228884	0.00662584	0.212521	0.325249	0.142979	0.0606369	0	0.129683	0.0114317	0.0851696
NBC-38	0.124716	0	1.2e-17	0.0283683	0.113695	0.00355023	0.0800315	0.0559014	0.0115876	6.94e-19	0.0577369	0.0538326	4.78e-21	3.78e-19	0.0758511	0	0.0721462	0.0775766	0.0253497	0.118126	0.0641439	0.252022	0.0340688	0.0183879	0	0.158091	0.00178907	0.0257847	0.0756076	0.021344	0.0903086	0.172633	0.0122331	0.247622	0.0251916	0.0525893	0.0478452	1.74e-18	0.0355971	0.000642843	0	0.184079	0.482308	0.115309	0.00492684	2.04e-18	0.128698	0.0246192	0.0573851
NBC-39	0.0680427	0.029718	0	0.00962466	0.123051	0	0.104546	0.0188875	1.31e-18	0	0.0999869	0.0830622	8.68e-19	0.00675144	0.00223776	0.160469	0.0402571	0.0702029	0.0459067	0.0461389	0.164446	0.276742	0.0913977	0.0813248	0	0.139912	2.68e-19	0.0197429	0.0646425	0.038087	0.162245	0.0503849	0	0.125116	0.0201143	0.0233208	0.0277082	5.76e-19	0.0516001	0.0050412	1.03e-17	0.109486	0.411484	0.201879	0	0	0.11389	0.0435559	0.0258226
NBC-4	0.126186	0.0972226	0.0104212	0.198283	0.000582343	0.18078	0.115625	0.170628	0.0863069	0.0372567	0.0355485	0.0944003	0.0536542	0.12553	0.0882932	0.0710096	0.151776	0.102104	0.0732021	0.101066	0.0688066	0.13312	0.0447432	0.0450221	0.0223815	0.16206	0.00929111	0	0.0401364	0.017228	0.0329462	0.0553147	0	0.0830147	0.0176511	0.116438	0	0.0300943	0.0400461	0.00366198	0	0.111852	0.299749	0.132296	0.0177107	0.123738	0.124973	0.0424357	0.16048
NBC-40	0.182989	0.0388419	0.0203548	0.0267116	0	0.14413	0.0761989	0.128506	0.0381381	0.0783129	0.102106	0.113076	0.0500666	0.0420283	0.0361101	0.120247	0.128645	0.130115	1.99e-19	0.0819069	0.118677	0.191476	0.0519251	5.99e-18	0.028534	0.0882284	0.0184942	0.0547012	0.00437273	0.0325571	0.0618158	0.231153	0.0674587	0.210509	0.026707	0.17175	0.0632688	9.16e-19	0.0601185	0.0176531	0.0797149	0.0863593	0.21929	0.154245	0.0194658	0	0.112367	0.0338927	0.0905245
NBC-41	0.0783376	6.58e-21	0	0.0327528	0.106324	0.0175776	0.0396542	0.0637796	0.048528	0.119179	0.0228539	0.049943	0.0077291	0.0546109	0.0553742	0.0539191	0.0637966	0.0624862	0.048109	0.0822408	0.0685236	0.29182	0.0673372	0.0323846	6.95e-19	0.217254	0.00448181	0.0860826	0.0737487	0.0468061	0.0699627	0.138812	0.0154671	0.222232	0.0154271	0.0387145	0.0599941	0.00233125	0	0.0530204	0	0.180913	0.455687	0.111726	0	2.3e-19	0.136507	0.0531394	0.0475016
NBC-42	0.161209	0.0633121	0	0.0429316	0.103373	0.109527	0.0930285	0.130839	0.0162426	0.0134403	0.0591569	0.108816	0.0814767	0.0599538	0.0630214	0.102229	0.0489113	0.10295	0	0.108966	0.0718203	0.232976	0.0623666	0.025199	4.44e-18	0.19023	0.0280995	0.058014	0.0475016	0.0360954	0.0884142	0.135282	0.0396032	0.165737	0.0202371	0.0801992	0.053957	0.0141153	0.0179804	6.18e-20	0.01996	0.213434	0.433806	0.106794	0.0175619	0	0.116318	0.0446169	0.0633007
NBC-43	0.116021	0.0604202	0.00615416	0.0299392	0.0665619	0.134578	0.0798917	0.12544	2.12e-19	0.026662	0.0466424	0.12485	0.0553569	0.0647777	0.0886736	0.0411852	0.053879	0.0914045	0.0117683	0.084939	0.103005	0.107981	0.0490398	8.64e-19	0	0.181878	0.019757	0.166254	0.0630747	0.0442185	0.0919907	0.12012	0.0244807	0.132971	0.0265123	0.0963791	0.0780329	0	0.0472667	0.00620744	0.0455732	0.227901	0.285265	0.158999	0.0202582	0	0.12045	0	0.0757467
NBC-44	0.142839	0.0125121	1.35e-18	0.0528082	0.0324906	0.136827	0.0942351	0.143557	0.0187668	0.103755	1.9e-19	0.144966	0.0754221	0.139206	0.0906191	0	0.0804514	0.0660835	0.0367327	0.11478	0.0693145	0.211695	0.0603352	0.0103457	0	0.21326	0.018387	0.0808313	0.0787534	0.0227897	0.103068	0.155176	0.0338668	0.143348	0.0277493	0.0689862	0.0318096	0.016095	0.00934462	2.99e-18	0.0168724	0.15987	0.450397	0.131895	0.00576543	0.00566981	0.135354	0.0237009	0.0902283
NBC-45	0.160812	0.0928918	0.0239671	0.0805673	0.0959399	0.193085	0.0849815	0.163961	0	0.158747	1.64e-19	0.157059	0.110097	0.137543	0.0766248	0	0.110292	0.0878698	0.114546	0.0727664	0.0513906	0.218134	0.0370089	0	0	0.231385	1.24e-19	0.0421914	0.0211279	0.00289357	0.0747342	0.123977	0.0378531	0.135284	0.031053	0.129312	0.0584535	0.0111482	1.24e-20	0.0148509	0.0724543	0.486562	0.207586	0.133408	0	0.0487688	0.105797	0.0134469	0.15547
NBC-46	0.113064	0.0740438	0.035834	0.0369653	0.0340825	0.0499042	0.11621	0.13216	0.053546	0.0152143	0.0773504	0.0974848	0.00445219	2.73e-20	0.0450632	0.121036	0.0397452	0.0530306	0.0995721	0.0678403	0.0347833	0.203572	0.0790972	0.0397489	0.0140716	0.17356	0.0221423	3.39e-18	0.0520983	0.0544725	0.0639357	0.103734	0.0278162	0.0885216	0.0213731	0.0342824	0.0609315	0	4.67e-20	0.0199658	0.0181098	0.31876	0.303386	0.0592214	0.0368535	0.0244469	0.13312	0.0400514	0.00197426
NBC-47	0.0282272	0.00363124	0.0228535	0	4.63e-20	0.0330347	0.0167067	0.0160289	6.52e-18	7.31e-18	0.0783645	0.11858	2.93e-18	1.39e-18	1.48e-19	0.129041	0.0116436	0.100793	0.144296	0.00906911	0.111124	0.200571	0.0198691	0.0629749	0.0246482	0.130236	0.00423119	0	0.0356044	0.0141822	0.0896202	0.168822	0.0365783	0.186186	0.019822	5.54e-19	0.0388844	0	0.0175491	0.0323888	0	0.127786	0.233035	0.118822	0.00619817	0	0.115579	0.0568467	0.00969211
NBC-48	0.0707182	0.128435	6.02e-19	0	0.0621357	0.139674	0.00542938	0.0164848	0.0208665	0.147078	0.04892	0.112135	0	0.0764968	0.107039	0.297863	0	0.0426002	0.0137254	0.0500464	0.0380016	0.250402	0.102179	0	0.127051	0.126424	0.0278229	0.0614509	0.0757618	0.0444028	0.102853	0.113065	0.0177739	0.140121	0.0191352	0.0659121	0.123827	4.02e-18	5.76e-19	0.0141116	0.0489644	0.126234	0.240442	0.0954522	0.0273324	0	0.126747	0.0400765	0.0217848
NBC-49	0.0778289	0.0213587	0	0.00503502	0.0834533	0.0407062	0.0369176	0.0180136	0	0.0825156	0.0279448	0.0956819	0	0.0813364	0.021046	0.00707425	0.105602	0.0804466	0.0612086	0.0428205	0.170296	0.0855619	0.0301079	0	0	0.184693	0.0112343	0.134861	0.0402164	0.0251912	0.1453	0.224951	0.0547566	0.235594	0.0308192	0.041968	0.0878765	3.73e-18	0	0.0540582	0.0281974	0.0954605	0.454634	0.197209	0.0253398	8.69e-19	0.133546	0.0545825	0.142556
NBC-5	0.151448	0.0885356	0.00772168	0.225566	0.181419	0.259697	0.0753355	0.174828	0.0244815	0.0803804	0.0288973	0.158097	0.10412	0.146801	0.0251147	0.10059	0.171737	0.108797	0.0826481	0.0821623	0.06166	0.00839197	0.0272884	0	1.02e-18	0.118488	0.00836159	0	0.0154537	0	0.0359621	0.066195	0.0145734	0.0731656	0.0136646	0.0992008	0.0218728	0.0642317	0	8.99e-20	2.9e-19	0.206348	0.150737	0.0939622	0.0129684	0.0940203	0.103695	0	0.183419
NBC-50	0.0978086	0	9.65e-19	0.0204284	0.117604	0.0786392	0.0480952	0.0505325	6.5e-18	0.0571232	0.0252083	0.094153	0	0.0467433	0.0699119	0.0330862	0.15883	0.0916854	0.0264396	0.11068	0.0195506	0.163361	0.0410971	4.6e-19	0	0.176328	8.73e-19	0	0.0223165	0.0218559	0.0439767	0.258477	0.031032	0.333432	0.030718	0	0.0619441	7.86e-18	0.0225415	0.00558259	0.0466248	0.155366	0.439859	0.0608877	0.0378134	7.33e-18	0.130901	0.0436235	0.0175149
NBC-51	0.132509	0.0416345	0.0751725	0.192543	0.151437	0.242948	0.0936804	0.168701	1.19e-18	0.154817	1.1e-18	0.156277	0.0918481	0.139279	0.0816313	0.0565065	0.147449	0.0482657	0.040929	0.101004	0.0743493	0.0441095	0.052811	0	3.04e-18	0.170897	0.0428947	2.35e-18	0.037656	0.0196862	0.0663861	0.082436	8.08e-18	0.210463	0.0152915	0.105522	0.0736553	0.0523948	0.0350317	0.0511693	0	0.226785	0.212533	0.0980577	0.0117329	0.117555	0.0905853	0	0.128121
NBC-52	0.1598	0.0576775	0.0836217	0.129655	0	0.126033	0.0742527	0.0897888	0	0.0531084	0	0.0755895	0.0315397	0.0833697	0.117133	0.106179	0.106232	0.128975	0.0117665	0.117136	0.120681	0.0607091	1.32e-18	0	0	0.176879	0.0243034	0.186208	0.0708093	0	0.0673088	0.160869	0.032716	0.202221	0.0132382	0.140196	0.0543645	0.06912	0.0463839	0.0572602	0.0409049	0.108328	0.240952	0.143871	0.0131549	0.0271967	0.122566	0	0.158356
NBC-53	0.195675	0.0607519	0.0323095	0.0708725	0.0738397	0.250356	0.0785635	0.184107	0	0.0962701	0.0282779	0.175255	0.137895	0.110042	0.0992668	0.116836	0.0541742	0.0906524	0.0122874	0.0980508	0.0433632	0.102738	0.129476	0.014552	0.0799483	0.162333	0.150836	0.075227	1.27e-19	0.0385178	0.052456	0.0790582	0.0170385	0.0889611	0.0118744	0.0398745	0.0413778	1.21e-18	0.0267126	0.0201815	0.0708793	0.208175	0.19191	0.0452476	0.00988459	0.0468025	0.110864	1.36e-18	0.104646
NBC-54	0.0716262	0.0466628	0.0268527	0	0.046396	0.00310529	0.0625604	0.0375631	0	0.00309408	0.0482627	0.126814	2.01e-18	0.0490906	0.0584283	0.196373	0.0730997	0.0544304	0.0686721	0.0809988	0.187719	0.244887	0.0444432	0.0233852	0.00489635	0.145045	0.000870437	0.110715	0.00727034	0.000657584	0.160926	0.102733	0.017325	0.162132	0.0218641	0.0321372	0.0664667	0	0.0177119	0.0276373	1.26e-19	0.0964143	0.266568	0.210088	0.0258326	5.06e-18	0.123136	0.00511624	2.9e-20
NBC-55	0.170856	0.055235	0.0724044	0.10557	0.0996293	0.205592	0.123962	0.164165	0.00551035	0.0945213	0.0185332	0.165798	0.117608	0.107373	0.107094	0.113733	0.0980462	0.054092	0.133619	0.106775	0.0616192	0.183405	0.0356927	0.0388781	0.0795564	0.176099	0.0441548	0.103483	0.0209687	0	0.0871123	0.157745	0.046472	0.182466	0.022235	0.127011	0.0689174	0.022838	6.13e-19	0.0422902	0.0437496	0.414292	0.162763	0.0833491	0	0.0542444	0.111392	0.00391136	0.0653024
NBC-56	0.133511	0.0575456	0.0716418	0.1004	0.0375069	0.245618	0.131521	0.198565	0	0.00875831	0.0807301	0.167458	0.105165	0.0424179	0.0838261	0.11965	0.100154	0.126294	0.0127813	0.103989	0.0815628	0.0195123	0.0311927	0.0450082	0	0.127219	0.00102224	0.037354	0.0417066	0.0309796	0.0582607	0.112313	0.0158698	0.117616	0.0232674	0.108716	0.0412372	0.00941087	0.113749	0.0208746	0.0450949	0.144189	0.0736652	0.0864858	0.00032552	0.0610231	0.117372	0.029559	0.0312284
NBC-57	0.0899388	0.0310536	0.0477837	0.045331	0.0731565	0.12742	0.0370203	0.0904909	1.33e-18	0.0580361	0.0536225	0.125368	0.0237265	0.0461921	0.0798937	0.121799	0.111884	0.0656864	0.0836854	0.140782	0.178601	0.195842	0.0482665	0.0648644	0.0396453	0.199237	0.00656146	0.113909	0.135005	0.0196385	0.170739	0.11372	0.0290128	0.151078	0.0255574	0.0146858	0.0656248	0	0	0.038033	0.0404565	0.166985	0.162163	0.189558	0.0286125	0.0214614	0.111087	0.00391305	0.0472197
NBC-58	0.18128	0.081731	3.45e-18	0.279427	0.0111626	0.246965	0.171984	0.177269	0.0644182	0.147676	0	0.171452	0.0803533	0.214856	0.134283	4.35e-18	0.243091	0.0494439	0.0603033	0.145139	0	0.104115	0.045547	1.15e-17	0.00773724	0.160789	0.0499456	2.36e-18	0.0568164	0.00284631	0	0.101449	0.00231605	0.132763	0.0448197	0.170387	0.0531442	0.121459	0	3.28e-18	0	0.230208	0.267344	0.00648587	0.0198401	0.148668	0.117957	0	0.218133
NBC-59	0.0443617	0.0556878	6.51e-18	0.0456437	4.02e-19	0	0.0704341	0.0577257	0.0141318	0.0299918	0.0665099	0.0925791	1.69e-18	0.0181008	0.0179534	0.0258675	0.0032714	0.0846106	0.0678924	0.00851246	0.0956236	0.110185	0.0527497	0	0.00536047	0.117912	0.0254889	0.00711073	0.0132072	0.047673	0.0791203	0.137885	0	0.223309	0.021378	0.00700457	0.0668829	0.0271796	4.83e-19	0.00378534	0	0.058066	0.374011	0.1508	0.0327892	0.00119043	0.139393	0.0272809	0.0509848
NBC-60	0.114421	0.0205107	0.0612515	0.0346052	0	0.0415027	0.0690066	0.0746958	0	0	0.0402284	0.0898174	0	0.0109644	0.0832156	0.0893224	0.0964227	0.0712679	0.0645723	0.0962285	0.136022	0.104413	0.0145472	0.0270535	6.25e-18	0.229574	0.0157325	0.105543	0.0608158	0.0141103	0.116499	0.130983	0.0423165	0.0819328	0.0239099	0.0619128	0.0536315	0	0	0.0196193	0.0359178	0.0538135	0.132405	0.133411	0.0326848	2.36e-18	0.130304	0.0259885	0.0450065
[truncated: 38 more rows]
[truncated: 15 more columns]
