# Supplementary material for: A novel cuproptosis-related subtypes and gene signature associates with immunophenotype and predicts prognosis accurately in neuroblastoma
Source: Front Immunol. 2022 Sep 23;13:999849. doi: 10.3389/fimmu.2022.999849 (PMC9540510; doi:10.3389/fimmu.2022.999849)
Supplement: Supplementary file 11 [file Table_4.xlsx]

## Sheet: Sheet1
The most associated small-molecule drugs were screened as potential target drug candidates for NB patients using the cMap database
pert_iname	pert_idose	pert_itime	moa	raw_cs	fdr_q_nlog10
Lapatinib	10uM	3h	EGFR inhibitor|ERBB2 inhibitor	-0.66	15.65
NU-1025	10 uM	24 h	PARP inhibitor|DNA dependent protein kinase inhibitor	-0.62	15.65
fraxetin	10 uM	6 h	Antioxidant	-0.61	15.35
quizartinib	10 uM	24 h	FLT3 inhibitor	-0.61	15.35
terreic-acid	10 uM	24 h	BTK inhibitor	-0.61	15.35
tipifarnib	10 uM	6 h	Farnesyltransferase inhibitor	-0.61	15.35
acarbose	0.37 uM	24 h	Glucosidase inhibitor	-0.61	15.35
trifluridine	10 uM	6 h	DNA inhibitor|Thymidylate synthase inhibitor	-0.6	15.35
brivanib	10 uM	24 h	FGFR inhibitor|VEGFR inhibitor	-0.6	15.35
imatinib	0.04 uM	24 h	PDGFR inhibitor|Bcr-Abl inhibitor|KIT inhibitor	-0.59	15.35
